# Supplementary material for: Molecular characterization of direct interactions between MPP1 and flotillins
Source: Sci Rep. 2021 Jul 20;11:14751. doi: 10.1038/s41598-021-93982-3 (PMC8292550; doi:10.1038/s41598-021-93982-3)
Supplement: Supplementary file 2 — Supplementary Information 2. [file 41598_2021_93982_MOESM2_ESM.txt]

REMARK original generated coordinate pdb file
ATOM      1  N   MET X   1     141.350  98.670  99.780  1.00  0.00      P1   N
ATOM      2  HT1 MET X   1     140.594  98.028  99.904  0.00  0.00      P1    
ATOM      3  HT2 MET X   1     141.042  99.461  99.252  0.00  0.00      P1    
ATOM      4  HT3 MET X   1     141.695  98.968 100.670  0.00  0.00      P1    
ATOM      5  CA  MET X   1     142.430  98.000  99.050  1.00  0.00      P1   C
ATOM      6  HA  MET X   1     142.700  97.270  99.680  1.00  0.00      P1   H
ATOM      7  CB  MET X   1     141.880  97.500  97.700  1.00  0.00      P1   C
ATOM      8  HB1 MET X   1     142.650  97.280  97.100  1.00  0.00      P1   H
ATOM      9  HB2 MET X   1     141.330  98.230  97.290  1.00  0.00      P1   H
ATOM     10  CG  MET X   1     141.010  96.250  97.840  1.00  0.00      P1   C
ATOM     11  HG1 MET X   1     140.570  96.170  96.940  1.00  0.00      P1   H
ATOM     12  HG2 MET X   1     140.320  96.520  98.520  1.00  0.00      P1   H
ATOM     13  SD  MET X   1     141.870  94.720  98.320  1.00  0.00      P1   S
ATOM     14  CE  MET X   1     142.820  94.380  96.810  1.00  0.00      P1   C
ATOM     15  HE1 MET X   1     143.350  93.550  96.940  1.00  0.00      P1   H
ATOM     16  HE2 MET X   1     142.190  94.270  96.040  1.00  0.00      P1   H
ATOM     17  HE3 MET X   1     143.440  95.150  96.630  1.00  0.00      P1   H
ATOM     18  C   MET X   1     143.660  98.850  98.780  1.00  0.00      P1   C
ATOM     19  O   MET X   1     143.620 100.070  98.740  1.00  0.00      P1   O
ATOM     20  N   PHE X   2     144.770  98.140  98.600  1.00  0.00      P1   N
ATOM     21  HN  PHE X   2     144.707  97.180  98.330  0.00  0.00      P1    
ATOM     22  CA  PHE X   2     146.120  98.630  98.760  1.00  0.00      P1   C
ATOM     23  HA  PHE X   2     146.170  98.800  99.740  1.00  0.00      P1   H
ATOM     24  CB  PHE X   2     147.140  97.550  98.330  1.00  0.00      P1   C
ATOM     25  HB1 PHE X   2     147.360  97.010  99.140  1.00  0.00      P1   H
ATOM     26  HB2 PHE X   2     147.960  98.030  98.000  1.00  0.00      P1   H
ATOM     27  CG  PHE X   2     146.720  96.570  97.240  1.00  0.00      P1   C
ATOM     28  CD1 PHE X   2     146.540  95.210  97.550  1.00  0.00      P1   C
ATOM     29  HD1 PHE X   2     146.650  94.900  98.500  1.00  0.00      P1   H
ATOM     30  CE1 PHE X   2     146.190  94.290  96.550  1.00  0.00      P1   C
ATOM     31  HE1 PHE X   2     146.060  93.320  96.780  1.00  0.00      P1   H
ATOM     32  CZ  PHE X   2     146.010  94.720  95.220  1.00  0.00      P1   C
ATOM     33  HZ  PHE X   2     145.760  94.070  94.510  1.00  0.00      P1   H
ATOM     34  CD2 PHE X   2     146.550  97.000  95.910  1.00  0.00      P1   C
ATOM     35  HD2 PHE X   2     146.680  97.960  95.680  1.00  0.00      P1   H
ATOM     36  CE2 PHE X   2     146.190  96.080  94.910  1.00  0.00      P1   C
ATOM     37  HE2 PHE X   2     146.060  96.390  93.970  1.00  0.00      P1   H
ATOM     38  C   PHE X   2     146.390 100.000  98.140  1.00  0.00      P1   C
ATOM     39  O   PHE X   2     146.490 100.150  96.930  1.00  0.00      P1   O
ATOM     40  N   PHE X   3     146.510 101.010  99.010  1.00  0.00      P1   N
ATOM     41  HN  PHE X   3     146.393 100.922  99.998  0.00  0.00      P1    
ATOM     42  CA  PHE X   3     146.830 102.350  98.560  1.00  0.00      P1   C
ATOM     43  HA  PHE X   3     146.270 102.460  97.740  1.00  0.00      P1   H
ATOM     44  CB  PHE X   3     146.410 103.430  99.570  1.00  0.00      P1   C
ATOM     45  HB1 PHE X   3     147.020 104.220  99.460  1.00  0.00      P1   H
ATOM     46  HB2 PHE X   3     146.500 103.060 100.490  1.00  0.00      P1   H
ATOM     47  CG  PHE X   3     144.990 103.930  99.410  1.00  0.00      P1   C
ATOM     48  CD1 PHE X   3     143.910 103.130  99.790  1.00  0.00      P1   C
ATOM     49  HD1 PHE X   3     144.080 102.210 100.160  1.00  0.00      P1   H
ATOM     50  CE1 PHE X   3     142.590 103.590  99.650  1.00  0.00      P1   C
ATOM     51  HE1 PHE X   3     141.820 103.010  99.920  1.00  0.00      P1   H
ATOM     52  CZ  PHE X   3     142.350 104.880  99.130  1.00  0.00      P1   C
ATOM     53  HZ  PHE X   3     141.410 105.210  99.040  1.00  0.00      P1   H
ATOM     54  CD2 PHE X   3     144.750 105.220  98.880  1.00  0.00      P1   C
ATOM     55  HD2 PHE X   3     145.520 105.800  98.610  1.00  0.00      P1   H
ATOM     56  CE2 PHE X   3     143.430 105.690  98.750  1.00  0.00      P1   C
ATOM     57  HE2 PHE X   3     143.260 106.610  98.390  1.00  0.00      P1   H
ATOM     58  C   PHE X   3     148.310 102.460  98.160  1.00  0.00      P1   C
ATOM     59  O   PHE X   3     149.180 102.490  99.030  1.00  0.00      P1   O
ATOM     60  N   THR X   4     148.540 102.560  96.850  1.00  0.00      P1   N
ATOM     61  HN  THR X   4     147.884 102.213  96.180  0.00  0.00      P1    
ATOM     62  CA  THR X   4     149.740 103.170  96.260  1.00  0.00      P1   C
ATOM     63  HA  THR X   4     150.520 102.590  96.520  1.00  0.00      P1   H
ATOM     64  CB  THR X   4     149.700 103.200  94.730  1.00  0.00      P1   C
ATOM     65  HB  THR X   4     150.470 103.750  94.390  1.00  0.00      P1   H
ATOM     66  OG1 THR X   4     148.530 103.840  94.290  1.00  0.00      P1   O
ATOM     67  HG1 THR X   4     148.510 103.860  93.290  1.00  0.00      P1   H
ATOM     68  CG2 THR X   4     149.730 101.800  94.130  1.00  0.00      P1   C
ATOM     69 HG21 THR X   4     149.700 101.860  93.130  1.00  0.00      P1   H
ATOM     70 HG22 THR X   4     150.570 101.330  94.410  1.00  0.00      P1   H
ATOM     71 HG23 THR X   4     148.930 101.280  94.460  1.00  0.00      P1   H
ATOM     72  C   THR X   4     149.890 104.580  96.840  1.00  0.00      P1   C
ATOM     73  O   THR X   4     149.180 105.500  96.420  1.00  0.00      P1   O
ATOM     74  N   CYS X   5     150.720 104.730  97.870  1.00  0.00      P1   N
ATOM     75  HN  CYS X   5     151.431 104.052  98.046  0.00  0.00      P1    
ATOM     76  CA  CYS X   5     150.690 105.840  98.810  1.00  0.00      P1   C
ATOM     77  HA  CYS X   5     150.160 106.530  98.320  1.00  0.00      P1   H
ATOM     78  CB  CYS X   5     150.000 105.410 100.100  1.00  0.00      P1   C
ATOM     79  HB1 CYS X   5     150.650 104.800 100.560  1.00  0.00      P1   H
ATOM     80  HB2 CYS X   5     149.200 104.890  99.820  1.00  0.00      P1   H
ATOM     81  SG  CYS X   5     149.580 106.860 101.110  1.00  0.00      P1   S
ATOM     82  HG1 CYS X   5     148.955 106.205 102.090  0.00  0.00      P1    
ATOM     83  C   CYS X   5     152.060 106.460  99.130  1.00  0.00      P1   C
ATOM     84  O   CYS X   5     152.130 107.640  99.460  1.00  0.00      P1   O
ATOM     85  N   GLY X   6     153.160 105.710  99.060  1.00  0.00      P1   N
ATOM     86  HN  GLY X   6     153.137 104.776  98.706  0.00  0.00      P1    
ATOM     87  CA  GLY X   6     154.470 106.190  99.490  1.00  0.00      P1   C
ATOM     88  HA1 GLY X   6     154.310 106.810 100.250  1.00  0.00      P1   H
ATOM     89  HA2 GLY X   6     154.850 106.710  98.720  1.00  0.00      P1   H
ATOM     90  C   GLY X   6     155.460 105.110  99.910  1.00  0.00      P1   C
ATOM     91  O   GLY X   6     155.230 103.920  99.710  1.00  0.00      P1   O
ATOM     92  N   PRO X   7     156.590 105.480 100.530  1.00  0.00      P1   N
ATOM     93  CD  PRO X   7     156.990 106.840 100.870  1.00  0.00      P1   C
ATOM     94  HD1 PRO X   7     156.260 107.290 101.380  1.00  0.00      P1   H
ATOM     95  HD2 PRO X   7     157.180 107.350 100.030  1.00  0.00      P1   H
ATOM     96  CA  PRO X   7     157.650 104.530 100.870  1.00  0.00      P1   C
ATOM     97  HA  PRO X   7     157.760 103.930 100.070  1.00  0.00      P1   H
ATOM     98  CB  PRO X   7     158.870 105.390 101.210  1.00  0.00      P1   C
ATOM     99  HB1 PRO X   7     159.430 104.960 101.920  1.00  0.00      P1   H
ATOM    100  HB2 PRO X   7     159.430 105.560 100.400  1.00  0.00      P1   H
ATOM    101  CG  PRO X   7     158.250 106.690 101.720  1.00  0.00      P1   C
ATOM    102  HG1 PRO X   7     158.020 106.620 102.690  1.00  0.00      P1   H
ATOM    103  HG2 PRO X   7     158.870 107.460 101.580  1.00  0.00      P1   H
ATOM    104  C   PRO X   7     157.320 103.550 102.000  1.00  0.00      P1   C
ATOM    105  O   PRO X   7     158.050 102.580 102.220  1.00  0.00      P1   O
ATOM    106  N   ASN X   8     156.220 103.780 102.700  1.00  0.00      P1   N
ATOM    107  HN  ASN X   8     155.792 104.683 102.682  0.00  0.00      P1    
ATOM    108  CA  ASN X   8     155.540 102.810 103.530  1.00  0.00      P1   C
ATOM    109  HA  ASN X   8     155.990 101.920 103.460  1.00  0.00      P1   H
ATOM    110  CB  ASN X   8     155.630 103.220 105.030  1.00  0.00      P1   C
ATOM    111  HB1 ASN X   8     155.070 102.570 105.550  1.00  0.00      P1   H
ATOM    112  HB2 ASN X   8     155.240 104.130 105.110  1.00  0.00      P1   H
ATOM    113  CG  ASN X   8     157.020 103.250 105.670  1.00  0.00      P1   C
ATOM    114  OD1 ASN X   8     157.190 103.720 106.780  1.00  0.00      P1   O
ATOM    115  ND2 ASN X   8     158.060 102.760 105.040  1.00  0.00      P1   N
ATOM    116 HD21 ASN X   8     157.960 102.370 104.130  1.00  0.00      P1   H
ATOM    117 HD22 ASN X   8     158.960 102.790 105.470  1.00  0.00      P1   H
ATOM    118  C   ASN X   8     154.110 102.710 102.980  1.00  0.00      P1   C
ATOM    119  O   ASN X   8     153.180 103.280 103.540  1.00  0.00      P1   O
ATOM    120  N   GLU X   9     154.000 102.100 101.790  1.00  0.00      P1   N
ATOM    121  HN  GLU X   9     154.803 101.706 101.351  0.00  0.00      P1    
ATOM    122  CA  GLU X   9     152.760 101.940 101.020  1.00  0.00      P1   C
ATOM    123  HA  GLU X   9     152.640 102.830 100.570  1.00  0.00      P1   H
ATOM    124  CB  GLU X   9     152.910 100.780 100.010  1.00  0.00      P1   C
ATOM    125  HB1 GLU X   9     152.000 100.550  99.680  1.00  0.00      P1   H
ATOM    126  HB2 GLU X   9     153.290  99.990 100.510  1.00  0.00      P1   H
ATOM    127  CG  GLU X   9     153.800 101.020  98.790  1.00  0.00      P1   C
ATOM    128  HG1 GLU X   9     154.010 100.140  98.360  1.00  0.00      P1   H
ATOM    129  HG2 GLU X   9     154.650 101.460  99.090  1.00  0.00      P1   H
ATOM    130  CD  GLU X   9     153.110 101.920  97.760  1.00  0.00      P1   C
ATOM    131  OE1 GLU X   9     152.750 101.440  96.670  1.00  0.00      P1   O
ATOM    132  OE2 GLU X   9     152.880 103.100  98.090  1.00  0.00      P1   O
ATOM    133  C   GLU X   9     151.570 101.610 101.930  1.00  0.00      P1   C
ATOM    134  O   GLU X   9     151.620 100.670 102.740  1.00  0.00      P1   O
ATOM    135  N   ALA X  10     150.450 102.320 101.780  1.00  0.00      P1   N
ATOM    136  HN  ALA X  10     150.379 102.984 101.036  0.00  0.00      P1    
ATOM    137  CA  ALA X  10     149.270 102.210 102.640  1.00  0.00      P1   C
ATOM    138  HA  ALA X  10     149.550 101.980 103.570  1.00  0.00      P1   H
ATOM    139  CB  ALA X  10     148.580 103.580 102.640  1.00  0.00      P1   C
ATOM    140  HB1 ALA X  10     147.760 103.540 103.220  1.00  0.00      P1   H
ATOM    141  HB2 ALA X  10     149.200 104.270 103.000  1.00  0.00      P1   H
ATOM    142  HB3 ALA X  10     148.310 103.820 101.710  1.00  0.00      P1   H
ATOM    143  C   ALA X  10     148.370 101.060 102.160  1.00  0.00      P1   C
ATOM    144  O   ALA X  10     147.170 101.180 101.940  1.00  0.00      P1   O
ATOM    145  N   MET X  11     149.000  99.910 101.970  1.00  0.00      P1   N
ATOM    146  HN  MET X  11     149.995  99.851 102.006  0.00  0.00      P1    
ATOM    147  CA  MET X  11     148.340  98.660 101.700  1.00  0.00      P1   C
ATOM    148  HA  MET X  11     147.930  98.720 100.800  1.00  0.00      P1   H
ATOM    149  CB  MET X  11     149.410  97.550 101.720  1.00  0.00      P1   C
ATOM    150  HB1 MET X  11     149.860  97.560 102.620  1.00  0.00      P1   H
ATOM    151  HB2 MET X  11     150.080  97.750 101.010  1.00  0.00      P1   H
ATOM    152  CG  MET X  11     148.860  96.140 101.480  1.00  0.00      P1   C
ATOM    153  HG1 MET X  11     147.870  96.280 101.360  1.00  0.00      P1   H
ATOM    154  HG2 MET X  11     149.020  95.670 102.350  1.00  0.00      P1   H
ATOM    155  SD  MET X  11     149.570  95.230 100.090  1.00  0.00      P1   S
ATOM    156  CE  MET X  11     151.270  94.980 100.700  1.00  0.00      P1   C
ATOM    157  HE1 MET X  11     151.800  94.480 100.010  1.00  0.00      P1   H
ATOM    158  HE2 MET X  11     151.690  95.870 100.860  1.00  0.00      P1   H
ATOM    159  HE3 MET X  11     151.240  94.460 101.550  1.00  0.00      P1   H
ATOM    160  C   MET X  11     147.230  98.420 102.750  1.00  0.00      P1   C
ATOM    161  O   MET X  11     147.490  98.210 103.920  1.00  0.00      P1   O
ATOM    162  N   VAL X  12     145.970  98.460 102.310  1.00  0.00      P1   N
ATOM    163  HN  VAL X  12     145.783  98.931 101.452  0.00  0.00      P1    
ATOM    164  CA  VAL X  12     144.790  97.880 102.950  1.00  0.00      P1   C
ATOM    165  HA  VAL X  12     145.050  97.600 103.870  1.00  0.00      P1   H
ATOM    166  CB  VAL X  12     143.640  98.920 103.120  1.00  0.00      P1   C
ATOM    167  HB  VAL X  12     143.860  99.260 104.040  1.00  0.00      P1   H
ATOM    168  CG1 VAL X  12     143.640 100.110 102.170  1.00  0.00      P1   C
ATOM    169 HG11 VAL X  12     142.870 100.710 102.370  1.00  0.00      P1   H
ATOM    170 HG12 VAL X  12     144.500 100.630 102.280  1.00  0.00      P1   H
ATOM    171 HG13 VAL X  12     143.580  99.780 101.220  1.00  0.00      P1   H
ATOM    172  CG2 VAL X  12     142.210  98.350 103.150  1.00  0.00      P1   C
ATOM    173 HG21 VAL X  12     141.560  99.100 103.270  1.00  0.00      P1   H
ATOM    174 HG22 VAL X  12     142.020  97.880 102.290  1.00  0.00      P1   H
ATOM    175 HG23 VAL X  12     142.120  97.710 103.920  1.00  0.00      P1   H
ATOM    176  C   VAL X  12     144.390  96.660 102.130  1.00  0.00      P1   C
ATOM    177  O   VAL X  12     144.760  96.530 100.960  1.00  0.00      P1   O
ATOM    178  N   VAL X  13     143.640  95.770 102.760  1.00  0.00      P1   N
ATOM    179  HN  VAL X  13     143.518  95.768 103.749  0.00  0.00      P1    
ATOM    180  CA  VAL X  13     142.930  94.720 102.070  1.00  0.00      P1   C
ATOM    181  HA  VAL X  13     143.020  95.050 101.130  1.00  0.00      P1   H
ATOM    182  CB  VAL X  13     143.600  93.320 102.120  1.00  0.00      P1   C
ATOM    183  HB  VAL X  13     143.680  93.120 103.100  1.00  0.00      P1   H
ATOM    184  CG1 VAL X  13     142.790  92.240 101.400  1.00  0.00      P1   C
ATOM    185 HG11 VAL X  13     143.260  91.360 101.470  1.00  0.00      P1   H
ATOM    186 HG12 VAL X  13     141.890  92.160 101.830  1.00  0.00      P1   H
ATOM    187 HG13 VAL X  13     142.680  92.490 100.440  1.00  0.00      P1   H
ATOM    188  CG2 VAL X  13     144.970  93.320 101.420  1.00  0.00      P1   C
ATOM    189 HG21 VAL X  13     145.370  92.410 101.480  1.00  0.00      P1   H
ATOM    190 HG22 VAL X  13     144.860  93.580 100.460  1.00  0.00      P1   H
ATOM    191 HG23 VAL X  13     145.580  93.980 101.880  1.00  0.00      P1   H
ATOM    192  C   VAL X  13     141.460  94.680 102.420  1.00  0.00      P1   C
ATOM    193  O   VAL X  13     141.050  94.610 103.570  1.00  0.00      P1   O
ATOM    194  N   SER X  14     140.640  94.670 101.370  1.00  0.00      P1   N
ATOM    195  HN  SER X  14     140.943  94.941 100.457  0.00  0.00      P1    
ATOM    196  CA  SER X  14     139.240  94.270 101.440  1.00  0.00      P1   C
ATOM    197  HA  SER X  14     138.870  94.840 102.170  1.00  0.00      P1   H
ATOM    198  CB  SER X  14     138.510  94.530 100.120  1.00  0.00      P1   C
ATOM    199  HB1 SER X  14     137.620  94.080 100.110  1.00  0.00      P1   H
ATOM    200  HB2 SER X  14     139.050  94.220  99.340  1.00  0.00      P1   H
ATOM    201  OG  SER X  14     138.300  95.920  99.980  1.00  0.00      P1   O
ATOM    202  HG1 SER X  14     137.820  96.100  99.120  1.00  0.00      P1   H
ATOM    203  C   SER X  14     139.100  92.800 101.820  1.00  0.00      P1   C
ATOM    204  O   SER X  14     139.260  91.880 101.010  1.00  0.00      P1   O
ATOM    205  N   GLY X  15     138.780  92.590 103.080  1.00  0.00      P1   N
ATOM    206  HN  GLY X  15     138.719  93.371 103.700  0.00  0.00      P1    
ATOM    207  CA  GLY X  15     138.500  91.300 103.670  1.00  0.00      P1   C
ATOM    208  HA1 GLY X  15     139.350  90.920 104.030  1.00  0.00      P1   H
ATOM    209  HA2 GLY X  15     138.140  90.700 102.960  1.00  0.00      P1   H
ATOM    210  C   GLY X  15     137.480  91.470 104.800  1.00  0.00      P1   C
ATOM    211  O   GLY X  15     137.350  92.540 105.390  1.00  0.00      P1   O
ATOM    212  N   PHE X  16     136.750  90.390 105.060  1.00  0.00      P1   N
ATOM    213  HN  PHE X  16     136.775  89.581 104.475  0.00  0.00      P1    
ATOM    214  CA  PHE X  16     135.860  90.280 106.200  1.00  0.00      P1   C
ATOM    215  HA  PHE X  16     136.290  90.800 106.940  1.00  0.00      P1   H
ATOM    216  CB  PHE X  16     134.490  90.920 105.880  1.00  0.00      P1   C
ATOM    217  HB1 PHE X  16     134.110  90.460 105.080  1.00  0.00      P1   H
ATOM    218  HB2 PHE X  16     134.640  91.890 105.670  1.00  0.00      P1   H
ATOM    219  CG  PHE X  16     133.460  90.840 106.990  1.00  0.00      P1   C
ATOM    220  CD1 PHE X  16     133.830  91.040 108.340  1.00  0.00      P1   C
ATOM    221  HD1 PHE X  16     134.780  91.230 108.570  1.00  0.00      P1   H
ATOM    222  CE1 PHE X  16     132.860  90.970 109.360  1.00  0.00      P1   C
ATOM    223  HE1 PHE X  16     133.130  91.110 110.310  1.00  0.00      P1   H
ATOM    224  CZ  PHE X  16     131.520  90.710 109.040  1.00  0.00      P1   C
ATOM    225  HZ  PHE X  16     130.830  90.660 109.760  1.00  0.00      P1   H
ATOM    226  CD2 PHE X  16     132.110  90.590 106.680  1.00  0.00      P1   C
ATOM    227  HD2 PHE X  16     131.840  90.450 105.730  1.00  0.00      P1   H
ATOM    228  CE2 PHE X  16     131.140  90.520 107.700  1.00  0.00      P1   C
ATOM    229  HE2 PHE X  16     130.190  90.340 107.470  1.00  0.00      P1   H
ATOM    230  C   PHE X  16     135.760  88.830 106.670  1.00  0.00      P1   C
ATOM    231  O   PHE X  16     136.500  88.430 107.570  1.00  0.00      P1   O
ATOM    232  N   CYS X  17     134.950  88.020 106.000  1.00  0.00      P1   N
ATOM    233  HN  CYS X  17     134.317  88.340 105.298  0.00  0.00      P1    
ATOM    234  CA  CYS X  17     134.920  86.580 106.240  1.00  0.00      P1   C
ATOM    235  HA  CYS X  17     134.980  86.500 107.230  1.00  0.00      P1   H
ATOM    236  CB  CYS X  17     133.600  86.000 105.700  1.00  0.00      P1   C
ATOM    237  HB1 CYS X  17     133.610  85.030 105.950  1.00  0.00      P1   H
ATOM    238  HB2 CYS X  17     133.660  86.080 104.700  1.00  0.00      P1   H
ATOM    239  SG  CYS X  17     132.180  86.900 106.380  1.00  0.00      P1   S
ATOM    240  HG1 CYS X  17     131.232  86.248 105.706  0.00  0.00      P1    
ATOM    241  C   CYS X  17     136.110  85.840 105.610  1.00  0.00      P1   C
ATOM    242  O   CYS X  17     136.520  84.790 106.100  1.00  0.00      P1   O
ATOM    243  N   ARG X  18     136.740  86.410 104.570  1.00  0.00      P1   N
ATOM    244  HN  ARG X  18     136.275  86.988 103.903  0.00  0.00      P1    
ATOM    245  CA  ARG X  18     138.170  86.200 104.370  1.00  0.00      P1   C
ATOM    246  HA  ARG X  18     138.280  85.210 104.450  1.00  0.00      P1   H
ATOM    247  CB  ARG X  18     138.700  86.710 103.020  1.00  0.00      P1   C
ATOM    248  HB1 ARG X  18     139.670  86.470 102.970  1.00  0.00      P1   H
ATOM    249  HB2 ARG X  18     138.610  87.710 103.020  1.00  0.00      P1   H
ATOM    250  CG  ARG X  18     138.060  86.210 101.720  1.00  0.00      P1   C
ATOM    251  HG1 ARG X  18     137.180  86.660 101.600  1.00  0.00      P1   H
ATOM    252  HG2 ARG X  18     137.930  85.220 101.790  1.00  0.00      P1   H
ATOM    253  CD  ARG X  18     138.970  86.530 100.500  1.00  0.00      P1   C
ATOM    254  HD1 ARG X  18     138.440  86.390  99.660  1.00  0.00      P1   H
ATOM    255  HD2 ARG X  18     139.750  85.910 100.510  1.00  0.00      P1   H
ATOM    256  NE  ARG X  18     139.490  87.920 100.480  1.00  0.00      P1   N
ATOM    257  HE  ARG X  18     138.880  88.610 100.100  1.00  0.00      P1   H
ATOM    258  CZ  ARG X  18     140.670  88.340 100.920  1.00  0.00      P1   C
ATOM    259  NH1 ARG X  18     140.970  89.600 100.900  1.00  0.00      P1   N
ATOM    260 HH11 ARG X  18     140.300  90.270 100.570  1.00  0.00      P1   H
ATOM    261 HH12 ARG X  18     141.860  89.910 101.230  1.00  0.00      P1   H
ATOM    262  NH2 ARG X  18     141.580  87.540 101.400  1.00  0.00      P1   N
ATOM    263 HH21 ARG X  18     141.400  86.560 101.450  1.00  0.00      P1   H
ATOM    264 HH22 ARG X  18     142.460  87.910 101.710  1.00  0.00      P1   H
ATOM    265  C   ARG X  18     138.920  87.020 105.420  1.00  0.00      P1   C
ATOM    266  O   ARG X  18     138.640  88.210 105.510  1.00  0.00      P1   O
ATOM    267  N   SER X  19     139.950  86.460 106.030  1.00  0.00      P1   N
ATOM    268  HN  SER X  19     140.087  85.483 106.192  0.00  0.00      P1    
ATOM    269  CA  SER X  19     141.030  87.310 106.540  1.00  0.00      P1   C
ATOM    270  HA  SER X  19     140.670  87.850 107.300  1.00  0.00      P1   H
ATOM    271  CB  SER X  19     142.160  86.410 107.040  1.00  0.00      P1   C
ATOM    272  HB1 SER X  19     142.640  85.980 106.280  1.00  0.00      P1   H
ATOM    273  HB2 SER X  19     141.820  85.710 107.660  1.00  0.00      P1   H
ATOM    274  OG  SER X  19     143.090  87.190 107.750  1.00  0.00      P1   O
ATOM    275  HG1 SER X  19     143.830  86.610 108.080  1.00  0.00      P1   H
ATOM    276  C   SER X  19     141.500  88.260 105.420  1.00  0.00      P1   C
ATOM    277  O   SER X  19     141.940  87.760 104.370  1.00  0.00      P1   O
ATOM    278  N   PRO X  20     141.370  89.600 105.540  1.00  0.00      P1   N
ATOM    279  CD  PRO X  20     140.770  90.330 106.650  1.00  0.00      P1   C
ATOM    280  HD1 PRO X  20     141.260  90.100 107.490  1.00  0.00      P1   H
ATOM    281  HD2 PRO X  20     139.810  90.060 106.740  1.00  0.00      P1   H
ATOM    282  CA  PRO X  20     142.020  90.510 104.600  1.00  0.00      P1   C
ATOM    283  HA  PRO X  20     141.710  90.290 103.680  1.00  0.00      P1   H
ATOM    284  CB  PRO X  20     141.610  91.920 104.990  1.00  0.00      P1   C
ATOM    285  HB1 PRO X  20     142.420  92.500 105.070  1.00  0.00      P1   H
ATOM    286  HB2 PRO X  20     141.000  92.300 104.300  1.00  0.00      P1   H
ATOM    287  CG  PRO X  20     140.900  91.820 106.330  1.00  0.00      P1   C
ATOM    288  HG1 PRO X  20     141.430  92.280 107.040  1.00  0.00      P1   H
ATOM    289  HG2 PRO X  20     139.990  92.240 106.270  1.00  0.00      P1   H
ATOM    290  C   PRO X  20     143.590  90.380 104.830  1.00  0.00      P1   C
ATOM    291  O   PRO X  20     144.230  90.300 103.800  1.00  0.00      P1   O
ATOM    292  N   PRO X  21     144.210  90.170 106.070  1.00  0.00      P1   N
ATOM    293  CD  PRO X  21     145.270  89.160 106.090  1.00  0.00      P1   C
ATOM    294  HD1 PRO X  21     145.970  89.410 105.410  1.00  0.00      P1   H
ATOM    295  HD2 PRO X  21     144.880  88.270 105.850  1.00  0.00      P1   H
ATOM    296  CA  PRO X  21     144.330  90.930 107.390  1.00  0.00      P1   C
ATOM    297  HA  PRO X  21     143.450  91.270 107.730  1.00  0.00      P1   H
ATOM    298  CB  PRO X  21     144.930  89.920 108.370  1.00  0.00      P1   C
ATOM    299  HB1 PRO X  21     145.420  90.390 109.100  1.00  0.00      P1   H
ATOM    300  HB2 PRO X  21     144.220  89.340 108.770  1.00  0.00      P1   H
ATOM    301  CG  PRO X  21     145.880  89.120 107.490  1.00  0.00      P1   C
ATOM    302  HG1 PRO X  21     146.790  89.540 107.480  1.00  0.00      P1   H
ATOM    303  HG2 PRO X  21     145.950  88.180 107.810  1.00  0.00      P1   H
ATOM    304  C   PRO X  21     145.140  92.180 107.220  1.00  0.00      P1   C
ATOM    305  O   PRO X  21     146.340  92.200 107.590  1.00  0.00      P1   O
ATOM    306  N   VAL X  22     144.580  93.180 106.580  1.00  0.00      P1   N
ATOM    307  HN  VAL X  22     143.615  93.172 106.330  0.00  0.00      P1    
ATOM    308  CA  VAL X  22     145.290  94.370 106.180  1.00  0.00      P1   C
ATOM    309  HA  VAL X  22     145.990  94.510 106.880  1.00  0.00      P1   H
ATOM    310  CB  VAL X  22     145.950  94.150 104.800  1.00  0.00      P1   C
ATOM    311  HB  VAL X  22     145.130  94.160 104.220  1.00  0.00      P1   H
ATOM    312  CG1 VAL X  22     146.930  95.250 104.430  1.00  0.00      P1   C
ATOM    313 HG11 VAL X  22     147.320  95.060 103.530  1.00  0.00      P1   H
ATOM    314 HG12 VAL X  22     146.460  96.130 104.410  1.00  0.00      P1   H
ATOM    315 HG13 VAL X  22     147.670  95.280 105.110  1.00  0.00      P1   H
ATOM    316  CG2 VAL X  22     146.700  92.830 104.560  1.00  0.00      P1   C
ATOM    317 HG21 VAL X  22     147.070  92.820 103.630  1.00  0.00      P1   H
ATOM    318 HG22 VAL X  22     147.440  92.750 105.220  1.00  0.00      P1   H
ATOM    319 HG23 VAL X  22     146.060  92.070 104.680  1.00  0.00      P1   H
ATOM    320  C   VAL X  22     144.380  95.600 106.190  1.00  0.00      P1   C
ATOM    321  O   VAL X  22     143.290  95.570 105.620  1.00  0.00      P1   O
ATOM    322  N   MET X  23     144.820  96.690 106.810  1.00  0.00      P1   N
ATOM    323  HN  MET X  23     145.678  96.658 107.318  0.00  0.00      P1    
ATOM    324  CA  MET X  23     144.160  97.980 106.830  1.00  0.00      P1   C
ATOM    325  HA  MET X  23     143.800  98.080 105.900  1.00  0.00      P1   H
ATOM    326  CB  MET X  23     142.980  98.000 107.810  1.00  0.00      P1   C
ATOM    327  HB1 MET X  23     143.330  97.890 108.740  1.00  0.00      P1   H
ATOM    328  HB2 MET X  23     142.370  97.240 107.590  1.00  0.00      P1   H
ATOM    329  CG  MET X  23     142.170  99.290 107.750  1.00  0.00      P1   C
ATOM    330  HG1 MET X  23     142.770  99.970 108.180  1.00  0.00      P1   H
ATOM    331  HG2 MET X  23     141.390  99.110 108.350  1.00  0.00      P1   H
ATOM    332  SD  MET X  23     141.620  99.850 106.120  1.00  0.00      P1   S
ATOM    333  CE  MET X  23     140.870 101.430 106.580  1.00  0.00      P1   C
ATOM    334  HE1 MET X  23     140.500 101.870 105.760  1.00  0.00      P1   H
ATOM    335  HE2 MET X  23     140.130 101.270 107.230  1.00  0.00      P1   H
ATOM    336  HE3 MET X  23     141.560 102.020 107.000  1.00  0.00      P1   H
ATOM    337  C   MET X  23     145.120  99.130 106.990  1.00  0.00      P1   C
ATOM    338  O   MET X  23     145.380  99.540 108.120  1.00  0.00      P1   O
ATOM    339  N   VAL X  24     145.610  99.560 105.810  1.00  0.00      P1   N
ATOM    340  HN  VAL X  24     145.668  98.809 105.158  0.00  0.00      P1    
ATOM    341  CA  VAL X  24     146.070 100.870 105.280  1.00  0.00      P1   C
ATOM    342  HA  VAL X  24     146.430 100.620 104.390  1.00  0.00      P1   H
ATOM    343  CB  VAL X  24     144.860 101.870 105.220  1.00  0.00      P1   C
ATOM    344  HB  VAL X  24     144.110 101.270 104.940  1.00  0.00      P1   H
ATOM    345  CG1 VAL X  24     144.510 102.530 106.560  1.00  0.00      P1   C
ATOM    346 HG11 VAL X  24     143.730 103.140 106.440  1.00  0.00      P1   H
ATOM    347 HG12 VAL X  24     144.260 101.820 107.230  1.00  0.00      P1   H
ATOM    348 HG13 VAL X  24     145.290 103.040 106.900  1.00  0.00      P1   H
ATOM    349  CG2 VAL X  24     145.020 102.990 104.190  1.00  0.00      P1   C
ATOM    350 HG21 VAL X  24     144.220 103.580 104.210  1.00  0.00      P1   H
ATOM    351 HG22 VAL X  24     145.840 103.530 104.410  1.00  0.00      P1   H
ATOM    352 HG23 VAL X  24     145.120 102.600 103.280  1.00  0.00      P1   H
ATOM    353  C   VAL X  24     147.240 101.520 105.990  1.00  0.00      P1   C
ATOM    354  O   VAL X  24     147.810 102.490 105.500  1.00  0.00      P1   O
ATOM    355  N   ALA X  25     147.550 101.070 107.180  1.00  0.00      P1   N
ATOM    356  HN  ALA X  25     147.492 100.117 107.474  0.00  0.00      P1    
ATOM    357  CA  ALA X  25     148.020 102.000 108.180  1.00  0.00      P1   C
ATOM    358  HA  ALA X  25     147.850 102.910 107.790  1.00  0.00      P1   H
ATOM    359  CB  ALA X  25     147.250 101.730 109.470  1.00  0.00      P1   C
ATOM    360  HB1 ALA X  25     147.550 102.370 110.180  1.00  0.00      P1   H
ATOM    361  HB2 ALA X  25     146.270 101.870 109.310  1.00  0.00      P1   H
ATOM    362  HB3 ALA X  25     147.410 100.790 109.770  1.00  0.00      P1   H
ATOM    363  C   ALA X  25     149.520 101.930 108.410  1.00  0.00      P1   C
ATOM    364  O   ALA X  25     150.190 100.920 108.150  1.00  0.00      P1   O
ATOM    365  N   GLY X  26     150.020 102.980 109.040  1.00  0.00      P1   N
ATOM    366  HN  GLY X  26     149.534 103.853 109.044  0.00  0.00      P1    
ATOM    367  CA  GLY X  26     151.280 102.960 109.760  1.00  0.00      P1   C
ATOM    368  HA1 GLY X  26     151.470 103.890 110.080  1.00  0.00      P1   H
ATOM    369  HA2 GLY X  26     151.990 102.690 109.110  1.00  0.00      P1   H
ATOM    370  C   GLY X  26     151.280 102.010 110.950  1.00  0.00      P1   C
ATOM    371  O   GLY X  26     151.210 102.460 112.090  1.00  0.00      P1   O
ATOM    372  N   GLY X  27     151.280 100.700 110.670  1.00  0.00      P1   N
ATOM    373  HN  GLY X  27     151.252 100.359 109.731  0.00  0.00      P1    
ATOM    374  CA  GLY X  27     151.320  99.690 111.700  1.00  0.00      P1   C
ATOM    375  HA1 GLY X  27     150.740 100.030 112.440  1.00  0.00      P1   H
ATOM    376  HA2 GLY X  27     152.270  99.640 112.010  1.00  0.00      P1   H
ATOM    377  C   GLY X  27     150.870  98.290 111.330  1.00  0.00      P1   C
ATOM    378  O   GLY X  27     151.040  97.820 110.210  1.00  0.00      P1   O
ATOM    379  N   ARG X  28     150.210  97.640 112.300  1.00  0.00      P1   N
ATOM    380  HN  ARG X  28     150.395  97.806 113.266  0.00  0.00      P1    
ATOM    381  CA  ARG X  28     149.180  96.650 111.990  1.00  0.00      P1   C
ATOM    382  HA  ARG X  28     149.630  95.930 111.460  1.00  0.00      P1   H
ATOM    383  CB  ARG X  28     148.610  95.980 113.260  1.00  0.00      P1   C
ATOM    384  HB1 ARG X  28     147.770  95.500 113.020  1.00  0.00      P1   H
ATOM    385  HB2 ARG X  28     148.410  96.690 113.930  1.00  0.00      P1   H
ATOM    386  CG  ARG X  28     149.610  94.980 113.870  1.00  0.00      P1   C
ATOM    387  HG1 ARG X  28     150.410  95.480 114.200  1.00  0.00      P1   H
ATOM    388  HG2 ARG X  28     149.890  94.330 113.170  1.00  0.00      P1   H
ATOM    389  CD  ARG X  28     148.990  94.210 115.040  1.00  0.00      P1   C
ATOM    390  HD1 ARG X  28     148.160  93.730 114.740  1.00  0.00      P1   H
ATOM    391  HD2 ARG X  28     148.740  94.850 115.780  1.00  0.00      P1   H
ATOM    392  NE  ARG X  28     149.930  93.210 115.590  1.00  0.00      P1   N
ATOM    393  HE  ARG X  28     150.840  93.190 115.180  1.00  0.00      P1   H
ATOM    394  CZ  ARG X  28     149.700  92.350 116.560  1.00  0.00      P1   C
ATOM    395  NH1 ARG X  28     150.630  91.510 116.930  1.00  0.00      P1   N
ATOM    396 HH11 ARG X  28     151.530  91.530 116.490  1.00  0.00      P1   H
ATOM    397 HH12 ARG X  28     150.450  90.860 117.670  1.00  0.00      P1   H
ATOM    398  NH2 ARG X  28     148.550  92.270 117.170  1.00  0.00      P1   N
ATOM    399 HH21 ARG X  28     147.810  92.890 116.910  1.00  0.00      P1   H
ATOM    400 HH22 ARG X  28     148.410  91.600 117.900  1.00  0.00      P1   H
ATOM    401  C   ARG X  28     148.100  97.320 111.170  1.00  0.00      P1   C
ATOM    402  O   ARG X  28     147.170  97.900 111.710  1.00  0.00      P1   O
ATOM    403  N   VAL X  29     148.280  97.230 109.870  1.00  0.00      P1   N
ATOM    404  HN  VAL X  29     149.189  97.364 109.485  0.00  0.00      P1    
ATOM    405  CA  VAL X  29     147.240  96.940 108.880  1.00  0.00      P1   C
ATOM    406  HA  VAL X  29     146.700  97.750 108.640  1.00  0.00      P1   H
ATOM    407  CB  VAL X  29     147.980  96.450 107.610  1.00  0.00      P1   C
ATOM    408  HB  VAL X  29     147.240  96.110 107.020  1.00  0.00      P1   H
ATOM    409  CG1 VAL X  29     148.750  97.600 106.950  1.00  0.00      P1   C
ATOM    410 HG11 VAL X  29     149.220  97.270 106.140  1.00  0.00      P1   H
ATOM    411 HG12 VAL X  29     148.120  98.330 106.700  1.00  0.00      P1   H
ATOM    412 HG13 VAL X  29     149.430  97.960 107.600  1.00  0.00      P1   H
ATOM    413  CG2 VAL X  29     148.960  95.290 107.800  1.00  0.00      P1   C
ATOM    414 HG21 VAL X  29     149.380  95.050 106.920  1.00  0.00      P1   H
ATOM    415 HG22 VAL X  29     149.680  95.560 108.450  1.00  0.00      P1   H
ATOM    416 HG23 VAL X  29     148.470  94.490 108.160  1.00  0.00      P1   H
ATOM    417  C   VAL X  29     146.230  96.010 109.510  1.00  0.00      P1   C
ATOM    418  O   VAL X  29     146.440  94.810 109.620  1.00  0.00      P1   O
ATOM    419  N   PHE X  30     145.190  96.630 110.060  1.00  0.00      P1   N
ATOM    420  HN  PHE X  30     145.004  97.607 109.966  0.00  0.00      P1    
ATOM    421  CA  PHE X  30     144.210  95.900 110.870  1.00  0.00      P1   C
ATOM    422  HA  PHE X  30     144.620  95.180 111.420  1.00  0.00      P1   H
ATOM    423  CB  PHE X  30     143.620  96.880 111.890  1.00  0.00      P1   C
ATOM    424  HB1 PHE X  30     142.620  96.840 111.840  1.00  0.00      P1   H
ATOM    425  HB2 PHE X  30     143.920  97.810 111.660  1.00  0.00      P1   H
ATOM    426  CG  PHE X  30     144.040  96.590 113.330  1.00  0.00      P1   C
ATOM    427  CD1 PHE X  30     145.010  97.390 113.960  1.00  0.00      P1   C
ATOM    428  HD1 PHE X  30     145.400  98.180 113.470  1.00  0.00      P1   H
ATOM    429  CE1 PHE X  30     145.440  97.100 115.270  1.00  0.00      P1   C
ATOM    430  HE1 PHE X  30     146.140  97.660 115.700  1.00  0.00      P1   H
ATOM    431  CZ  PHE X  30     144.870  96.020 115.970  1.00  0.00      P1   C
ATOM    432  HZ  PHE X  30     145.160  95.820 116.910  1.00  0.00      P1   H
ATOM    433  CD2 PHE X  30     143.500  95.490 114.030  1.00  0.00      P1   C
ATOM    434  HD2 PHE X  30     142.820  94.910 113.580  1.00  0.00      P1   H
ATOM    435  CE2 PHE X  30     143.900  95.220 115.350  1.00  0.00      P1   C
ATOM    436  HE2 PHE X  30     143.490  94.450 115.850  1.00  0.00      P1   H
ATOM    437  C   PHE X  30     143.260  95.140 109.940  1.00  0.00      P1   C
ATOM    438  O   PHE X  30     143.610  94.830 108.810  1.00  0.00      P1   O
ATOM    439  N   VAL X  31     142.040  94.830 110.350  1.00  0.00      P1   N
ATOM    440  HN  VAL X  31     141.734  94.787 111.297  0.00  0.00      P1    
ATOM    441  CA  VAL X  31     141.000  94.510 109.360  1.00  0.00      P1   C
ATOM    442  HA  VAL X  31     141.390  94.120 108.530  1.00  0.00      P1   H
ATOM    443  CB  VAL X  31     140.080  93.440 109.970  1.00  0.00      P1   C
ATOM    444  HB  VAL X  31     139.770  93.880 110.820  1.00  0.00      P1   H
ATOM    445  CG1 VAL X  31     138.820  93.090 109.180  1.00  0.00      P1   C
ATOM    446 HG11 VAL X  31     138.310  92.390 109.670  1.00  0.00      P1   H
ATOM    447 HG12 VAL X  31     138.260  93.910 109.070  1.00  0.00      P1   H
ATOM    448 HG13 VAL X  31     139.080  92.740 108.280  1.00  0.00      P1   H
ATOM    449  CG2 VAL X  31     140.840  92.140 110.240  1.00  0.00      P1   C
ATOM    450 HG21 VAL X  31     140.220  91.460 110.640  1.00  0.00      P1   H
ATOM    451 HG22 VAL X  31     141.210  91.780 109.390  1.00  0.00      P1   H
ATOM    452 HG23 VAL X  31     141.590  92.310 110.880  1.00  0.00      P1   H
ATOM    453  C   VAL X  31     140.340  95.820 108.920  1.00  0.00      P1   C
ATOM    454  O   VAL X  31     140.540  96.830 109.580  1.00  0.00      P1   O
ATOM    455  N   LEU X  32     139.570  95.900 107.830  1.00  0.00      P1   N
ATOM    456  HN  LEU X  32     139.459  95.193 107.135  0.00  0.00      P1    
ATOM    457  CA  LEU X  32     138.790  97.120 107.580  1.00  0.00      P1   C
ATOM    458  HA  LEU X  32     139.360  97.920 107.770  1.00  0.00      P1   H
ATOM    459  CB  LEU X  32     138.410  97.200 106.080  1.00  0.00      P1   C
ATOM    460  HB1 LEU X  32     138.040  96.310 105.810  1.00  0.00      P1   H
ATOM    461  HB2 LEU X  32     139.250  97.380 105.560  1.00  0.00      P1   H
ATOM    462  CG  LEU X  32     137.380  98.290 105.720  1.00  0.00      P1   C
ATOM    463  HG  LEU X  32     136.580  98.150 106.300  1.00  0.00      P1   H
ATOM    464  CD1 LEU X  32     137.910  99.700 105.970  1.00  0.00      P1   C
ATOM    465 HD11 LEU X  32     137.210 100.360 105.720  1.00  0.00      P1   H
ATOM    466 HD12 LEU X  32     138.140  99.800 106.930  1.00  0.00      P1   H
ATOM    467 HD13 LEU X  32     138.730  99.850 105.410  1.00  0.00      P1   H
ATOM    468  CD2 LEU X  32     137.010  98.160 104.240  1.00  0.00      P1   C
ATOM    469 HD21 LEU X  32     136.340  98.870 104.000  1.00  0.00      P1   H
ATOM    470 HD22 LEU X  32     137.830  98.280 103.680  1.00  0.00      P1   H
ATOM    471 HD23 LEU X  32     136.610  97.260 104.070  1.00  0.00      P1   H
ATOM    472  C   LEU X  32     137.620  97.210 108.580  1.00  0.00      P1   C
ATOM    473  O   LEU X  32     137.690  98.040 109.490  1.00  0.00      P1   O
ATOM    474  N   PRO X  33     136.650  96.280 108.570  1.00  0.00      P1   N
ATOM    475  CD  PRO X  33     136.340  95.300 107.530  1.00  0.00      P1   C
ATOM    476  HD1 PRO X  33     137.170  94.810 107.270  1.00  0.00      P1   H
ATOM    477  HD2 PRO X  33     135.960  95.770 106.730  1.00  0.00      P1   H
ATOM    478  CA  PRO X  33     135.710  96.150 109.680  1.00  0.00      P1   C
ATOM    479  HA  PRO X  33     135.410  97.070 109.910  1.00  0.00      P1   H
ATOM    480  CB  PRO X  33     134.590  95.240 109.140  1.00  0.00      P1   C
ATOM    481  HB1 PRO X  33     134.180  94.700 109.880  1.00  0.00      P1   H
ATOM    482  HB2 PRO X  33     133.870  95.780 108.690  1.00  0.00      P1   H
ATOM    483  CG  PRO X  33     135.310  94.350 108.140  1.00  0.00      P1   C
ATOM    484  HG1 PRO X  33     135.750  93.580 108.600  1.00  0.00      P1   H
ATOM    485  HG2 PRO X  33     134.680  94.000 107.440  1.00  0.00      P1   H
ATOM    486  C   PRO X  33     136.300  95.630 110.990  1.00  0.00      P1   C
ATOM    487  O   PRO X  33     135.570  95.260 111.910  1.00  0.00      P1   O
ATOM    488  N   CYS X  34     137.630  95.610 111.090  1.00  0.00      P1   N
ATOM    489  HN  CYS X  34     138.215  95.629 110.281  0.00  0.00      P1    
ATOM    490  CA  CYS X  34     138.340  95.560 112.350  1.00  0.00      P1   C
ATOM    491  HA  CYS X  34     137.740  96.070 112.970  1.00  0.00      P1   H
ATOM    492  CB  CYS X  34     138.400  94.130 112.940  1.00  0.00      P1   C
ATOM    493  HB1 CYS X  34     139.340  94.000 113.260  1.00  0.00      P1   H
ATOM    494  HB2 CYS X  34     138.220  93.510 112.180  1.00  0.00      P1   H
ATOM    495  SG  CYS X  34     137.180  93.960 114.280  1.00  0.00      P1   S
ATOM    496  HG1 CYS X  34     137.396  92.669 114.539  0.00  0.00      P1    
ATOM    497  C   CYS X  34     139.610  96.400 112.360  1.00  0.00      P1   C
ATOM    498  O   CYS X  34     140.650  95.900 112.760  1.00  0.00      P1   O
ATOM    499  N   ILE X  35     139.490  97.680 111.960  1.00  0.00      P1   N
ATOM    500  HN  ILE X  35     138.767  98.011 111.358  0.00  0.00      P1    
ATOM    501  CA  ILE X  35     140.440  98.720 112.390  1.00  0.00      P1   C
ATOM    502  HA  ILE X  35     141.150  98.190 112.860  1.00  0.00      P1   H
ATOM    503  CB  ILE X  35     141.160  99.480 111.240  1.00  0.00      P1   C
ATOM    504  HB  ILE X  35     141.510  98.800 110.610  1.00  0.00      P1   H
ATOM    505  CG2 ILE X  35     140.210 100.400 110.440  1.00  0.00      P1   C
ATOM    506 HG21 ILE X  35     140.720 100.870 109.730  1.00  0.00      P1   H
ATOM    507 HG22 ILE X  35     139.490  99.850 110.030  1.00  0.00      P1   H
ATOM    508 HG23 ILE X  35     139.800 101.070 111.060  1.00  0.00      P1   H
ATOM    509  CG1 ILE X  35     142.330 100.330 111.820  1.00  0.00      P1   C
ATOM    510 HG11 ILE X  35     142.790  99.800 112.520  1.00  0.00      P1   H
ATOM    511 HG12 ILE X  35     141.940 101.160 112.230  1.00  0.00      P1   H
ATOM    512  CD  ILE X  35     143.370 100.780 110.790  1.00  0.00      P1   C
ATOM    513  HD1 ILE X  35     144.080 101.310 111.240  1.00  0.00      P1   H
ATOM    514  HD2 ILE X  35     143.790  99.970 110.370  1.00  0.00      P1   H
ATOM    515  HD3 ILE X  35     142.940 101.330 110.080  1.00  0.00      P1   H
ATOM    516  C   ILE X  35     139.720  99.690 113.320  1.00  0.00      P1   C
ATOM    517  O   ILE X  35     138.550 100.010 113.140  1.00  0.00      P1   O
ATOM    518  N   GLN X  36     140.470 100.220 114.280  1.00  0.00      P1   N
ATOM    519  HN  GLN X  36     141.307  99.771 114.589  0.00  0.00      P1    
ATOM    520  CA  GLN X  36     140.170 101.460 114.960  1.00  0.00      P1   C
ATOM    521  HA  GLN X  36     139.620 102.030 114.360  1.00  0.00      P1   H
ATOM    522  CB  GLN X  36     139.350 101.140 116.240  1.00  0.00      P1   C
ATOM    523  HB1 GLN X  36     139.960 100.680 116.890  1.00  0.00      P1   H
ATOM    524  HB2 GLN X  36     138.610 100.520 115.980  1.00  0.00      P1   H
ATOM    525  CG  GLN X  36     138.720 102.350 116.980  1.00  0.00      P1   C
ATOM    526  HG1 GLN X  36     138.270 102.930 116.300  1.00  0.00      P1   H
ATOM    527  HG2 GLN X  36     139.450 102.860 117.430  1.00  0.00      P1   H
ATOM    528  CD  GLN X  36     137.680 101.950 118.040  1.00  0.00      P1   C
ATOM    529  OE1 GLN X  36     137.270 100.800 118.150  1.00  0.00      P1   O
ATOM    530  NE2 GLN X  36     137.180 102.860 118.850  1.00  0.00      P1   N
ATOM    531 HE21 GLN X  36     137.480 103.810 118.780  1.00  0.00      P1   H
ATOM    532 HE22 GLN X  36     136.510 102.600 119.540  1.00  0.00      P1   H
ATOM    533  C   GLN X  36     141.490 102.180 115.260  1.00  0.00      P1   C
ATOM    534  O   GLN X  36     142.580 101.610 115.120  1.00  0.00      P1   O
ATOM    535  N   GLN X  37     141.420 103.460 115.620  1.00  0.00      P1   N
ATOM    536  HN  GLN X  37     140.580 103.998 115.579  0.00  0.00      P1    
ATOM    537  CA  GLN X  37     142.580 104.190 116.110  1.00  0.00      P1   C
ATOM    538  HA  GLN X  37     143.330 104.130 115.450  1.00  0.00      P1   H
ATOM    539  CB  GLN X  37     142.140 105.660 116.290  1.00  0.00      P1   C
ATOM    540  HB1 GLN X  37     141.790 105.780 117.220  1.00  0.00      P1   H
ATOM    541  HB2 GLN X  37     141.420 105.860 115.630  1.00  0.00      P1   H
ATOM    542  CG  GLN X  37     143.270 106.670 116.080  1.00  0.00      P1   C
ATOM    543  HG1 GLN X  37     142.940 107.580 116.330  1.00  0.00      P1   H
ATOM    544  HG2 GLN X  37     143.550 106.660 115.120  1.00  0.00      P1   H
ATOM    545  CD  GLN X  37     144.490 106.350 116.930  1.00  0.00      P1   C
ATOM    546  OE1 GLN X  37     145.550 106.000 116.430  1.00  0.00      P1   O
ATOM    547  NE2 GLN X  37     144.370 106.380 118.240  1.00  0.00      P1   N
ATOM    548 HE21 GLN X  37     143.480 106.610 118.650  1.00  0.00      P1   H
ATOM    549 HE22 GLN X  37     145.150 106.170 118.820  1.00  0.00      P1   H
ATOM    550  C   GLN X  37     143.020 103.530 117.440  1.00  0.00      P1   C
ATOM    551  O   GLN X  37     142.250 103.440 118.390  1.00  0.00      P1   O
ATOM    552  N   ILE X  38     144.250 103.010 117.490  1.00  0.00      P1   N
ATOM    553  HN  ILE X  38     144.856 102.998 116.697  0.00  0.00      P1    
ATOM    554  CA  ILE X  38     144.830 102.410 118.700  1.00  0.00      P1   C
ATOM    555  HA  ILE X  38     144.130 101.870 119.160  1.00  0.00      P1   H
ATOM    556  CB  ILE X  38     145.990 101.460 118.310  1.00  0.00      P1   C
ATOM    557  HB  ILE X  38     146.650 102.030 117.810  1.00  0.00      P1   H
ATOM    558  CG2 ILE X  38     146.700 100.870 119.530  1.00  0.00      P1   C
ATOM    559 HG21 ILE X  38     147.440 100.270 119.230  1.00  0.00      P1   H
ATOM    560 HG22 ILE X  38     147.080 101.610 120.090  1.00  0.00      P1   H
ATOM    561 HG23 ILE X  38     146.050 100.350 120.080  1.00  0.00      P1   H
ATOM    562  CG1 ILE X  38     145.530 100.330 117.360  1.00  0.00      P1   C
ATOM    563 HG11 ILE X  38     146.310  99.730 117.180  1.00  0.00      P1   H
ATOM    564 HG12 ILE X  38     145.220 100.740 116.510  1.00  0.00      P1   H
ATOM    565  CD  ILE X  38     144.390  99.450 117.900  1.00  0.00      P1   C
ATOM    566  HD1 ILE X  38     144.160  98.740 117.220  1.00  0.00      P1   H
ATOM    567  HD2 ILE X  38     144.680  99.010 118.750  1.00  0.00      P1   H
ATOM    568  HD3 ILE X  38     143.580 100.010 118.070  1.00  0.00      P1   H
ATOM    569  C   ILE X  38     145.270 103.540 119.630  1.00  0.00      P1   C
ATOM    570  O   ILE X  38     146.070 104.380 119.210  1.00  0.00      P1   O
ATOM    571  N   GLN X  39     144.750 103.620 120.860  1.00  0.00      P1   N
ATOM    572  HN  GLN X  39     144.375 102.843 121.363  0.00  0.00      P1    
ATOM    573  CA  GLN X  39     144.690 104.910 121.590  1.00  0.00      P1   C
ATOM    574  HA  GLN X  39     144.380 105.550 120.890  1.00  0.00      P1   H
ATOM    575  CB  GLN X  39     143.620 104.870 122.680  1.00  0.00      P1   C
ATOM    576  HB1 GLN X  39     143.560 105.780 123.100  1.00  0.00      P1   H
ATOM    577  HB2 GLN X  39     143.900 104.210 123.380  1.00  0.00      P1   H
ATOM    578  CG  GLN X  39     142.230 104.470 122.130  1.00  0.00      P1   C
ATOM    579  HG1 GLN X  39     141.610 104.380 122.910  1.00  0.00      P1   H
ATOM    580  HG2 GLN X  39     142.330 103.580 121.680  1.00  0.00      P1   H
ATOM    581  CD  GLN X  39     141.580 105.430 121.130  1.00  0.00      P1   C
ATOM    582  OE1 GLN X  39     142.200 105.990 120.220  1.00  0.00      P1   O
ATOM    583  NE2 GLN X  39     140.290 105.600 121.250  1.00  0.00      P1   N
ATOM    584 HE21 GLN X  39     139.780 105.120 121.960  1.00  0.00      P1   H
ATOM    585 HE22 GLN X  39     139.800 106.220 120.620  1.00  0.00      P1   H
ATOM    586  C   GLN X  39     146.050 105.520 121.990  1.00  0.00      P1   C
ATOM    587  O   GLN X  39     146.240 106.720 121.810  1.00  0.00      P1   O
ATOM    588  N   ARG X  40     147.030 104.680 122.330  1.00  0.00      P1   N
ATOM    589  HN  ARG X  40     146.774 103.717 122.379  0.00  0.00      P1    
ATOM    590  CA  ARG X  40     148.440 105.010 122.640  1.00  0.00      P1   C
ATOM    591  HA  ARG X  40     148.810 104.090 122.770  1.00  0.00      P1   H
ATOM    592  CB  ARG X  40     149.160 105.770 121.490  1.00  0.00      P1   C
ATOM    593  HB1 ARG X  40     150.140 105.750 121.690  1.00  0.00      P1   H
ATOM    594  HB2 ARG X  40     148.830 106.710 121.500  1.00  0.00      P1   H
ATOM    595  CG  ARG X  40     148.990 105.250 120.050  1.00  0.00      P1   C
ATOM    596  HG1 ARG X  40     148.340 104.490 120.050  1.00  0.00      P1   H
ATOM    597  HG2 ARG X  40     149.870 104.940 119.700  1.00  0.00      P1   H
ATOM    598  CD  ARG X  40     148.450 106.390 119.160  1.00  0.00      P1   C
ATOM    599  HD1 ARG X  40     149.170 107.080 119.040  1.00  0.00      P1   H
ATOM    600  HD2 ARG X  40     147.660 106.820 119.600  1.00  0.00      P1   H
ATOM    601  NE  ARG X  40     148.030 105.960 117.820  1.00  0.00      P1   N
ATOM    602  HE  ARG X  40     147.040 105.920 117.680  1.00  0.00      P1   H
ATOM    603  CZ  ARG X  40     148.760 105.600 116.790  1.00  0.00      P1   C
ATOM    604  NH1 ARG X  40     148.170 105.340 115.660  1.00  0.00      P1   N
ATOM    605 HH11 ARG X  40     147.180 105.410 115.590  1.00  0.00      P1   H
ATOM    606 HH12 ARG X  40     148.720 105.070 114.870  1.00  0.00      P1   H
ATOM    607  NH2 ARG X  40     150.060 105.510 116.860  1.00  0.00      P1   N
ATOM    608 HH21 ARG X  40     150.530 105.710 117.710  1.00  0.00      P1   H
ATOM    609 HH22 ARG X  40     150.580 105.230 116.050  1.00  0.00      P1   H
ATOM    610  C   ARG X  40     148.630 105.850 123.910  1.00  0.00      P1   C
ATOM    611  O   ARG X  40     147.740 106.550 124.390  1.00  0.00      P1   O
ATOM    612  N   ILE X  41     149.870 105.890 124.380  1.00  0.00      P1   N
ATOM    613  HN  ILE X  41     150.527 105.148 124.263  0.00  0.00      P1    
ATOM    614  CA  ILE X  41     150.390 107.040 125.120  1.00  0.00      P1   C
ATOM    615  HA  ILE X  41     149.650 107.400 125.680  1.00  0.00      P1   H
ATOM    616  CB  ILE X  41     151.530 106.610 126.080  1.00  0.00      P1   C
ATOM    617  HB  ILE X  41     152.230 106.120 125.570  1.00  0.00      P1   H
ATOM    618  CG2 ILE X  41     152.230 107.830 126.730  1.00  0.00      P1   C
ATOM    619 HG21 ILE X  41     152.950 107.510 127.340  1.00  0.00      P1   H
ATOM    620 HG22 ILE X  41     152.620 108.400 126.010  1.00  0.00      P1   H
ATOM    621 HG23 ILE X  41     151.560 108.360 127.240  1.00  0.00      P1   H
ATOM    622  CG1 ILE X  41     150.920 105.690 127.170  1.00  0.00      P1   C
ATOM    623 HG11 ILE X  41     150.470 104.920 126.720  1.00  0.00      P1   H
ATOM    624 HG12 ILE X  41     150.240 106.210 127.690  1.00  0.00      P1   H
ATOM    625  CD  ILE X  41     151.930 105.110 128.170  1.00  0.00      P1   C
ATOM    626  HD1 ILE X  41     151.450 104.530 128.830  1.00  0.00      P1   H
ATOM    627  HD2 ILE X  41     152.610 104.570 127.680  1.00  0.00      P1   H
ATOM    628  HD3 ILE X  41     152.390 105.860 128.660  1.00  0.00      P1   H
ATOM    629  C   ILE X  41     150.830 108.120 124.110  1.00  0.00      P1   C
ATOM    630  O   ILE X  41     151.350 107.800 123.050  1.00  0.00      P1   O
ATOM    631  N   SER X  42     150.610 109.400 124.440  1.00  0.00      P1   N
ATOM    632  HN  SER X  42     150.350 109.659 125.370  0.00  0.00      P1    
ATOM    633  CA  SER X  42     150.720 110.530 123.510  1.00  0.00      P1   C
ATOM    634  HA  SER X  42     150.750 110.090 122.610  1.00  0.00      P1   H
ATOM    635  CB  SER X  42     149.520 111.480 123.730  1.00  0.00      P1   C
ATOM    636  HB1 SER X  42     149.570 112.260 123.100  1.00  0.00      P1   H
ATOM    637  HB2 SER X  42     149.500 111.810 124.670  1.00  0.00      P1   H
ATOM    638  OG  SER X  42     148.280 110.840 123.500  1.00  0.00      P1   O
ATOM    639  HG1 SER X  42     147.540 111.490 123.650  1.00  0.00      P1   H
ATOM    640  C   SER X  42     151.980 111.400 123.690  1.00  0.00      P1   C
ATOM    641  O   SER X  42     152.090 112.170 124.650  1.00  0.00      P1   O
ATOM    642  N   LEU X  43     152.890 111.340 122.720  1.00  0.00      P1   N
ATOM    643  HN  LEU X  43     152.786 110.719 121.946  0.00  0.00      P1    
ATOM    644  CA  LEU X  43     154.120 112.160 122.680  1.00  0.00      P1   C
ATOM    645  HA  LEU X  43     154.530 112.070 123.580  1.00  0.00      P1   H
ATOM    646  CB  LEU X  43     155.030 111.590 121.570  1.00  0.00      P1   C
ATOM    647  HB1 LEU X  43     154.520 111.600 120.710  1.00  0.00      P1   H
ATOM    648  HB2 LEU X  43     155.260 110.650 121.810  1.00  0.00      P1   H
ATOM    649  CG  LEU X  43     156.340 112.370 121.350  1.00  0.00      P1   C
ATOM    650  HG  LEU X  43     156.100 113.310 121.080  1.00  0.00      P1   H
ATOM    651  CD1 LEU X  43     157.200 112.460 122.610  1.00  0.00      P1   C
ATOM    652 HD11 LEU X  43     158.030 112.970 122.420  1.00  0.00      P1   H
ATOM    653 HD12 LEU X  43     156.680 112.930 123.330  1.00  0.00      P1   H
ATOM    654 HD13 LEU X  43     157.440 111.540 122.920  1.00  0.00      P1   H
ATOM    655  CD2 LEU X  43     157.160 111.680 120.260  1.00  0.00      P1   C
ATOM    656 HD21 LEU X  43     158.010 112.170 120.110  1.00  0.00      P1   H
ATOM    657 HD22 LEU X  43     157.360 110.740 120.540  1.00  0.00      P1   H
ATOM    658 HD23 LEU X  43     156.630 111.650 119.410  1.00  0.00      P1   H
ATOM    659  C   LEU X  43     153.860 113.660 122.480  1.00  0.00      P1   C
ATOM    660  O   LEU X  43     154.340 114.470 123.260  1.00  0.00      P1   O
ATOM    661  N   ASN X  44     153.060 114.030 121.480  1.00  0.00      P1   N
ATOM    662  HN  ASN X  44     152.711 113.373 120.814  0.00  0.00      P1    
ATOM    663  CA  ASN X  44     152.620 115.410 121.260  1.00  0.00      P1   C
ATOM    664  HA  ASN X  44     153.380 116.020 121.480  1.00  0.00      P1   H
ATOM    665  CB  ASN X  44     152.210 115.580 119.780  1.00  0.00      P1   C
ATOM    666  HB1 ASN X  44     151.860 116.510 119.640  1.00  0.00      P1   H
ATOM    667  HB2 ASN X  44     151.490 114.920 119.560  1.00  0.00      P1   H
ATOM    668  CG  ASN X  44     153.370 115.350 118.830  1.00  0.00      P1   C
ATOM    669  OD1 ASN X  44     154.530 115.450 119.190  1.00  0.00      P1   O
ATOM    670  ND2 ASN X  44     153.120 115.000 117.600  1.00  0.00      P1   N
ATOM    671 HD21 ASN X  44     152.170 114.880 117.290  1.00  0.00      P1   H
ATOM    672 HD22 ASN X  44     153.870 114.840 116.960  1.00  0.00      P1   H
ATOM    673  C   ASN X  44     151.460 115.750 122.220  1.00  0.00      P1   C
ATOM    674  O   ASN X  44     150.880 114.850 122.830  1.00  0.00      P1   O
ATOM    675  N   THR X  45     151.120 117.030 122.380  1.00  0.00      P1   N
ATOM    676  HN  THR X  45     151.667 117.804 122.063  0.00  0.00      P1    
ATOM    677  CA  THR X  45     149.870 117.410 123.060  1.00  0.00      P1   C
ATOM    678  HA  THR X  45     149.710 116.720 123.760  1.00  0.00      P1   H
ATOM    679  CB  THR X  45     149.980 118.780 123.760  1.00  0.00      P1   C
ATOM    680  HB  THR X  45     150.070 119.490 123.060  1.00  0.00      P1   H
ATOM    681  OG1 THR X  45     151.130 118.780 124.570  1.00  0.00      P1   O
ATOM    682  HG1 THR X  45     151.210 119.670 125.030  1.00  0.00      P1   H
ATOM    683  CG2 THR X  45     148.810 119.050 124.700  1.00  0.00      P1   C
ATOM    684 HG21 THR X  45     148.930 119.950 125.120  1.00  0.00      P1   H
ATOM    685 HG22 THR X  45     147.960 119.040 124.170  1.00  0.00      P1   H
ATOM    686 HG23 THR X  45     148.780 118.350 125.400  1.00  0.00      P1   H
ATOM    687  C   THR X  45     148.740 117.430 122.040  1.00  0.00      P1   C
ATOM    688  O   THR X  45     148.800 118.130 121.030  1.00  0.00      P1   O
ATOM    689  N   LEU X  46     147.740 116.600 122.290  1.00  0.00      P1   N
ATOM    690  HN  LEU X  46     147.811 115.936 123.031  0.00  0.00      P1    
ATOM    691  CA  LEU X  46     146.480 116.550 121.560  1.00  0.00      P1   C
ATOM    692  HA  LEU X  46     146.740 116.510 120.590  1.00  0.00      P1   H
ATOM    693  CB  LEU X  46     145.670 115.300 121.970  1.00  0.00      P1   C
ATOM    694  HB1 LEU X  46     144.980 115.150 121.260  1.00  0.00      P1   H
ATOM    695  HB2 LEU X  46     145.230 115.500 122.840  1.00  0.00      P1   H
ATOM    696  CG  LEU X  46     146.450 113.980 122.140  1.00  0.00      P1   C
ATOM    697  HG  LEU X  46     147.120 114.120 122.870  1.00  0.00      P1   H
ATOM    698  CD1 LEU X  46     145.480 112.850 122.510  1.00  0.00      P1   C
ATOM    699 HD11 LEU X  46     145.980 112.000 122.620  1.00  0.00      P1   H
ATOM    700 HD12 LEU X  46     145.010 113.080 123.360  1.00  0.00      P1   H
ATOM    701 HD13 LEU X  46     144.800 112.750 121.770  1.00  0.00      P1   H
ATOM    702  CD2 LEU X  46     147.220 113.570 120.890  1.00  0.00      P1   C
ATOM    703 HD21 LEU X  46     147.710 112.710 121.050  1.00  0.00      P1   H
ATOM    704 HD22 LEU X  46     146.580 113.450 120.130  1.00  0.00      P1   H
ATOM    705 HD23 LEU X  46     147.880 114.280 120.650  1.00  0.00      P1   H
ATOM    706  C   LEU X  46     145.680 117.820 121.800  1.00  0.00      P1   C
ATOM    707  O   LEU X  46     145.720 118.420 122.880  1.00  0.00      P1   O
ATOM    708  N   THR X  47     144.850 118.170 120.830  1.00  0.00      P1   N
ATOM    709  HN  THR X  47     144.857 117.735 119.930  0.00  0.00      P1    
ATOM    710  CA  THR X  47     143.850 119.220 120.980  1.00  0.00      P1   C
ATOM    711  HA  THR X  47     143.840 119.510 121.930  1.00  0.00      P1   H
ATOM    712  CB  THR X  47     144.190 120.440 120.100  1.00  0.00      P1   C
ATOM    713  HB  THR X  47     144.090 120.180 119.140  1.00  0.00      P1   H
ATOM    714  OG1 THR X  47     145.540 120.820 120.300  1.00  0.00      P1   O
ATOM    715  HG1 THR X  47     145.750 121.610 119.730  1.00  0.00      P1   H
ATOM    716  CG2 THR X  47     143.330 121.660 120.430  1.00  0.00      P1   C
ATOM    717 HG21 THR X  47     143.590 122.420 119.840  1.00  0.00      P1   H
ATOM    718 HG22 THR X  47     142.370 121.430 120.290  1.00  0.00      P1   H
ATOM    719 HG23 THR X  47     143.470 121.920 121.390  1.00  0.00      P1   H
ATOM    720  C   THR X  47     142.530 118.630 120.540  1.00  0.00      P1   C
ATOM    721  O   THR X  47     142.450 117.930 119.520  1.00  0.00      P1   O
ATOM    722  N   LEU X  48     141.490 118.910 121.320  1.00  0.00      P1   N
ATOM    723  HN  LEU X  48     141.627 119.348 122.206  0.00  0.00      P1    
ATOM    724  CA  LEU X  48     140.100 118.630 121.000  1.00  0.00      P1   C
ATOM    725  HA  LEU X  48     140.060 118.220 120.080  1.00  0.00      P1   H
ATOM    726  CB  LEU X  48     139.510 117.650 122.040  1.00  0.00      P1   C
ATOM    727  HB1 LEU X  48     138.510 117.700 121.960  1.00  0.00      P1   H
ATOM    728  HB2 LEU X  48     139.780 117.970 122.940  1.00  0.00      P1   H
ATOM    729  CG  LEU X  48     139.920 116.180 121.920  1.00  0.00      P1   C
ATOM    730  HG  LEU X  48     140.920 116.140 121.900  1.00  0.00      P1   H
ATOM    731  CD1 LEU X  48     139.360 115.390 123.100  1.00  0.00      P1   C
ATOM    732 HD11 LEU X  48     139.630 114.430 123.020  1.00  0.00      P1   H
ATOM    733 HD12 LEU X  48     139.720 115.760 123.950  1.00  0.00      P1   H
ATOM    734 HD13 LEU X  48     138.360 115.450 123.100  1.00  0.00      P1   H
ATOM    735  CD2 LEU X  48     139.390 115.550 120.630  1.00  0.00      P1   C
ATOM    736 HD21 LEU X  48     139.670 114.590 120.580  1.00  0.00      P1   H
ATOM    737 HD22 LEU X  48     138.390 115.590 120.630  1.00  0.00      P1   H
ATOM    738 HD23 LEU X  48     139.750 116.040 119.840  1.00  0.00      P1   H
ATOM    739  C   LEU X  48     139.370 119.960 121.080  1.00  0.00      P1   C
ATOM    740  O   LEU X  48     139.570 120.730 122.020  1.00  0.00      P1   O
ATOM    741  N   ASN X  49     138.510 120.250 120.110  1.00  0.00      P1   N
ATOM    742  HN  ASN X  49     138.320 119.647 119.336  0.00  0.00      P1    
ATOM    743  CA  ASN X  49     137.760 121.500 120.100  1.00  0.00      P1   C
ATOM    744  HA  ASN X  49     138.270 122.170 120.650  1.00  0.00      P1   H
ATOM    745  CB  ASN X  49     137.640 122.010 118.660  1.00  0.00      P1   C
ATOM    746  HB1 ASN X  49     137.130 122.880 118.660  1.00  0.00      P1   H
ATOM    747  HB2 ASN X  49     137.140 121.340 118.120  1.00  0.00      P1   H
ATOM    748  CG  ASN X  49     138.990 122.250 118.010  1.00  0.00      P1   C
ATOM    749  OD1 ASN X  49     139.980 122.550 118.650  1.00  0.00      P1   O
ATOM    750  ND2 ASN X  49     139.090 122.100 116.710  1.00  0.00      P1   N
ATOM    751 HD21 ASN X  49     138.290 121.830 116.180  1.00  0.00      P1   H
ATOM    752 HD22 ASN X  49     139.970 122.250 116.250  1.00  0.00      P1   H
ATOM    753  C   ASN X  49     136.400 121.270 120.750  1.00  0.00      P1   C
ATOM    754  O   ASN X  49     135.720 120.290 120.430  1.00  0.00      P1   O
ATOM    755  N   VAL X  50     135.990 122.180 121.640  1.00  0.00      P1   N
ATOM    756  HN  VAL X  50     136.593 122.854 122.059  0.00  0.00      P1    
ATOM    757  CA  VAL X  50     134.590 122.260 122.080  1.00  0.00      P1   C
ATOM    758  HA  VAL X  50     134.360 121.370 122.460  1.00  0.00      P1   H
ATOM    759  CB  VAL X  50     134.410 123.320 123.190  1.00  0.00      P1   C
ATOM    760  HB  VAL X  50     134.490 124.200 122.710  1.00  0.00      P1   H
ATOM    761  CG1 VAL X  50     133.050 123.190 123.900  1.00  0.00      P1   C
ATOM    762 HG11 VAL X  50     132.980 123.890 124.600  1.00  0.00      P1   H
ATOM    763 HG12 VAL X  50     132.310 123.300 123.230  1.00  0.00      P1   H
ATOM    764 HG13 VAL X  50     132.980 122.280 124.320  1.00  0.00      P1   H
ATOM    765  CG2 VAL X  50     135.440 123.180 124.310  1.00  0.00      P1   C
ATOM    766 HG21 VAL X  50     135.280 123.880 125.000  1.00  0.00      P1   H
ATOM    767 HG22 VAL X  50     135.360 122.270 124.720  1.00  0.00      P1   H
ATOM    768 HG23 VAL X  50     136.360 123.290 123.930  1.00  0.00      P1   H
ATOM    769  C   VAL X  50     133.730 122.630 120.860  1.00  0.00      P1   C
ATOM    770  O   VAL X  50     134.180 123.380 119.990  1.00  0.00      P1   O
ATOM    771  N   LYS X  51     132.470 122.180 120.810  1.00  0.00      P1   N
ATOM    772  HN  LYS X  51     132.144 121.396 121.336  0.00  0.00      P1    
ATOM    773  CA  LYS X  51     131.450 122.830 119.950  1.00  0.00      P1   C
ATOM    774  HA  LYS X  51     131.810 122.830 119.020  1.00  0.00      P1   H
ATOM    775  CB  LYS X  51     130.150 122.000 120.000  1.00  0.00      P1   C
ATOM    776  HB1 LYS X  51     129.490 122.430 119.380  1.00  0.00      P1   H
ATOM    777  HB2 LYS X  51     129.790 122.040 120.930  1.00  0.00      P1   H
ATOM    778  CG  LYS X  51     130.290 120.520 119.600  1.00  0.00      P1   C
ATOM    779  HG1 LYS X  51     131.010 120.100 120.160  1.00  0.00      P1   H
ATOM    780  HG2 LYS X  51     130.540 120.460 118.630  1.00  0.00      P1   H
ATOM    781  CD  LYS X  51     128.970 119.750 119.830  1.00  0.00      P1   C
ATOM    782  HD1 LYS X  51     128.420 119.810 119.000  1.00  0.00      P1   H
ATOM    783  HD2 LYS X  51     128.480 120.180 120.590  1.00  0.00      P1   H
ATOM    784  CE  LYS X  51     129.190 118.270 120.160  1.00  0.00      P1   C
ATOM    785  HE1 LYS X  51     129.890 117.890 119.560  1.00  0.00      P1   H
ATOM    786  HE2 LYS X  51     128.330 117.760 120.040  1.00  0.00      P1   H
ATOM    787  NZ  LYS X  51     129.630 118.100 121.570  1.00  0.00      P1   N
ATOM    788  HZ1 LYS X  51     129.770 117.130 121.760  1.00  0.00      P1   H
ATOM    789  HZ2 LYS X  51     130.490 118.600 121.700  1.00  0.00      P1   H
ATOM    790  HZ3 LYS X  51     128.930 118.470 122.180  1.00  0.00      P1   H
ATOM    791  C   LYS X  51     131.230 124.290 120.410  1.00  0.00      P1   C
ATOM    792  O   LYS X  51     132.050 124.860 121.140  1.00  0.00      P1   O
ATOM    793  N   SER X  52     130.120 124.920 120.040  1.00  0.00      P1   N
ATOM    794  HN  SER X  52     129.440 124.518 119.427  0.00  0.00      P1    
ATOM    795  CA  SER X  52     129.790 126.270 120.500  1.00  0.00      P1   C
ATOM    796  HA  SER X  52     130.490 126.510 121.170  1.00  0.00      P1   H
ATOM    797  CB  SER X  52     129.840 127.270 119.330  1.00  0.00      P1   C
ATOM    798  HB1 SER X  52     130.750 127.280 118.910  1.00  0.00      P1   H
ATOM    799  HB2 SER X  52     129.600 128.190 119.630  1.00  0.00      P1   H
ATOM    800  OG  SER X  52     128.910 126.900 118.320  1.00  0.00      P1   O
ATOM    801  HG1 SER X  52     128.960 127.560 117.570  1.00  0.00      P1   H
ATOM    802  C   SER X  52     128.430 126.300 121.170  1.00  0.00      P1   C
ATOM    803  O   SER X  52     127.440 125.900 120.570  1.00  0.00      P1   O
ATOM    804  N   GLU X  53     128.410 126.760 122.420  1.00  0.00      P1   N
ATOM    805  HN  GLU X  53     129.198 127.198 122.844  0.00  0.00      P1    
ATOM    806  CA  GLU X  53     127.240 126.670 123.290  1.00  0.00      P1   C
ATOM    807  HA  GLU X  53     126.550 126.180 122.770  1.00  0.00      P1   H
ATOM    808  CB  GLU X  53     127.580 125.850 124.550  1.00  0.00      P1   C
ATOM    809  HB1 GLU X  53     127.010 126.170 125.310  1.00  0.00      P1   H
ATOM    810  HB2 GLU X  53     128.540 125.980 124.780  1.00  0.00      P1   H
ATOM    811  CG  GLU X  53     127.300 124.360 124.280  1.00  0.00      P1   C
ATOM    812  HG1 GLU X  53     127.580 123.840 125.080  1.00  0.00      P1   H
ATOM    813  HG2 GLU X  53     127.830 124.070 123.490  1.00  0.00      P1   H
ATOM    814  CD  GLU X  53     125.810 124.090 124.000  1.00  0.00      P1   C
ATOM    815  OE1 GLU X  53     124.980 124.960 124.330  1.00  0.00      P1   O
ATOM    816  OE2 GLU X  53     125.460 122.960 123.600  1.00  0.00      P1   O
ATOM    817  C   GLU X  53     126.640 128.050 123.590  1.00  0.00      P1   C
ATOM    818  O   GLU X  53     127.360 129.040 123.700  1.00  0.00      P1   O
ATOM    819  N   LYS X  54     125.290 128.080 123.680  1.00  0.00      P1   N
ATOM    820  HN  LYS X  54     124.754 127.238 123.641  0.00  0.00      P1    
ATOM    821  CA  LYS X  54     124.500 129.320 123.840  1.00  0.00      P1   C
ATOM    822  HA  LYS X  54     125.190 130.040 123.870  1.00  0.00      P1   H
ATOM    823  CB  LYS X  54     123.620 129.680 122.620  1.00  0.00      P1   C
ATOM    824  HB1 LYS X  54     122.930 128.960 122.540  1.00  0.00      P1   H
ATOM    825  HB2 LYS X  54     124.220 129.650 121.810  1.00  0.00      P1   H
ATOM    826  CG  LYS X  54     122.870 131.050 122.600  1.00  0.00      P1   C
ATOM    827  HG1 LYS X  54     122.290 131.070 123.420  1.00  0.00      P1   H
ATOM    828  HG2 LYS X  54     122.300 131.060 121.780  1.00  0.00      P1   H
ATOM    829  CD  LYS X  54     123.680 132.390 122.600  1.00  0.00      P1   C
ATOM    830  HD1 LYS X  54     124.480 132.270 122.020  1.00  0.00      P1   H
ATOM    831  HD2 LYS X  54     123.960 132.590 123.530  1.00  0.00      P1   H
ATOM    832  CE  LYS X  54     122.860 133.610 122.060  1.00  0.00      P1   C
ATOM    833  HE1 LYS X  54     122.030 133.700 122.600  1.00  0.00      P1   H
ATOM    834  HE2 LYS X  54     122.620 133.440 121.110  1.00  0.00      P1   H
ATOM    835  NZ  LYS X  54     123.560 134.940 122.110  1.00  0.00      P1   N
ATOM    836  HZ1 LYS X  54     122.960 135.650 121.750  1.00  0.00      P1   H
ATOM    837  HZ2 LYS X  54     123.800 135.160 123.060  1.00  0.00      P1   H
ATOM    838  HZ3 LYS X  54     124.400 134.900 121.560  1.00  0.00      P1   H
ATOM    839  C   LYS X  54     123.800 129.360 125.190  1.00  0.00      P1   C
ATOM    840  O   LYS X  54     122.770 128.730 125.410  1.00  0.00      P1   O
ATOM    841  N   VAL X  55     124.400 130.110 126.110  1.00  0.00      P1   N
ATOM    842  HN  VAL X  55     125.082 130.789 125.852  0.00  0.00      P1    
ATOM    843  CA  VAL X  55     124.140 130.030 127.550  1.00  0.00      P1   C
ATOM    844  HA  VAL X  55     123.250 129.590 127.630  1.00  0.00      P1   H
ATOM    845  CB  VAL X  55     125.240 129.200 128.260  1.00  0.00      P1   C
ATOM    846  HB  VAL X  55     125.040 129.280 129.240  1.00  0.00      P1   H
ATOM    847  CG1 VAL X  55     125.190 127.730 127.830  1.00  0.00      P1   C
ATOM    848 HG11 VAL X  55     125.910 127.220 128.300  1.00  0.00      P1   H
ATOM    849 HG12 VAL X  55     124.300 127.340 128.060  1.00  0.00      P1   H
ATOM    850 HG13 VAL X  55     125.330 127.670 126.840  1.00  0.00      P1   H
ATOM    851  CG2 VAL X  55     126.660 129.720 128.020  1.00  0.00      P1   C
ATOM    852 HG21 VAL X  55     127.320 129.140 128.500  1.00  0.00      P1   H
ATOM    853 HG22 VAL X  55     126.860 129.710 127.040  1.00  0.00      P1   H
ATOM    854 HG23 VAL X  55     126.730 130.660 128.360  1.00  0.00      P1   H
ATOM    855  C   VAL X  55     124.090 131.410 128.190  1.00  0.00      P1   C
ATOM    856  O   VAL X  55     124.750 132.330 127.730  1.00  0.00      P1   O
ATOM    857  N   TYR X  56     123.320 131.570 129.270  1.00  0.00      P1   N
ATOM    858  HN  TYR X  56     122.711 130.872 129.644  0.00  0.00      P1    
ATOM    859  CA  TYR X  56     123.320 132.840 130.010  1.00  0.00      P1   C
ATOM    860  HA  TYR X  56     123.380 133.570 129.330  1.00  0.00      P1   H
ATOM    861  CB  TYR X  56     122.020 132.950 130.810  1.00  0.00      P1   C
ATOM    862  HB1 TYR X  56     122.100 133.720 131.440  1.00  0.00      P1   H
ATOM    863  HB2 TYR X  56     121.890 132.110 131.340  1.00  0.00      P1   H
ATOM    864  CG  TYR X  56     120.800 133.160 129.940  1.00  0.00      P1   C
ATOM    865  CD1 TYR X  56     120.000 132.070 129.530  1.00  0.00      P1   C
ATOM    866  HD1 TYR X  56     120.230 131.150 129.840  1.00  0.00      P1   H
ATOM    867  CE1 TYR X  56     118.900 132.290 128.690  1.00  0.00      P1   C
ATOM    868  HE1 TYR X  56     118.330 131.520 128.390  1.00  0.00      P1   H
ATOM    869  CZ  TYR X  56     118.580 133.600 128.260  1.00  0.00      P1   C
ATOM    870  OH  TYR X  56     117.510 133.810 127.450  1.00  0.00      P1   O
ATOM    871  HH  TYR X  56     117.430 134.780 127.250  1.00  0.00      P1   H
ATOM    872  CD2 TYR X  56     120.490 134.460 129.510  1.00  0.00      P1   C
ATOM    873  HD2 TYR X  56     121.060 135.230 129.790  1.00  0.00      P1   H
ATOM    874  CE2 TYR X  56     119.370 134.690 128.680  1.00  0.00      P1   C
ATOM    875  HE2 TYR X  56     119.140 135.620 128.390  1.00  0.00      P1   H
ATOM    876  C   TYR X  56     124.540 132.940 130.920  1.00  0.00      P1   C
ATOM    877  O   TYR X  56     124.870 132.010 131.650  1.00  0.00      P1   O
ATOM    878  N   THR X  57     125.160 134.110 130.920  1.00  0.00      P1   N
ATOM    879  HN  THR X  57     125.081 134.734 130.143  0.00  0.00      P1    
ATOM    880  CA  THR X  57     126.000 134.610 132.010  1.00  0.00      P1   C
ATOM    881  HA  THR X  57     126.730 133.930 132.150  1.00  0.00      P1   H
ATOM    882  CB  THR X  57     126.640 135.950 131.630  1.00  0.00      P1   C
ATOM    883  HB  THR X  57     127.250 136.250 132.370  1.00  0.00      P1   H
ATOM    884  OG1 THR X  57     125.660 136.960 131.500  1.00  0.00      P1   O
ATOM    885  HG1 THR X  57     126.100 137.820 131.260  1.00  0.00      P1   H
ATOM    886  CG2 THR X  57     127.360 135.860 130.290  1.00  0.00      P1   C
ATOM    887 HG21 THR X  57     127.770 136.740 130.070  1.00  0.00      P1   H
ATOM    888 HG22 THR X  57     128.080 135.160 130.350  1.00  0.00      P1   H
ATOM    889 HG23 THR X  57     126.700 135.600 129.580  1.00  0.00      P1   H
ATOM    890  C   THR X  57     125.160 134.740 133.260  1.00  0.00      P1   C
ATOM    891  O   THR X  57     123.990 135.110 133.190  1.00  0.00      P1   O
ATOM    892  N   ARG X  58     125.750 134.570 134.440  1.00  0.00      P1   N
ATOM    893  HN  ARG X  58     126.652 134.146 134.486  0.00  0.00      P1    
ATOM    894  CA  ARG X  58     125.140 134.980 135.730  1.00  0.00      P1   C
ATOM    895  HA  ARG X  58     124.190 134.680 135.690  1.00  0.00      P1   H
ATOM    896  CB  ARG X  58     125.930 134.280 136.840  1.00  0.00      P1   C
ATOM    897  HB1 ARG X  58     126.730 134.840 137.070  1.00  0.00      P1   H
ATOM    898  HB2 ARG X  58     126.220 133.390 136.520  1.00  0.00      P1   H
ATOM    899  CG  ARG X  58     125.080 134.090 138.120  1.00  0.00      P1   C
ATOM    900  HG1 ARG X  58     124.730 133.160 138.140  1.00  0.00      P1   H
ATOM    901  HG2 ARG X  58     124.320 134.740 138.110  1.00  0.00      P1   H
ATOM    902  CD  ARG X  58     125.910 134.320 139.390  1.00  0.00      P1   C
ATOM    903  HD1 ARG X  58     126.710 133.720 139.390  1.00  0.00      P1   H
ATOM    904  HD2 ARG X  58     125.350 134.140 140.200  1.00  0.00      P1   H
ATOM    905  NE  ARG X  58     126.380 135.720 139.450  1.00  0.00      P1   N
ATOM    906  HE  ARG X  58     125.750 136.420 139.110  1.00  0.00      P1   H
ATOM    907  CZ  ARG X  58     127.540 136.160 139.900  1.00  0.00      P1   C
ATOM    908  NH1 ARG X  58     127.750 137.440 139.980  1.00  0.00      P1   N
ATOM    909 HH11 ARG X  58     127.040 138.090 139.710  1.00  0.00      P1   H
ATOM    910 HH12 ARG X  58     128.630 137.780 140.320  1.00  0.00      P1   H
ATOM    911  NH2 ARG X  58     128.510 135.360 140.250  1.00  0.00      P1   N
ATOM    912 HH21 ARG X  58     128.390 134.370 140.180  1.00  0.00      P1   H
ATOM    913 HH22 ARG X  58     129.370 135.750 140.580  1.00  0.00      P1   H
ATOM    914  C   ARG X  58     125.120 136.510 135.930  1.00  0.00      P1   C
ATOM    915  O   ARG X  58     125.160 137.010 137.060  1.00  0.00      P1   O
ATOM    916  N   HSD X  59     125.110 137.240 134.820  1.00  0.00      P1   N
ATOM    917  HN  HSD X  59     125.256 136.752 133.961  0.00  0.00      P1    
ATOM    918  CA  HSD X  59     124.910 138.690 134.690  1.00  0.00      P1   C
ATOM    919  HA  HSD X  59     124.780 139.050 135.610  1.00  0.00      P1   H
ATOM    920  CB  HSD X  59     126.160 139.290 134.020  1.00  0.00      P1   C
ATOM    921  HB1 HSD X  59     125.960 139.440 133.050  1.00  0.00      P1   H
ATOM    922  HB2 HSD X  59     126.920 138.640 134.110  1.00  0.00      P1   H
ATOM    923  ND1 HSD X  59     127.720 140.750 135.420  1.00  0.00      P1   N
ATOM    924  HD1 HSD X  59     128.379 140.038 135.666  0.00  0.00      P1    
ATOM    925  CG  HSD X  59     126.600 140.590 134.610  1.00  0.00      P1   C
ATOM    926  CE1 HSD X  59     127.800 142.060 135.700  1.00  0.00      P1   C
ATOM    927  HE1 HSD X  59     128.510 142.480 136.260  1.00  0.00      P1   H
ATOM    928  NE2 HSD X  59     126.780 142.720 135.120  1.00  0.00      P1   N
ATOM    929  CD2 HSD X  59     126.010 141.810 134.420  1.00  0.00      P1   C
ATOM    930  HD2 HSD X  59     125.190 142.010 133.890  1.00  0.00      P1   H
ATOM    931  C   HSD X  59     123.680 139.000 133.820  1.00  0.00      P1   C
ATOM    932  O   HSD X  59     123.200 140.130 133.800  1.00  0.00      P1   O
ATOM    933  N   GLY X  60     123.180 137.980 133.100  1.00  0.00      P1   N
ATOM    934  HN  GLY X  60     123.709 137.134 133.049  0.00  0.00      P1    
ATOM    935  CA  GLY X  60     121.920 137.980 132.370  1.00  0.00      P1   C
ATOM    936  HA1 GLY X  60     121.440 138.820 132.630  1.00  0.00      P1   H
ATOM    937  HA2 GLY X  60     121.400 137.190 132.680  1.00  0.00      P1   H
ATOM    938  C   GLY X  60     122.040 137.930 130.840  1.00  0.00      P1   C
ATOM    939  O   GLY X  60     121.040 137.710 130.160  1.00  0.00      P1   O
ATOM    940  N   VAL X  61     123.230 138.130 130.280  1.00  0.00      P1   N
ATOM    941  HN  VAL X  61     124.051 138.293 130.821  0.00  0.00      P1    
ATOM    942  CA  VAL X  61     123.450 138.130 128.830  1.00  0.00      P1   C
ATOM    943  HA  VAL X  61     122.640 138.600 128.460  1.00  0.00      P1   H
ATOM    944  CB  VAL X  61     124.740 138.900 128.460  1.00  0.00      P1   C
ATOM    945  HB  VAL X  61     125.500 138.350 128.810  1.00  0.00      P1   H
ATOM    946  CG1 VAL X  61     124.880 139.070 126.940  1.00  0.00      P1   C
ATOM    947 HG11 VAL X  61     125.720 139.570 126.730  1.00  0.00      P1   H
ATOM    948 HG12 VAL X  61     124.910 138.170 126.500  1.00  0.00      P1   H
ATOM    949 HG13 VAL X  61     124.090 139.590 126.590  1.00  0.00      P1   H
ATOM    950  CG2 VAL X  61     124.770 140.300 129.090  1.00  0.00      P1   C
ATOM    951 HG21 VAL X  61     125.620 140.760 128.830  1.00  0.00      P1   H
ATOM    952 HG22 VAL X  61     123.990 140.830 128.760  1.00  0.00      P1   H
ATOM    953 HG23 VAL X  61     124.730 140.220 130.090  1.00  0.00      P1   H
ATOM    954  C   VAL X  61     123.500 136.710 128.260  1.00  0.00      P1   C
ATOM    955  O   VAL X  61     124.270 135.920 128.800  1.00  0.00      P1   O
ATOM    956  N   PRO X  62     122.750 136.370 127.200  1.00  0.00      P1   N
ATOM    957  CD  PRO X  62     121.660 137.140 126.610  1.00  0.00      P1   C
ATOM    958  HD1 PRO X  62     122.020 138.030 126.320  1.00  0.00      P1   H
ATOM    959  HD2 PRO X  62     120.950 137.280 127.300  1.00  0.00      P1   H
ATOM    960  CA  PRO X  62     122.940 135.120 126.470  1.00  0.00      P1   C
ATOM    961  HA  PRO X  62     123.130 134.370 127.110  1.00  0.00      P1   H
ATOM    962  CB  PRO X  62     121.630 134.910 125.700  1.00  0.00      P1   C
ATOM    963  HB1 PRO X  62     121.790 134.420 124.850  1.00  0.00      P1   H
ATOM    964  HB2 PRO X  62     120.970 134.410 126.260  1.00  0.00      P1   H
ATOM    965  CG  PRO X  62     121.140 136.340 125.420  1.00  0.00      P1   C
ATOM    966  HG1 PRO X  62     121.520 136.680 124.570  1.00  0.00      P1   H
ATOM    967  HG2 PRO X  62     120.140 136.370 125.380  1.00  0.00      P1   H
ATOM    968  C   PRO X  62     124.150 135.220 125.530  1.00  0.00      P1   C
ATOM    969  O   PRO X  62     124.160 136.050 124.620  1.00  0.00      P1   O
ATOM    970  N   ILE X  63     125.120 134.320 125.640  1.00  0.00      P1   N
ATOM    971  HN  ILE X  63     125.000 133.529 126.236  0.00  0.00      P1    
ATOM    972  CA  ILE X  63     126.410 134.360 124.950  1.00  0.00      P1   C
ATOM    973  HA  ILE X  63     126.290 135.080 124.270  1.00  0.00      P1   H
ATOM    974  CB  ILE X  63     127.550 134.690 125.950  1.00  0.00      P1   C
ATOM    975  HB  ILE X  63     128.410 134.660 125.430  1.00  0.00      P1   H
ATOM    976  CG2 ILE X  63     127.380 136.110 126.520  1.00  0.00      P1   C
ATOM    977 HG21 ILE X  63     128.130 136.300 127.160  1.00  0.00      P1   H
ATOM    978 HG22 ILE X  63     127.400 136.770 125.770  1.00  0.00      P1   H
ATOM    979 HG23 ILE X  63     126.510 136.170 127.000  1.00  0.00      P1   H
ATOM    980  CG1 ILE X  63     127.670 133.650 127.080  1.00  0.00      P1   C
ATOM    981 HG11 ILE X  63     127.470 132.740 126.710  1.00  0.00      P1   H
ATOM    982 HG12 ILE X  63     127.010 133.870 127.800  1.00  0.00      P1   H
ATOM    983  CD  ILE X  63     129.070 133.630 127.690  1.00  0.00      P1   C
ATOM    984  HD1 ILE X  63     129.100 132.940 128.420  1.00  0.00      P1   H
ATOM    985  HD2 ILE X  63     129.740 133.400 126.980  1.00  0.00      P1   H
ATOM    986  HD3 ILE X  63     129.280 134.530 128.070  1.00  0.00      P1   H
ATOM    987  C   ILE X  63     126.740 133.070 124.210  1.00  0.00      P1   C
ATOM    988  O   ILE X  63     126.190 132.020 124.540  1.00  0.00      P1   O
ATOM    989  N   SER X  64     127.620 133.160 123.200  1.00  0.00      P1   N
ATOM    990  HN  SER X  64     128.104 134.020 123.040  0.00  0.00      P1    
ATOM    991  CA  SER X  64     127.970 132.090 122.260  1.00  0.00      P1   C
ATOM    992  HA  SER X  64     127.500 131.260 122.560  1.00  0.00      P1   H
ATOM    993  CB  SER X  64     127.510 132.460 120.850  1.00  0.00      P1   C
ATOM    994  HB1 SER X  64     127.720 133.420 120.650  1.00  0.00      P1   H
ATOM    995  HB2 SER X  64     126.530 132.310 120.750  1.00  0.00      P1   H
ATOM    996  OG  SER X  64     128.160 131.680 119.870  1.00  0.00      P1   O
ATOM    997  HG1 SER X  64     127.840 131.950 118.960  1.00  0.00      P1   H
ATOM    998  C   SER X  64     129.480 131.810 122.300  1.00  0.00      P1   C
ATOM    999  O   SER X  64     130.310 132.510 121.710  1.00  0.00      P1   O
ATOM   1000  N   VAL X  65     129.780 130.740 123.040  1.00  0.00      P1   N
ATOM   1001  HN  VAL X  65     129.114 130.017 123.202  0.00  0.00      P1    
ATOM   1002  CA  VAL X  65     131.070 130.520 123.670  1.00  0.00      P1   C
ATOM   1003  HA  VAL X  65     131.720 131.180 123.280  1.00  0.00      P1   H
ATOM   1004  CB  VAL X  65     130.960 130.780 125.190  1.00  0.00      P1   C
ATOM   1005  HB  VAL X  65     130.870 131.770 125.280  1.00  0.00      P1   H
ATOM   1006  CG1 VAL X  65     129.710 130.150 125.830  1.00  0.00      P1   C
ATOM   1007 HG11 VAL X  65     129.690 130.350 126.810  1.00  0.00      P1   H
ATOM   1008 HG12 VAL X  65     128.890 130.530 125.400  1.00  0.00      P1   H
ATOM   1009 HG13 VAL X  65     129.730 129.160 125.690  1.00  0.00      P1   H
ATOM   1010  CG2 VAL X  65     132.220 130.360 125.970  1.00  0.00      P1   C
ATOM   1011 HG21 VAL X  65     132.080 130.550 126.940  1.00  0.00      P1   H
ATOM   1012 HG22 VAL X  65     132.380 129.380 125.840  1.00  0.00      P1   H
ATOM   1013 HG23 VAL X  65     133.000 130.880 125.630  1.00  0.00      P1   H
ATOM   1014  C   VAL X  65     131.610 129.150 123.320  1.00  0.00      P1   C
ATOM   1015  O   VAL X  65     130.880 128.150 123.320  1.00  0.00      P1   O
ATOM   1016  N   THR X  66     132.900 129.090 123.020  1.00  0.00      P1   N
ATOM   1017  HN  THR X  66     133.481 129.902 122.989  0.00  0.00      P1    
ATOM   1018  CA  THR X  66     133.590 127.850 122.710  1.00  0.00      P1   C
ATOM   1019  HA  THR X  66     133.100 127.080 123.130  1.00  0.00      P1   H
ATOM   1020  CB  THR X  66     133.540 127.620 121.170  1.00  0.00      P1   C
ATOM   1021  HB  THR X  66     132.570 127.470 120.960  1.00  0.00      P1   H
ATOM   1022  OG1 THR X  66     134.210 126.450 120.770  1.00  0.00      P1   O
ATOM   1023  HG1 THR X  66     134.140 126.360 119.780  1.00  0.00      P1   H
ATOM   1024  CG2 THR X  66     134.080 128.760 120.320  1.00  0.00      P1   C
ATOM   1025 HG21 THR X  66     134.000 128.520 119.350  1.00  0.00      P1   H
ATOM   1026 HG22 THR X  66     133.550 129.590 120.490  1.00  0.00      P1   H
ATOM   1027 HG23 THR X  66     135.040 128.930 120.540  1.00  0.00      P1   H
ATOM   1028  C   THR X  66     134.960 127.840 123.380  1.00  0.00      P1   C
ATOM   1029  O   THR X  66     135.230 128.540 124.370  1.00  0.00      P1   O
ATOM   1030  N   GLY X  67     135.830 126.960 122.960  1.00  0.00      P1   N
ATOM   1031  HN  GLY X  67     135.684 126.467 122.103  0.00  0.00      P1    
ATOM   1032  CA  GLY X  67     137.040 126.630 123.670  1.00  0.00      P1   C
ATOM   1033  HA1 GLY X  67     136.790 126.300 124.580  1.00  0.00      P1   H
ATOM   1034  HA2 GLY X  67     137.600 127.450 123.750  1.00  0.00      P1   H
ATOM   1035  C   GLY X  67     137.800 125.560 122.920  1.00  0.00      P1   C
ATOM   1036  O   GLY X  67     137.270 124.870 122.050  1.00  0.00      P1   O
ATOM   1037  N   ILE X  68     139.050 125.380 123.320  1.00  0.00      P1   N
ATOM   1038  HN  ILE X  68     139.558 126.029 123.883  0.00  0.00      P1    
ATOM   1039  CA  ILE X  68     139.800 124.190 122.960  1.00  0.00      P1   C
ATOM   1040  HA  ILE X  68     139.140 123.540 122.580  1.00  0.00      P1   H
ATOM   1041  CB  ILE X  68     140.850 124.460 121.860  1.00  0.00      P1   C
ATOM   1042  HB  ILE X  68     141.280 123.590 121.630  1.00  0.00      P1   H
ATOM   1043  CG2 ILE X  68     140.160 125.020 120.600  1.00  0.00      P1   C
ATOM   1044 HG21 ILE X  68     140.850 125.190 119.890  1.00  0.00      P1   H
ATOM   1045 HG22 ILE X  68     139.500 124.350 120.270  1.00  0.00      P1   H
ATOM   1046 HG23 ILE X  68     139.690 125.870 120.830  1.00  0.00      P1   H
ATOM   1047  CG1 ILE X  68     142.000 125.390 122.320  1.00  0.00      P1   C
ATOM   1048 HG11 ILE X  68     142.450 124.970 123.110  1.00  0.00      P1   H
ATOM   1049 HG12 ILE X  68     141.610 126.270 122.600  1.00  0.00      P1   H
ATOM   1050  CD  ILE X  68     143.080 125.660 121.260  1.00  0.00      P1   C
ATOM   1051  HD1 ILE X  68     143.780 126.270 121.650  1.00  0.00      P1   H
ATOM   1052  HD2 ILE X  68     143.500 124.800 120.980  1.00  0.00      P1   H
ATOM   1053  HD3 ILE X  68     142.660 126.100 120.470  1.00  0.00      P1   H
ATOM   1054  C   ILE X  68     140.440 123.650 124.230  1.00  0.00      P1   C
ATOM   1055  O   ILE X  68     140.900 124.400 125.100  1.00  0.00      P1   O
ATOM   1056  N   ALA X  69     140.460 122.330 124.310  1.00  0.00      P1   N
ATOM   1057  HN  ALA X  69     140.004 121.776 123.613  0.00  0.00      P1    
ATOM   1058  CA  ALA X  69     141.110 121.590 125.360  1.00  0.00      P1   C
ATOM   1059  HA  ALA X  69     141.310 122.240 126.090  1.00  0.00      P1   H
ATOM   1060  CB  ALA X  69     140.140 120.520 125.860  1.00  0.00      P1   C
ATOM   1061  HB1 ALA X  69     140.570 120.000 126.590  1.00  0.00      P1   H
ATOM   1062  HB2 ALA X  69     139.310 120.950 126.200  1.00  0.00      P1   H
ATOM   1063  HB3 ALA X  69     139.910 119.910 125.100  1.00  0.00      P1   H
ATOM   1064  C   ALA X  69     142.400 120.970 124.840  1.00  0.00      P1   C
ATOM   1065  O   ALA X  69     142.460 120.400 123.750  1.00  0.00      P1   O
ATOM   1066  N   GLN X  70     143.430 121.080 125.660  1.00  0.00      P1   N
ATOM   1067  HN  GLN X  70     143.290 121.525 126.543  0.00  0.00      P1    
ATOM   1068  CA  GLN X  70     144.780 120.620 125.430  1.00  0.00      P1   C
ATOM   1069  HA  GLN X  70     144.830 120.280 124.490  1.00  0.00      P1   H
ATOM   1070  CB  GLN X  70     145.770 121.780 125.610  1.00  0.00      P1   C
ATOM   1071  HB1 GLN X  70     146.640 121.410 125.930  1.00  0.00      P1   H
ATOM   1072  HB2 GLN X  70     145.400 122.420 126.280  1.00  0.00      P1   H
ATOM   1073  CG  GLN X  70     146.020 122.550 124.300  1.00  0.00      P1   C
ATOM   1074  HG1 GLN X  70     146.100 123.530 124.500  1.00  0.00      P1   H
ATOM   1075  HG2 GLN X  70     145.260 122.400 123.680  1.00  0.00      P1   H
ATOM   1076  CD  GLN X  70     147.310 122.100 123.610  1.00  0.00      P1   C
ATOM   1077  OE1 GLN X  70     148.400 122.280 124.110  1.00  0.00      P1   O
ATOM   1078  NE2 GLN X  70     147.250 121.490 122.450  1.00  0.00      P1   N
ATOM   1079 HE21 GLN X  70     146.370 121.320 122.010  1.00  0.00      P1   H
ATOM   1080 HE22 GLN X  70     148.100 121.190 122.000  1.00  0.00      P1   H
ATOM   1081  C   GLN X  70     145.070 119.470 126.390  1.00  0.00      P1   C
ATOM   1082  O   GLN X  70     145.220 119.660 127.610  1.00  0.00      P1   O
ATOM   1083  N   VAL X  71     145.100 118.270 125.810  1.00  0.00      P1   N
ATOM   1084  HN  VAL X  71     145.190 118.193 124.820  0.00  0.00      P1    
ATOM   1085  CA  VAL X  71     145.010 116.990 126.510  1.00  0.00      P1   C
ATOM   1086  HA  VAL X  71     145.160 117.180 127.480  1.00  0.00      P1   H
ATOM   1087  CB  VAL X  71     143.600 116.370 126.390  1.00  0.00      P1   C
ATOM   1088  HB  VAL X  71     143.620 115.560 126.980  1.00  0.00      P1   H
ATOM   1089  CG1 VAL X  71     142.510 117.340 126.870  1.00  0.00      P1   C
ATOM   1090 HG11 VAL X  71     141.620 116.910 126.780  1.00  0.00      P1   H
ATOM   1091 HG12 VAL X  71     142.680 117.580 127.830  1.00  0.00      P1   H
ATOM   1092 HG13 VAL X  71     142.540 118.170 126.310  1.00  0.00      P1   H
ATOM   1093  CG2 VAL X  71     143.250 115.910 124.970  1.00  0.00      P1   C
ATOM   1094 HG21 VAL X  71     142.330 115.520 124.960  1.00  0.00      P1   H
ATOM   1095 HG22 VAL X  71     143.280 116.690 124.350  1.00  0.00      P1   H
ATOM   1096 HG23 VAL X  71     143.900 115.220 124.670  1.00  0.00      P1   H
ATOM   1097  C   VAL X  71     146.110 116.060 126.030  1.00  0.00      P1   C
ATOM   1098  O   VAL X  71     146.660 116.230 124.960  1.00  0.00      P1   O
ATOM   1099  N   LYS X  72     146.440 115.040 126.810  1.00  0.00      P1   N
ATOM   1100  HN  LYS X  72     146.079 114.938 127.736  0.00  0.00      P1    
ATOM   1101  CA  LYS X  72     147.360 113.980 126.380  1.00  0.00      P1   C
ATOM   1102  HA  LYS X  72     147.420 113.980 125.380  1.00  0.00      P1   H
ATOM   1103  CB  LYS X  72     148.750 114.190 127.020  1.00  0.00      P1   C
ATOM   1104  HB1 LYS X  72     149.240 113.320 127.010  1.00  0.00      P1   H
ATOM   1105  HB2 LYS X  72     148.610 114.500 127.960  1.00  0.00      P1   H
ATOM   1106  CG  LYS X  72     149.620 115.230 126.310  1.00  0.00      P1   C
ATOM   1107  HG1 LYS X  72     149.140 116.100 126.280  1.00  0.00      P1   H
ATOM   1108  HG2 LYS X  72     149.820 114.920 125.380  1.00  0.00      P1   H
ATOM   1109  CD  LYS X  72     150.940 115.390 127.090  1.00  0.00      P1   C
ATOM   1110  HD1 LYS X  72     151.200 114.500 127.460  1.00  0.00      P1   H
ATOM   1111  HD2 LYS X  72     150.790 116.030 127.850  1.00  0.00      P1   H
ATOM   1112  CE  LYS X  72     152.080 115.910 126.220  1.00  0.00      P1   C
ATOM   1113  HE1 LYS X  72     152.890 116.090 126.790  1.00  0.00      P1   H
ATOM   1114  HE2 LYS X  72     151.800 116.760 125.770  1.00  0.00      P1   H
ATOM   1115  NZ  LYS X  72     152.440 114.930 125.180  1.00  0.00      P1   N
ATOM   1116  HZ1 LYS X  72     153.190 115.290 124.620  1.00  0.00      P1   H
ATOM   1117  HZ2 LYS X  72     152.730 114.070 125.620  1.00  0.00      P1   H
ATOM   1118  HZ3 LYS X  72     151.650 114.750 124.600  1.00  0.00      P1   H
ATOM   1119  C   LYS X  72     146.820 112.680 126.950  1.00  0.00      P1   C
ATOM   1120  O   LYS X  72     146.660 112.610 128.170  1.00  0.00      P1   O
ATOM   1121  N   ILE X  73     146.560 111.660 126.140  1.00  0.00      P1   N
ATOM   1122  HN  ILE X  73     146.499 111.679 125.144  0.00  0.00      P1    
ATOM   1123  CA  ILE X  73     146.330 110.340 126.730  1.00  0.00      P1   C
ATOM   1124  HA  ILE X  73     145.640 110.480 127.430  1.00  0.00      P1   H
ATOM   1125  CB  ILE X  73     145.760 109.320 125.720  1.00  0.00      P1   C
ATOM   1126  HB  ILE X  73     146.420 109.200 124.970  1.00  0.00      P1   H
ATOM   1127  CG2 ILE X  73     145.550 107.960 126.420  1.00  0.00      P1   C
ATOM   1128 HG21 ILE X  73     145.180 107.300 125.760  1.00  0.00      P1   H
ATOM   1129 HG22 ILE X  73     146.430 107.630 126.770  1.00  0.00      P1   H
ATOM   1130 HG23 ILE X  73     144.910 108.070 127.180  1.00  0.00      P1   H
ATOM   1131  CG1 ILE X  73     144.430 109.830 125.120  1.00  0.00      P1   C
ATOM   1132 HG11 ILE X  73     144.590 110.730 124.710  1.00  0.00      P1   H
ATOM   1133 HG12 ILE X  73     143.760 109.910 125.850  1.00  0.00      P1   H
ATOM   1134  CD  ILE X  73     143.830 108.920 124.030  1.00  0.00      P1   C
ATOM   1135  HD1 ILE X  73     142.980 109.320 123.700  1.00  0.00      P1   H
ATOM   1136  HD2 ILE X  73     144.480 108.830 123.270  1.00  0.00      P1   H
ATOM   1137  HD3 ILE X  73     143.650 108.010 124.420  1.00  0.00      P1   H
ATOM   1138  C   ILE X  73     147.660 109.860 127.340  1.00  0.00      P1   C
ATOM   1139  O   ILE X  73     148.720 109.920 126.700  1.00  0.00      P1   O
ATOM   1140  N   GLN X  74     147.600 109.420 128.600  1.00  0.00      P1   N
ATOM   1141  HN  GLN X  74     146.725 109.298 129.066  0.00  0.00      P1    
ATOM   1142  CA  GLN X  74     148.770 109.080 129.410  1.00  0.00      P1   C
ATOM   1143  HA  GLN X  74     149.500 109.030 128.730  1.00  0.00      P1   H
ATOM   1144  CB  GLN X  74     149.030 110.180 130.450  1.00  0.00      P1   C
ATOM   1145  HB1 GLN X  74     149.600 109.800 131.180  1.00  0.00      P1   H
ATOM   1146  HB2 GLN X  74     148.150 110.470 130.840  1.00  0.00      P1   H
ATOM   1147  CG  GLN X  74     149.730 111.400 129.830  1.00  0.00      P1   C
ATOM   1148  HG1 GLN X  74     149.140 111.770 129.120  1.00  0.00      P1   H
ATOM   1149  HG2 GLN X  74     150.590 111.090 129.420  1.00  0.00      P1   H
ATOM   1150  CD  GLN X  74     150.070 112.520 130.820  1.00  0.00      P1   C
ATOM   1151  OE1 GLN X  74     150.190 113.670 130.440  1.00  0.00      P1   O
ATOM   1152  NE2 GLN X  74     150.240 112.260 132.100  1.00  0.00      P1   N
ATOM   1153 HE21 GLN X  74     150.150 111.330 132.440  1.00  0.00      P1   H
ATOM   1154 HE22 GLN X  74     150.450 113.010 132.730  1.00  0.00      P1   H
ATOM   1155  C   GLN X  74     148.690 107.690 130.070  1.00  0.00      P1   C
ATOM   1156  O   GLN X  74     149.720 107.120 130.400  1.00  0.00      P1   O
ATOM   1157  N   GLY X  75     147.500 107.120 130.190  1.00  0.00      P1   N
ATOM   1158  HN  GLY X  75     146.684 107.643 129.948  0.00  0.00      P1    
ATOM   1159  CA  GLY X  75     147.260 105.750 130.660  1.00  0.00      P1   C
ATOM   1160  HA1 GLY X  75     147.030 105.790 131.630  1.00  0.00      P1   H
ATOM   1161  HA2 GLY X  75     148.110 105.230 130.540  1.00  0.00      P1   H
ATOM   1162  C   GLY X  75     146.120 105.130 129.860  1.00  0.00      P1   C
ATOM   1163  O   GLY X  75     144.970 104.970 130.310  1.00  0.00      P1   O
ATOM   1164  N   GLN X  76     146.460 104.820 128.600  1.00  0.00      P1   N
ATOM   1165  HN  GLN X  76     147.404 104.923 128.291  0.00  0.00      P1    
ATOM   1166  CA  GLN X  76     145.540 104.320 127.580  1.00  0.00      P1   C
ATOM   1167  HA  GLN X  76     144.920 105.090 127.470  1.00  0.00      P1   H
ATOM   1168  CB  GLN X  76     146.310 103.990 126.280  1.00  0.00      P1   C
ATOM   1169  HB1 GLN X  76     146.910 104.760 126.070  1.00  0.00      P1   H
ATOM   1170  HB2 GLN X  76     145.650 103.870 125.540  1.00  0.00      P1   H
ATOM   1171  CG  GLN X  76     147.180 102.720 126.350  1.00  0.00      P1   C
ATOM   1172  HG1 GLN X  76     146.590 101.950 126.600  1.00  0.00      P1   H
ATOM   1173  HG2 GLN X  76     147.880 102.850 127.060  1.00  0.00      P1   H
ATOM   1174  CD  GLN X  76     147.880 102.380 125.040  1.00  0.00      P1   C
ATOM   1175  OE1 GLN X  76     147.310 102.350 123.960  1.00  0.00      P1   O
ATOM   1176  NE2 GLN X  76     149.160 102.080 125.070  1.00  0.00      P1   N
ATOM   1177 HE21 GLN X  76     149.650 102.080 125.940  1.00  0.00      P1   H
ATOM   1178 HE22 GLN X  76     149.640 101.850 124.220  1.00  0.00      P1   H
ATOM   1179  C   GLN X  76     144.690 103.110 128.010  1.00  0.00      P1   C
ATOM   1180  O   GLN X  76     143.620 102.890 127.470  1.00  0.00      P1   O
ATOM   1181  N   ASN X  77     145.150 102.320 128.980  1.00  0.00      P1   N
ATOM   1182  HN  ASN X  77     146.035 102.476 129.417  0.00  0.00      P1    
ATOM   1183  CA  ASN X  77     144.420 101.170 129.490  1.00  0.00      P1   C
ATOM   1184  HA  ASN X  77     144.180 100.630 128.680  1.00  0.00      P1   H
ATOM   1185  CB  ASN X  77     145.340 100.380 130.460  1.00  0.00      P1   C
ATOM   1186  HB1 ASN X  77     144.860  99.540 130.730  1.00  0.00      P1   H
ATOM   1187  HB2 ASN X  77     145.500 100.940 131.270  1.00  0.00      P1   H
ATOM   1188  CG  ASN X  77     146.690  99.970 129.890  1.00  0.00      P1   C
ATOM   1189  OD1 ASN X  77     147.480 100.800 129.450  1.00  0.00      P1   O
ATOM   1190  ND2 ASN X  77     147.020  98.700 129.910  1.00  0.00      P1   N
ATOM   1191 HD21 ASN X  77     146.390  98.030 130.290  1.00  0.00      P1   H
ATOM   1192 HD22 ASN X  77     147.910  98.410 129.540  1.00  0.00      P1   H
ATOM   1193  C   ASN X  77     143.130 101.580 130.200  1.00  0.00      P1   C
ATOM   1194  O   ASN X  77     142.060 101.020 129.950  1.00  0.00      P1   O
ATOM   1195  N   LYS X  78     143.220 102.580 131.090  1.00  0.00      P1   N
ATOM   1196  HN  LYS X  78     144.102 103.007 131.285  0.00  0.00      P1    
ATOM   1197  CA  LYS X  78     142.080 103.130 131.840  1.00  0.00      P1   C
ATOM   1198  HA  LYS X  78     141.530 102.350 132.130  1.00  0.00      P1   H
ATOM   1199  CB  LYS X  78     142.620 103.930 133.040  1.00  0.00      P1   C
ATOM   1200  HB1 LYS X  78     142.990 104.790 132.700  1.00  0.00      P1   H
ATOM   1201  HB2 LYS X  78     143.350 103.400 133.480  1.00  0.00      P1   H
ATOM   1202  CG  LYS X  78     141.540 104.230 134.090  1.00  0.00      P1   C
ATOM   1203  HG1 LYS X  78     141.280 103.380 134.550  1.00  0.00      P1   H
ATOM   1204  HG2 LYS X  78     140.740 104.610 133.620  1.00  0.00      P1   H
ATOM   1205  CD  LYS X  78     142.030 105.240 135.130  1.00  0.00      P1   C
ATOM   1206  HD1 LYS X  78     142.180 106.130 134.690  1.00  0.00      P1   H
ATOM   1207  HD2 LYS X  78     142.900 104.920 135.520  1.00  0.00      P1   H
ATOM   1208  CE  LYS X  78     141.000 105.400 136.260  1.00  0.00      P1   C
ATOM   1209  HE1 LYS X  78     140.980 104.560 136.810  1.00  0.00      P1   H
ATOM   1210  HE2 LYS X  78     140.100 105.570 135.870  1.00  0.00      P1   H
ATOM   1211  NZ  LYS X  78     141.340 106.530 137.160  1.00  0.00      P1   N
ATOM   1212  HZ1 LYS X  78     140.650 106.600 137.880  1.00  0.00      P1   H
ATOM   1213  HZ2 LYS X  78     142.230 106.380 137.570  1.00  0.00      P1   H
ATOM   1214  HZ3 LYS X  78     141.350 107.380 136.630  1.00  0.00      P1   H
ATOM   1215  C   LYS X  78     141.220 104.000 130.970  1.00  0.00      P1   C
ATOM   1216  O   LYS X  78     140.010 103.980 131.150  1.00  0.00      P1   O
ATOM   1217  N   GLU X  79     141.830 104.720 130.030  1.00  0.00      P1   N
ATOM   1218  HN  GLU X  79     142.813 104.878 130.005  0.00  0.00      P1    
ATOM   1219  CA  GLU X  79     141.090 105.360 128.920  1.00  0.00      P1   C
ATOM   1220  HA  GLU X  79     140.470 106.060 129.290  1.00  0.00      P1   H
ATOM   1221  CB  GLU X  79     142.130 106.020 127.990  1.00  0.00      P1   C
ATOM   1222  HB1 GLU X  79     142.570 105.310 127.450  1.00  0.00      P1   H
ATOM   1223  HB2 GLU X  79     142.810 106.500 128.550  1.00  0.00      P1   H
ATOM   1224  CG  GLU X  79     141.510 107.030 127.030  1.00  0.00      P1   C
ATOM   1225  HG1 GLU X  79     142.240 107.600 126.650  1.00  0.00      P1   H
ATOM   1226  HG2 GLU X  79     140.870 107.610 127.530  1.00  0.00      P1   H
ATOM   1227  CD  GLU X  79     140.770 106.350 125.880  1.00  0.00      P1   C
ATOM   1228  OE1 GLU X  79     141.420 105.520 125.210  1.00  0.00      P1   O
ATOM   1229  OE2 GLU X  79     139.550 106.580 125.740  1.00  0.00      P1   O
ATOM   1230  C   GLU X  79     140.190 104.340 128.230  1.00  0.00      P1   C
ATOM   1231  O   GLU X  79     139.030 104.250 128.580  1.00  0.00      P1   O
ATOM   1232  N   MET X  80     140.730 103.480 127.380  1.00  0.00      P1   N
ATOM   1233  HN  MET X  80     141.713 103.374 127.242  0.00  0.00      P1    
ATOM   1234  CA  MET X  80     139.910 102.600 126.560  1.00  0.00      P1   C
ATOM   1235  HA  MET X  80     139.290 103.200 126.060  1.00  0.00      P1   H
ATOM   1236  CB  MET X  80     140.880 101.820 125.650  1.00  0.00      P1   C
ATOM   1237  HB1 MET X  80     141.350 101.130 126.200  1.00  0.00      P1   H
ATOM   1238  HB2 MET X  80     141.550 102.470 125.280  1.00  0.00      P1   H
ATOM   1239  CG  MET X  80     140.190 101.120 124.480  1.00  0.00      P1   C
ATOM   1240  HG1 MET X  80     139.720 101.860 123.990  1.00  0.00      P1   H
ATOM   1241  HG2 MET X  80     139.510 100.530 124.910  1.00  0.00      P1   H
ATOM   1242  SD  MET X  80     141.320 100.200 123.390  1.00  0.00      P1   S
ATOM   1243  CE  MET X  80     141.730  98.800 124.470  1.00  0.00      P1   C
ATOM   1244  HE1 MET X  80     142.360  98.190 124.000  1.00  0.00      P1   H
ATOM   1245  HE2 MET X  80     142.160  99.140 125.310  1.00  0.00      P1   H
ATOM   1246  HE3 MET X  80     140.890  98.300 124.710  1.00  0.00      P1   H
ATOM   1247  C   MET X  80     139.000 101.650 127.340  1.00  0.00      P1   C
ATOM   1248  O   MET X  80     137.890 101.390 126.890  1.00  0.00      P1   O
ATOM   1249  N   LEU X  81     139.400 101.160 128.510  1.00  0.00      P1   N
ATOM   1250  HN  LEU X  81     140.277 101.360 128.943  0.00  0.00      P1    
ATOM   1251  CA  LEU X  81     138.540 100.250 129.280  1.00  0.00      P1   C
ATOM   1252  HA  LEU X  81     138.070  99.700 128.590  1.00  0.00      P1   H
ATOM   1253  CB  LEU X  81     139.430  99.400 130.210  1.00  0.00      P1   C
ATOM   1254  HB1 LEU X  81     139.820 100.000 130.910  1.00  0.00      P1   H
ATOM   1255  HB2 LEU X  81     140.170  99.010 129.650  1.00  0.00      P1   H
ATOM   1256  CG  LEU X  81     138.710  98.230 130.920  1.00  0.00      P1   C
ATOM   1257  HG  LEU X  81     137.970  98.630 131.460  1.00  0.00      P1   H
ATOM   1258  CD1 LEU X  81     138.110  97.230 129.930  1.00  0.00      P1   C
ATOM   1259 HD11 LEU X  81     137.660  96.500 130.440  1.00  0.00      P1   H
ATOM   1260 HD12 LEU X  81     137.450  97.690 129.350  1.00  0.00      P1   H
ATOM   1261 HD13 LEU X  81     138.840  96.840 129.360  1.00  0.00      P1   H
ATOM   1262  CD2 LEU X  81     139.710  97.470 131.800  1.00  0.00      P1   C
ATOM   1263 HD21 LEU X  81     139.240  96.720 132.260  1.00  0.00      P1   H
ATOM   1264 HD22 LEU X  81     140.450  97.110 131.240  1.00  0.00      P1   H
ATOM   1265 HD23 LEU X  81     140.090  98.100 132.490  1.00  0.00      P1   H
ATOM   1266  C   LEU X  81     137.440 100.950 130.080  1.00  0.00      P1   C
ATOM   1267  O   LEU X  81     136.360 100.390 130.170  1.00  0.00      P1   O
ATOM   1268  N   ALA X  82     137.660 102.140 130.650  1.00  0.00      P1   N
ATOM   1269  HN  ALA X  82     138.533 102.625 130.608  0.00  0.00      P1    
ATOM   1270  CA  ALA X  82     136.600 102.820 131.390  1.00  0.00      P1   C
ATOM   1271  HA  ALA X  82     136.010 102.080 131.730  1.00  0.00      P1   H
ATOM   1272  CB  ALA X  82     137.190 103.600 132.570  1.00  0.00      P1   C
ATOM   1273  HB1 ALA X  82     136.460 104.060 133.070  1.00  0.00      P1   H
ATOM   1274  HB2 ALA X  82     137.670 102.970 133.180  1.00  0.00      P1   H
ATOM   1275  HB3 ALA X  82     137.840 104.290 132.220  1.00  0.00      P1   H
ATOM   1276  C   ALA X  82     135.720 103.710 130.510  1.00  0.00      P1   C
ATOM   1277  O   ALA X  82     134.500 103.780 130.720  1.00  0.00      P1   O
ATOM   1278  N   ALA X  83     136.310 104.270 129.460  1.00  0.00      P1   N
ATOM   1279  HN  ALA X  83     137.306 104.351 129.446  0.00  0.00      P1    
ATOM   1280  CA  ALA X  83     135.630 104.790 128.300  1.00  0.00      P1   C
ATOM   1281  HA  ALA X  83     135.060 105.560 128.610  1.00  0.00      P1   H
ATOM   1282  CB  ALA X  83     136.630 105.330 127.270  1.00  0.00      P1   C
ATOM   1283  HB1 ALA X  83     136.130 105.680 126.480  1.00  0.00      P1   H
ATOM   1284  HB2 ALA X  83     137.170 106.060 127.690  1.00  0.00      P1   H
ATOM   1285  HB3 ALA X  83     137.240 104.590 126.990  1.00  0.00      P1   H
ATOM   1286  C   ALA X  83     134.710 103.740 127.730  1.00  0.00      P1   C
ATOM   1287  O   ALA X  83     133.520 103.970 127.770  1.00  0.00      P1   O
ATOM   1288  N   ALA X  84     135.200 102.550 127.360  1.00  0.00      P1   N
ATOM   1289  HN  ALA X  84     136.175 102.331 127.357  0.00  0.00      P1    
ATOM   1290  CA  ALA X  84     134.320 101.480 126.930  1.00  0.00      P1   C
ATOM   1291  HA  ALA X  84     133.770 101.910 126.210  1.00  0.00      P1   H
ATOM   1292  CB  ALA X  84     135.140 100.300 126.400  1.00  0.00      P1   C
ATOM   1293  HB1 ALA X  84     134.530  99.570 126.110  1.00  0.00      P1   H
ATOM   1294  HB2 ALA X  84     135.690 100.600 125.620  1.00  0.00      P1   H
ATOM   1295  HB3 ALA X  84     135.750  99.960 127.120  1.00  0.00      P1   H
ATOM   1296  C   ALA X  84     133.350 100.980 128.010  1.00  0.00      P1   C
ATOM   1297  O   ALA X  84     132.290 100.470 127.660  1.00  0.00      P1   O
ATOM   1298  N   CYS X  85     133.650 101.130 129.300  1.00  0.00      P1   N
ATOM   1299  HN  CYS X  85     134.492 101.561 129.619  0.00  0.00      P1    
ATOM   1300  CA  CYS X  85     132.760 100.670 130.360  1.00  0.00      P1   C
ATOM   1301  HA  CYS X  85     132.460  99.760 130.050  1.00  0.00      P1   H
ATOM   1302  CB  CYS X  85     133.530 100.580 131.690  1.00  0.00      P1   C
ATOM   1303  HB1 CYS X  85     133.750 101.530 131.930  1.00  0.00      P1   H
ATOM   1304  HB2 CYS X  85     134.370 100.090 131.480  1.00  0.00      P1   H
ATOM   1305  SG  CYS X  85     132.520  99.750 132.950  1.00  0.00      P1   S
ATOM   1306  HG1 CYS X  85     133.432  99.754 133.923  0.00  0.00      P1    
ATOM   1307  C   CYS X  85     131.520 101.540 130.510  1.00  0.00      P1   C
ATOM   1308  O   CYS X  85     130.430 100.990 130.540  1.00  0.00      P1   O
ATOM   1309  N   GLN X  86     131.640 102.860 130.580  1.00  0.00      P1   N
ATOM   1310  HN  GLN X  86     132.518 103.336 130.597  0.00  0.00      P1    
ATOM   1311  CA  GLN X  86     130.460 103.750 130.640  1.00  0.00      P1   C
ATOM   1312  HA  GLN X  86     129.790 103.270 131.200  1.00  0.00      P1   H
ATOM   1313  CB  GLN X  86     130.890 105.100 131.230  1.00  0.00      P1   C
ATOM   1314  HB1 GLN X  86     130.150 105.760 131.080  1.00  0.00      P1   H
ATOM   1315  HB2 GLN X  86     131.710 105.410 130.750  1.00  0.00      P1   H
ATOM   1316  CG  GLN X  86     131.190 105.020 132.730  1.00  0.00      P1   C
ATOM   1317  HG1 GLN X  86     131.870 104.300 132.890  1.00  0.00      P1   H
ATOM   1318  HG2 GLN X  86     130.350 104.800 133.220  1.00  0.00      P1   H
ATOM   1319  CD  GLN X  86     131.740 106.340 133.250  1.00  0.00      P1   C
ATOM   1320  OE1 GLN X  86     132.770 106.390 133.910  1.00  0.00      P1   O
ATOM   1321  NE2 GLN X  86     131.100 107.460 132.960  1.00  0.00      P1   N
ATOM   1322 HE21 GLN X  86     130.270 107.420 132.400  1.00  0.00      P1   H
ATOM   1323 HE22 GLN X  86     131.440 108.330 133.290  1.00  0.00      P1   H
ATOM   1324  C   GLN X  86     129.870 104.020 129.250  1.00  0.00      P1   C
ATOM   1325  O   GLN X  86     128.660 104.220 129.120  1.00  0.00      P1   O
ATOM   1326  N   MET X  87     130.720 103.960 128.220  1.00  0.00      P1   N
ATOM   1327  HN  MET X  87     131.707 103.939 128.366  0.00  0.00      P1    
ATOM   1328  CA  MET X  87     130.320 103.920 126.830  1.00  0.00      P1   C
ATOM   1329  HA  MET X  87     130.010 104.850 126.650  1.00  0.00      P1   H
ATOM   1330  CB  MET X  87     131.450 103.550 125.840  1.00  0.00      P1   C
ATOM   1331  HB1 MET X  87     131.970 102.800 126.240  1.00  0.00      P1   H
ATOM   1332  HB2 MET X  87     132.040 104.350 125.730  1.00  0.00      P1   H
ATOM   1333  CG  MET X  87     130.990 103.100 124.420  1.00  0.00      P1   C
ATOM   1334  HG1 MET X  87     131.280 103.850 123.830  1.00  0.00      P1   H
ATOM   1335  HG2 MET X  87     129.990 103.100 124.490  1.00  0.00      P1   H
ATOM   1336  SD  MET X  87     131.620 101.510 123.840  1.00  0.00      P1   S
ATOM   1337  CE  MET X  87     133.260 101.990 123.230  1.00  0.00      P1   C
ATOM   1338  HE1 MET X  87     133.730 101.190 122.870  1.00  0.00      P1   H
ATOM   1339  HE2 MET X  87     133.150 102.670 122.500  1.00  0.00      P1   H
ATOM   1340  HE3 MET X  87     133.790 102.390 123.980  1.00  0.00      P1   H
ATOM   1341  C   MET X  87     129.260 102.850 126.690  1.00  0.00      P1   C
ATOM   1342  O   MET X  87     128.100 103.140 126.390  1.00  0.00      P1   O
ATOM   1343  N   PHE X  88     129.710 101.620 126.880  1.00  0.00      P1   N
ATOM   1344  HN  PHE X  88     130.656 101.425 127.134  0.00  0.00      P1    
ATOM   1345  CA  PHE X  88     128.890 100.470 126.740  1.00  0.00      P1   C
ATOM   1346  HA  PHE X  88     128.590 100.480 125.780  1.00  0.00      P1   H
ATOM   1347  CB  PHE X  88     129.680  99.180 126.990  1.00  0.00      P1   C
ATOM   1348  HB1 PHE X  88     129.990  99.170 127.930  1.00  0.00      P1   H
ATOM   1349  HB2 PHE X  88     130.470  99.160 126.370  1.00  0.00      P1   H
ATOM   1350  CG  PHE X  88     128.870  97.910 126.750  1.00  0.00      P1   C
ATOM   1351  CD1 PHE X  88     128.790  97.360 125.450  1.00  0.00      P1   C
ATOM   1352  HD1 PHE X  88     129.260  97.810 124.690  1.00  0.00      P1   H
ATOM   1353  CE1 PHE X  88     128.050  96.190 125.220  1.00  0.00      P1   C
ATOM   1354  HE1 PHE X  88     127.990  95.810 124.300  1.00  0.00      P1   H
ATOM   1355  CZ  PHE X  88     127.380  95.560 126.290  1.00  0.00      P1   C
ATOM   1356  HZ  PHE X  88     126.860  94.730 126.130  1.00  0.00      P1   H
ATOM   1357  CD2 PHE X  88     128.200  97.280 127.810  1.00  0.00      P1   C
ATOM   1358  HD2 PHE X  88     128.260  97.670 128.740  1.00  0.00      P1   H
ATOM   1359  CE2 PHE X  88     127.460  96.110 127.590  1.00  0.00      P1   C
ATOM   1360  HE2 PHE X  88     126.990  95.660 128.350  1.00  0.00      P1   H
ATOM   1361  C   PHE X  88     127.700 100.590 127.690  1.00  0.00      P1   C
ATOM   1362  O   PHE X  88     126.540 100.470 127.280  1.00  0.00      P1   O
ATOM   1363  N   LEU X  89     127.980 100.980 128.930  1.00  0.00      P1   N
ATOM   1364  HN  LEU X  89     128.925 101.132 129.214  0.00  0.00      P1    
ATOM   1365  CA  LEU X  89     127.000 101.220 129.970  1.00  0.00      P1   C
ATOM   1366  HA  LEU X  89     126.270 100.590 129.710  1.00  0.00      P1   H
ATOM   1367  CB  LEU X  89     127.560 100.820 131.350  1.00  0.00      P1   C
ATOM   1368  HB1 LEU X  89     128.110 101.580 131.700  1.00  0.00      P1   H
ATOM   1369  HB2 LEU X  89     128.140 100.010 131.230  1.00  0.00      P1   H
ATOM   1370  CG  LEU X  89     126.500 100.480 132.430  1.00  0.00      P1   C
ATOM   1371  HG  LEU X  89     125.860 101.240 132.460  1.00  0.00      P1   H
ATOM   1372  CD1 LEU X  89     125.720  99.200 132.100  1.00  0.00      P1   C
ATOM   1373 HD11 LEU X  89     125.050  99.020 132.820  1.00  0.00      P1   H
ATOM   1374 HD12 LEU X  89     125.250  99.310 131.220  1.00  0.00      P1   H
ATOM   1375 HD13 LEU X  89     126.360  98.430 132.030  1.00  0.00      P1   H
ATOM   1376  CD2 LEU X  89     127.190 100.260 133.770  1.00  0.00      P1   C
ATOM   1377 HD21 LEU X  89     126.510 100.040 134.470  1.00  0.00      P1   H
ATOM   1378 HD22 LEU X  89     127.850  99.500 133.690  1.00  0.00      P1   H
ATOM   1379 HD23 LEU X  89     127.680 101.090 134.040  1.00  0.00      P1   H
ATOM   1380  C   LEU X  89     126.310 102.590 129.940  1.00  0.00      P1   C
ATOM   1381  O   LEU X  89     126.140 103.240 130.970  1.00  0.00      P1   O
ATOM   1382  N   GLY X  90     125.860 103.000 128.750  1.00  0.00      P1   N
ATOM   1383  HN  GLY X  90     126.177 102.638 127.874  0.00  0.00      P1    
ATOM   1384  CA  GLY X  90     124.830 104.050 128.670  1.00  0.00      P1   C
ATOM   1385  HA1 GLY X  90     125.320 104.910 128.790  1.00  0.00      P1   H
ATOM   1386  HA2 GLY X  90     124.230 103.900 129.460  1.00  0.00      P1   H
ATOM   1387  C   GLY X  90     123.960 104.150 127.420  1.00  0.00      P1   C
ATOM   1388  O   GLY X  90     122.810 104.570 127.550  1.00  0.00      P1   O
ATOM   1389  N   LYS X  91     124.500 103.840 126.240  1.00  0.00      P1   N
ATOM   1390  HN  LYS X  91     125.295 103.237 126.211  0.00  0.00      P1    
ATOM   1391  CA  LYS X  91     124.020 104.320 124.910  1.00  0.00      P1   C
ATOM   1392  HA  LYS X  91     123.230 103.770 124.660  1.00  0.00      P1   H
ATOM   1393  CB  LYS X  91     123.670 105.830 125.020  1.00  0.00      P1   C
ATOM   1394  HB1 LYS X  91     124.300 106.240 125.670  1.00  0.00      P1   H
ATOM   1395  HB2 LYS X  91     122.730 105.890 125.390  1.00  0.00      P1   H
ATOM   1396  CG  LYS X  91     123.710 106.680 123.740  1.00  0.00      P1   C
ATOM   1397  HG1 LYS X  91     123.000 106.360 123.110  1.00  0.00      P1   H
ATOM   1398  HG2 LYS X  91     124.610 106.580 123.310  1.00  0.00      P1   H
ATOM   1399  CD  LYS X  91     123.470 108.160 124.090  1.00  0.00      P1   C
ATOM   1400  HD1 LYS X  91     123.950 108.380 124.940  1.00  0.00      P1   H
ATOM   1401  HD2 LYS X  91     122.490 108.310 124.210  1.00  0.00      P1   H
ATOM   1402  CE  LYS X  91     123.970 109.080 122.980  1.00  0.00      P1   C
ATOM   1403  HE1 LYS X  91     123.640 110.010 123.140  1.00  0.00      P1   H
ATOM   1404  HE2 LYS X  91     123.630 108.760 122.090  1.00  0.00      P1   H
ATOM   1405  NZ  LYS X  91     125.450 109.120 122.910  1.00  0.00      P1   N
ATOM   1406  HZ1 LYS X  91     125.740 109.740 122.170  1.00  0.00      P1   H
ATOM   1407  HZ2 LYS X  91     125.820 109.460 123.780  1.00  0.00      P1   H
ATOM   1408  HZ3 LYS X  91     125.800 108.200 122.730  1.00  0.00      P1   H
ATOM   1409  C   LYS X  91     125.110 104.120 123.850  1.00  0.00      P1   C
ATOM   1410  O   LYS X  91     124.830 103.880 122.690  1.00  0.00      P1   O
ATOM   1411  N   THR X  92     126.360 104.220 124.290  1.00  0.00      P1   N
ATOM   1412  HN  THR X  92     126.512 104.177 125.277  0.00  0.00      P1    
ATOM   1413  CA  THR X  92     127.580 104.390 123.500  1.00  0.00      P1   C
ATOM   1414  HA  THR X  92     128.310 104.360 124.180  1.00  0.00      P1   H
ATOM   1415  CB  THR X  92     127.860 103.200 122.540  1.00  0.00      P1   C
ATOM   1416  HB  THR X  92     128.820 103.290 122.260  1.00  0.00      P1   H
ATOM   1417  OG1 THR X  92     127.110 103.270 121.360  1.00  0.00      P1   O
ATOM   1418  HG1 THR X  92     127.330 102.480 120.780  1.00  0.00      P1   H
ATOM   1419  CG2 THR X  92     127.610 101.810 123.140  1.00  0.00      P1   C
ATOM   1420 HG21 THR X  92     127.820 101.110 122.460  1.00  0.00      P1   H
ATOM   1421 HG22 THR X  92     128.200 101.680 123.940  1.00  0.00      P1   H
ATOM   1422 HG23 THR X  92     126.660 101.740 123.420  1.00  0.00      P1   H
ATOM   1423  C   THR X  92     127.650 105.770 122.840  1.00  0.00      P1   C
ATOM   1424  O   THR X  92     127.270 106.760 123.460  1.00  0.00      P1   O
ATOM   1425  N   GLU X  93     128.200 105.860 121.630  1.00  0.00      P1   N
ATOM   1426  HN  GLU X  93     128.136 105.101 120.988  0.00  0.00      P1    
ATOM   1427  CA  GLU X  93     128.930 107.020 121.110  1.00  0.00      P1   C
ATOM   1428  HA  GLU X  93     129.420 106.650 120.330  1.00  0.00      P1   H
ATOM   1429  CB  GLU X  93     127.990 108.140 120.610  1.00  0.00      P1   C
ATOM   1430  HB1 GLU X  93     128.560 108.850 120.190  1.00  0.00      P1   H
ATOM   1431  HB2 GLU X  93     127.520 108.520 121.410  1.00  0.00      P1   H
ATOM   1432  CG  GLU X  93     126.910 107.730 119.590  1.00  0.00      P1   C
ATOM   1433  HG1 GLU X  93     126.870 106.740 119.530  1.00  0.00      P1   H
ATOM   1434  HG2 GLU X  93     127.140 108.110 118.690  1.00  0.00      P1   H
ATOM   1435  CD  GLU X  93     125.550 108.270 120.040  1.00  0.00      P1   C
ATOM   1436  OE1 GLU X  93     125.430 109.510 120.200  1.00  0.00      P1   O
ATOM   1437  OE2 GLU X  93     124.700 107.460 120.450  1.00  0.00      P1   O
ATOM   1438  C   GLU X  93     129.960 107.540 122.090  1.00  0.00      P1   C
ATOM   1439  O   GLU X  93     129.940 108.690 122.530  1.00  0.00      P1   O
ATOM   1440  N   ALA X  94     130.780 106.600 122.540  1.00  0.00      P1   N
ATOM   1441  HN  ALA X  94     130.899 105.708 122.104  0.00  0.00      P1    
ATOM   1442  CA  ALA X  94     131.570 106.820 123.720  1.00  0.00      P1   C
ATOM   1443  HA  ALA X  94     131.800 107.790 123.770  1.00  0.00      P1   H
ATOM   1444  CB  ALA X  94     130.710 106.550 124.940  1.00  0.00      P1   C
ATOM   1445  HB1 ALA X  94     131.250 106.690 125.770  1.00  0.00      P1   H
ATOM   1446  HB2 ALA X  94     129.930 107.170 124.940  1.00  0.00      P1   H
ATOM   1447  HB3 ALA X  94     130.390 105.600 124.920  1.00  0.00      P1   H
ATOM   1448  C   ALA X  94     132.960 106.190 123.620  1.00  0.00      P1   C
ATOM   1449  O   ALA X  94     133.180 105.000 123.770  1.00  0.00      P1   O
ATOM   1450  N   GLU X  95     133.930 107.060 123.410  1.00  0.00      P1   N
ATOM   1451  HN  GLU X  95     133.839 107.898 122.880  0.00  0.00      P1    
ATOM   1452  CA  GLU X  95     135.260 106.850 123.960  1.00  0.00      P1   C
ATOM   1453  HA  GLU X  95     135.190 106.080 124.590  1.00  0.00      P1   H
ATOM   1454  CB  GLU X  95     136.260 106.400 122.870  1.00  0.00      P1   C
ATOM   1455  HB1 GLU X  95     135.970 105.490 122.560  1.00  0.00      P1   H
ATOM   1456  HB2 GLU X  95     137.160 106.340 123.290  1.00  0.00      P1   H
ATOM   1457  CG  GLU X  95     136.380 107.290 121.620  1.00  0.00      P1   C
ATOM   1458  HG1 GLU X  95     136.830 108.140 121.880  1.00  0.00      P1   H
ATOM   1459  HG2 GLU X  95     135.470 107.480 121.270  1.00  0.00      P1   H
ATOM   1460  CD  GLU X  95     137.210 106.590 120.520  1.00  0.00      P1   C
ATOM   1461  OE1 GLU X  95     136.790 105.510 120.060  1.00  0.00      P1   O
ATOM   1462  OE2 GLU X  95     138.280 107.130 120.150  1.00  0.00      P1   O
ATOM   1463  C   GLU X  95     135.660 108.060 124.800  1.00  0.00      P1   C
ATOM   1464  O   GLU X  95     134.810 108.930 125.000  1.00  0.00      P1   O
ATOM   1465  N   ILE X  96     136.880 108.150 125.370  1.00  0.00      P1   N
ATOM   1466  HN  ILE X  96     137.641 107.506 125.335  0.00  0.00      P1    
ATOM   1467  CA  ILE X  96     137.150 109.360 126.160  1.00  0.00      P1   C
ATOM   1468  HA  ILE X  96     136.390 109.340 126.810  1.00  0.00      P1   H
ATOM   1469  CB  ILE X  96     138.480 109.340 126.960  1.00  0.00      P1   C
ATOM   1470  HB  ILE X  96     138.690 108.410 127.250  1.00  0.00      P1   H
ATOM   1471  CG2 ILE X  96     139.700 109.750 126.090  1.00  0.00      P1   C
ATOM   1472 HG21 ILE X  96     140.530 109.720 126.640  1.00  0.00      P1   H
ATOM   1473 HG22 ILE X  96     139.790 109.110 125.320  1.00  0.00      P1   H
ATOM   1474 HG23 ILE X  96     139.560 110.670 125.740  1.00  0.00      P1   H
ATOM   1475  CG1 ILE X  96     138.300 110.250 128.210  1.00  0.00      P1   C
ATOM   1476 HG11 ILE X  96     137.760 109.740 128.880  1.00  0.00      P1   H
ATOM   1477 HG12 ILE X  96     137.800 111.070 127.930  1.00  0.00      P1   H
ATOM   1478  CD  ILE X  96     139.580 110.710 128.890  1.00  0.00      P1   C
ATOM   1479  HD1 ILE X  96     139.350 111.280 129.680  1.00  0.00      P1   H
ATOM   1480  HD2 ILE X  96     140.100 109.910 129.200  1.00  0.00      P1   H
ATOM   1481  HD3 ILE X  96     140.130 111.230 128.250  1.00  0.00      P1   H
ATOM   1482  C   ILE X  96     137.140 110.610 125.280  1.00  0.00      P1   C
ATOM   1483  O   ILE X  96     136.990 111.710 125.780  1.00  0.00      P1   O
ATOM   1484  N   ALA X  97     137.380 110.480 123.970  1.00  0.00      P1   N
ATOM   1485  HN  ALA X  97     137.588 109.610 123.524  0.00  0.00      P1    
ATOM   1486  CA  ALA X  97     137.350 111.630 123.100  1.00  0.00      P1   C
ATOM   1487  HA  ALA X  97     138.020 112.280 123.470  1.00  0.00      P1   H
ATOM   1488  CB  ALA X  97     137.750 111.190 121.680  1.00  0.00      P1   C
ATOM   1489  HB1 ALA X  97     137.730 111.980 121.070  1.00  0.00      P1   H
ATOM   1490  HB2 ALA X  97     138.670 110.810 121.700  1.00  0.00      P1   H
ATOM   1491  HB3 ALA X  97     137.110 110.500 121.350  1.00  0.00      P1   H
ATOM   1492  C   ALA X  97     135.960 112.300 123.110  1.00  0.00      P1   C
ATOM   1493  O   ALA X  97     135.850 113.510 123.360  1.00  0.00      P1   O
ATOM   1494  N   HSD X  98     134.910 111.480 122.970  1.00  0.00      P1   N
ATOM   1495  HN  HSD X  98     135.006 110.509 122.757  0.00  0.00      P1    
ATOM   1496  CA  HSD X  98     133.540 111.950 123.120  1.00  0.00      P1   C
ATOM   1497  HA  HSD X  98     133.660 112.860 122.710  1.00  0.00      P1   H
ATOM   1498  CB  HSD X  98     132.530 111.240 122.220  1.00  0.00      P1   C
ATOM   1499  HB1 HSD X  98     131.750 110.950 122.780  1.00  0.00      P1   H
ATOM   1500  HB2 HSD X  98     132.960 110.430 121.820  1.00  0.00      P1   H
ATOM   1501  ND1 HSD X  98     132.600 112.230 119.840  1.00  0.00      P1   N
ATOM   1502  HD1 HSD X  98     133.386 111.711 119.503  0.00  0.00      P1    
ATOM   1503  CG  HSD X  98     132.010 112.110 121.100  1.00  0.00      P1   C
ATOM   1504  CE1 HSD X  98     131.830 113.080 119.160  1.00  0.00      P1   C
ATOM   1505  HE1 HSD X  98     131.990 113.370 118.210  1.00  0.00      P1   H
ATOM   1506  NE2 HSD X  98     130.800 113.520 119.920  1.00  0.00      P1   N
ATOM   1507  CD2 HSD X  98     130.900 112.910 121.160  1.00  0.00      P1   C
ATOM   1508  HD2 HSD X  98     130.280 113.020 121.940  1.00  0.00      P1   H
ATOM   1509  C   HSD X  98     133.070 112.290 124.540  1.00  0.00      P1   C
ATOM   1510  O   HSD X  98     132.280 113.210 124.750  1.00  0.00      P1   O
ATOM   1511  N   ILE X  99     133.610 111.600 125.550  1.00  0.00      P1   N
ATOM   1512  HN  ILE X  99     134.269 110.867 125.394  0.00  0.00      P1    
ATOM   1513  CA  ILE X  99     133.300 111.840 126.970  1.00  0.00      P1   C
ATOM   1514  HA  ILE X  99     132.310 112.000 126.990  1.00  0.00      P1   H
ATOM   1515  CB  ILE X  99     133.630 110.590 127.810  1.00  0.00      P1   C
ATOM   1516  HB  ILE X  99     134.580 110.340 127.610  1.00  0.00      P1   H
ATOM   1517  CG2 ILE X  99     133.580 110.860 129.330  1.00  0.00      P1   C
ATOM   1518 HG21 ILE X  99     133.810 110.020 129.830  1.00  0.00      P1   H
ATOM   1519 HG22 ILE X  99     134.240 111.570 129.570  1.00  0.00      P1   H
ATOM   1520 HG23 ILE X  99     132.660 111.160 129.580  1.00  0.00      P1   H
ATOM   1521  CG1 ILE X  99     132.670 109.440 127.440  1.00  0.00      P1   C
ATOM   1522 HG11 ILE X  99     132.630 109.360 126.450  1.00  0.00      P1   H
ATOM   1523 HG12 ILE X  99     131.760 109.660 127.790  1.00  0.00      P1   H
ATOM   1524  CD  ILE X  99     133.070 108.070 128.010  1.00  0.00      P1   C
ATOM   1525  HD1 ILE X  99     132.400 107.380 127.730  1.00  0.00      P1   H
ATOM   1526  HD2 ILE X  99     133.980 107.820 127.660  1.00  0.00      P1   H
ATOM   1527  HD3 ILE X  99     133.100 108.120 129.010  1.00  0.00      P1   H
ATOM   1528  C   ILE X  99     133.920 113.120 127.520  1.00  0.00      P1   C
ATOM   1529  O   ILE X  99     133.260 113.910 128.180  1.00  0.00      P1   O
ATOM   1530  N   ALA X 100     135.190 113.380 127.190  1.00  0.00      P1   N
ATOM   1531  HN  ALA X 100     135.759 112.659 126.795  0.00  0.00      P1    
ATOM   1532  CA  ALA X 100     135.840 114.660 127.360  1.00  0.00      P1   C
ATOM   1533  HA  ALA X 100     135.770 114.890 128.330  1.00  0.00      P1   H
ATOM   1534  CB  ALA X 100     137.320 114.540 126.950  1.00  0.00      P1   C
ATOM   1535  HB1 ALA X 100     137.760 115.430 127.070  1.00  0.00      P1   H
ATOM   1536  HB2 ALA X 100     137.770 113.860 127.520  1.00  0.00      P1   H
ATOM   1537  HB3 ALA X 100     137.370 114.260 125.990  1.00  0.00      P1   H
ATOM   1538  C   ALA X 100     135.130 115.720 126.550  1.00  0.00      P1   C
ATOM   1539  O   ALA X 100     135.000 116.820 127.060  1.00  0.00      P1   O
ATOM   1540  N   LEU X 101     134.650 115.450 125.330  1.00  0.00      P1   N
ATOM   1541  HN  LEU X 101     134.784 114.602 124.821  0.00  0.00      P1    
ATOM   1542  CA  LEU X 101     133.850 116.450 124.630  1.00  0.00      P1   C
ATOM   1543  HA  LEU X 101     134.440 117.260 124.570  1.00  0.00      P1   H
ATOM   1544  CB  LEU X 101     133.540 116.000 123.190  1.00  0.00      P1   C
ATOM   1545  HB1 LEU X 101     132.940 115.190 123.230  1.00  0.00      P1   H
ATOM   1546  HB2 LEU X 101     134.400 115.750 122.750  1.00  0.00      P1   H
ATOM   1547  CG  LEU X 101     132.840 117.070 122.330  1.00  0.00      P1   C
ATOM   1548  HG  LEU X 101     131.970 117.260 122.780  1.00  0.00      P1   H
ATOM   1549  CD1 LEU X 101     133.630 118.380 122.250  1.00  0.00      P1   C
ATOM   1550 HD11 LEU X 101     133.130 119.030 121.680  1.00  0.00      P1   H
ATOM   1551 HD12 LEU X 101     133.750 118.760 123.170  1.00  0.00      P1   H
ATOM   1552 HD13 LEU X 101     134.520 118.210 121.840  1.00  0.00      P1   H
ATOM   1553  CD2 LEU X 101     132.650 116.550 120.910  1.00  0.00      P1   C
ATOM   1554 HD21 LEU X 101     132.200 117.250 120.360  1.00  0.00      P1   H
ATOM   1555 HD22 LEU X 101     133.550 116.340 120.510  1.00  0.00      P1   H
ATOM   1556 HD23 LEU X 101     132.090 115.720 120.930  1.00  0.00      P1   H
ATOM   1557  C   LEU X 101     132.590 116.880 125.430  1.00  0.00      P1   C
ATOM   1558  O   LEU X 101     132.300 118.080 125.590  1.00  0.00      P1   O
ATOM   1559  N   GLU X 102     131.900 115.900 126.010  1.00  0.00      P1   N
ATOM   1560  HN  GLU X 102     132.122 114.937 125.889  0.00  0.00      P1    
ATOM   1561  CA  GLU X 102     130.750 116.140 126.880  1.00  0.00      P1   C
ATOM   1562  HA  GLU X 102     130.180 116.750 126.320  1.00  0.00      P1   H
ATOM   1563  CB  GLU X 102     130.010 114.820 127.190  1.00  0.00      P1   C
ATOM   1564  HB1 GLU X 102     130.620 114.220 127.700  1.00  0.00      P1   H
ATOM   1565  HB2 GLU X 102     129.740 114.390 126.330  1.00  0.00      P1   H
ATOM   1566  CG  GLU X 102     128.740 115.080 128.030  1.00  0.00      P1   C
ATOM   1567  HG1 GLU X 102     128.210 115.810 127.600  1.00  0.00      P1   H
ATOM   1568  HG2 GLU X 102     129.020 115.380 128.950  1.00  0.00      P1   H
ATOM   1569  CD  GLU X 102     127.840 113.850 128.180  1.00  0.00      P1   C
ATOM   1570  OE1 GLU X 102     128.300 112.850 128.780  1.00  0.00      P1   O
ATOM   1571  OE2 GLU X 102     126.680 113.930 127.720  1.00  0.00      P1   O
ATOM   1572  C   GLU X 102     131.070 116.910 128.160  1.00  0.00      P1   C
ATOM   1573  O   GLU X 102     130.390 117.900 128.450  1.00  0.00      P1   O
ATOM   1574  N   THR X 103     132.070 116.490 128.930  1.00  0.00      P1   N
ATOM   1575  HN  THR X 103     132.655 115.707 128.720  0.00  0.00      P1    
ATOM   1576  CA  THR X 103     132.400 117.170 130.190  1.00  0.00      P1   C
ATOM   1577  HA  THR X 103     131.510 117.320 130.620  1.00  0.00      P1   H
ATOM   1578  CB  THR X 103     133.120 116.300 131.230  1.00  0.00      P1   C
ATOM   1579  HB  THR X 103     133.200 116.820 132.080  1.00  0.00      P1   H
ATOM   1580  OG1 THR X 103     134.460 116.050 130.920  1.00  0.00      P1   O
ATOM   1581  HG1 THR X 103     134.870 115.470 131.630  1.00  0.00      P1   H
ATOM   1582  CG2 THR X 103     132.380 114.970 131.410  1.00  0.00      P1   C
ATOM   1583 HG21 THR X 103     132.860 114.410 132.080  1.00  0.00      P1   H
ATOM   1584 HG22 THR X 103     131.450 115.150 131.720  1.00  0.00      P1   H
ATOM   1585 HG23 THR X 103     132.350 114.480 130.530  1.00  0.00      P1   H
ATOM   1586  C   THR X 103     132.990 118.550 129.960  1.00  0.00      P1   C
ATOM   1587  O   THR X 103     132.630 119.480 130.680  1.00  0.00      P1   O
ATOM   1588  N   LEU X 104     133.690 118.750 128.840  1.00  0.00      P1   N
ATOM   1589  HN  LEU X 104     134.019 117.999 128.272  0.00  0.00      P1    
ATOM   1590  CA  LEU X 104     134.040 120.080 128.340  1.00  0.00      P1   C
ATOM   1591  HA  LEU X 104     134.560 120.480 129.090  1.00  0.00      P1   H
ATOM   1592  CB  LEU X 104     134.920 119.980 127.090  1.00  0.00      P1   C
ATOM   1593  HB1 LEU X 104     134.970 120.890 126.680  1.00  0.00      P1   H
ATOM   1594  HB2 LEU X 104     134.490 119.350 126.450  1.00  0.00      P1   H
ATOM   1595  CG  LEU X 104     136.360 119.490 127.360  1.00  0.00      P1   C
ATOM   1596  HG  LEU X 104     136.290 118.700 127.970  1.00  0.00      P1   H
ATOM   1597  CD1 LEU X 104     137.030 119.130 126.030  1.00  0.00      P1   C
ATOM   1598 HD11 LEU X 104     137.960 118.810 126.210  1.00  0.00      P1   H
ATOM   1599 HD12 LEU X 104     136.500 118.400 125.580  1.00  0.00      P1   H
ATOM   1600 HD13 LEU X 104     137.060 119.930 125.440  1.00  0.00      P1   H
ATOM   1601  CD2 LEU X 104     137.220 120.540 128.050  1.00  0.00      P1   C
ATOM   1602 HD21 LEU X 104     138.140 120.180 128.210  1.00  0.00      P1   H
ATOM   1603 HD22 LEU X 104     137.280 121.360 127.480  1.00  0.00      P1   H
ATOM   1604 HD23 LEU X 104     136.810 120.790 128.930  1.00  0.00      P1   H
ATOM   1605  C   LEU X 104     132.820 120.970 128.120  1.00  0.00      P1   C
ATOM   1606  O   LEU X 104     132.820 122.110 128.570  1.00  0.00      P1   O
ATOM   1607  N   GLU X 105     131.760 120.470 127.490  1.00  0.00      P1   N
ATOM   1608  HN  GLU X 105     131.688 119.556 127.100  0.00  0.00      P1    
ATOM   1609  CA  GLU X 105     130.550 121.290 127.320  1.00  0.00      P1   C
ATOM   1610  HA  GLU X 105     130.870 122.210 127.080  1.00  0.00      P1   H
ATOM   1611  CB  GLU X 105     129.720 120.720 126.170  1.00  0.00      P1   C
ATOM   1612  HB1 GLU X 105     128.800 121.130 126.170  1.00  0.00      P1   H
ATOM   1613  HB2 GLU X 105     129.640 119.730 126.260  1.00  0.00      P1   H
ATOM   1614  CG  GLU X 105     130.450 121.070 124.860  1.00  0.00      P1   C
ATOM   1615  HG1 GLU X 105     131.420 120.860 124.990  1.00  0.00      P1   H
ATOM   1616  HG2 GLU X 105     130.340 122.050 124.700  1.00  0.00      P1   H
ATOM   1617  CD  GLU X 105     129.970 120.340 123.610  1.00  0.00      P1   C
ATOM   1618  OE1 GLU X 105     128.830 119.820 123.570  1.00  0.00      P1   O
ATOM   1619  OE2 GLU X 105     130.770 120.280 122.650  1.00  0.00      P1   O
ATOM   1620  C   GLU X 105     129.770 121.510 128.610  1.00  0.00      P1   C
ATOM   1621  O   GLU X 105     129.200 122.590 128.780  1.00  0.00      P1   O
ATOM   1622  N   GLY X 106     129.760 120.590 129.570  1.00  0.00      P1   N
ATOM   1623  HN  GLY X 106     130.245 119.721 129.485  0.00  0.00      P1    
ATOM   1624  CA  GLY X 106     129.030 120.790 130.830  1.00  0.00      P1   C
ATOM   1625  HA1 GLY X 106     128.910 119.900 131.260  1.00  0.00      P1   H
ATOM   1626  HA2 GLY X 106     128.130 121.170 130.610  1.00  0.00      P1   H
ATOM   1627  C   GLY X 106     129.730 121.710 131.810  1.00  0.00      P1   C
ATOM   1628  O   GLY X 106     129.080 122.580 132.380  1.00  0.00      P1   O
ATOM   1629  N   HSD X 107     131.050 121.590 131.960  1.00  0.00      P1   N
ATOM   1630  HN  HSD X 107     131.556 120.827 131.561  0.00  0.00      P1    
ATOM   1631  CA  HSD X 107     131.860 122.550 132.710  1.00  0.00      P1   C
ATOM   1632  HA  HSD X 107     131.410 122.600 133.600  1.00  0.00      P1   H
ATOM   1633  CB  HSD X 107     133.320 122.080 132.830  1.00  0.00      P1   C
ATOM   1634  HB1 HSD X 107     133.770 122.670 133.500  1.00  0.00      P1   H
ATOM   1635  HB2 HSD X 107     133.760 122.200 131.940  1.00  0.00      P1   H
ATOM   1636  ND1 HSD X 107     134.720 119.960 132.850  1.00  0.00      P1   N
ATOM   1637  HD1 HSD X 107     135.511 120.342 132.371  0.00  0.00      P1    
ATOM   1638  CG  HSD X 107     133.590 120.660 133.260  1.00  0.00      P1   C
ATOM   1639  CE1 HSD X 107     134.580 118.720 133.330  1.00  0.00      P1   C
ATOM   1640  HE1 HSD X 107     135.230 117.970 133.160  1.00  0.00      P1   H
ATOM   1641  NE2 HSD X 107     133.460 118.610 134.050  1.00  0.00      P1   N
ATOM   1642  CD2 HSD X 107     132.810 119.830 134.020  1.00  0.00      P1   C
ATOM   1643  HD2 HSD X 107     131.950 120.060 134.460  1.00  0.00      P1   H
ATOM   1644  C   HSD X 107     131.860 123.910 132.040  1.00  0.00      P1   C
ATOM   1645  O   HSD X 107     131.800 124.890 132.750  1.00  0.00      P1   O
ATOM   1646  N   GLN X 108     131.890 123.990 130.700  1.00  0.00      P1   N
ATOM   1647  HN  GLN X 108     131.980 123.201 130.095  0.00  0.00      P1    
ATOM   1648  CA  GLN X 108     131.790 125.270 130.010  1.00  0.00      P1   C
ATOM   1649  HA  GLN X 108     132.480 125.870 130.410  1.00  0.00      P1   H
ATOM   1650  CB  GLN X 108     132.130 125.080 128.520  1.00  0.00      P1   C
ATOM   1651  HB1 GLN X 108     131.380 124.610 128.080  1.00  0.00      P1   H
ATOM   1652  HB2 GLN X 108     132.960 124.520 128.460  1.00  0.00      P1   H
ATOM   1653  CG  GLN X 108     132.390 126.390 127.750  1.00  0.00      P1   C
ATOM   1654  HG1 GLN X 108     133.050 126.210 127.020  1.00  0.00      P1   H
ATOM   1655  HG2 GLN X 108     132.760 127.060 128.380  1.00  0.00      P1   H
ATOM   1656  CD  GLN X 108     131.130 126.970 127.120  1.00  0.00      P1   C
ATOM   1657  OE1 GLN X 108     130.320 127.610 127.760  1.00  0.00      P1   O
ATOM   1658  NE2 GLN X 108     130.960 126.790 125.830  1.00  0.00      P1   N
ATOM   1659 HE21 GLN X 108     131.640 126.280 125.300  1.00  0.00      P1   H
ATOM   1660 HE22 GLN X 108     130.140 127.150 125.390  1.00  0.00      P1   H
ATOM   1661  C   GLN X 108     130.440 125.960 130.270  1.00  0.00      P1   C
ATOM   1662  O   GLN X 108     130.430 127.100 130.750  1.00  0.00      P1   O
ATOM   1663  N   ARG X 109     129.310 125.250 130.090  1.00  0.00      P1   N
ATOM   1664  HN  ARG X 109     129.349 124.322 129.726  0.00  0.00      P1    
ATOM   1665  CA  ARG X 109     127.970 125.780 130.410  1.00  0.00      P1   C
ATOM   1666  HA  ARG X 109     127.870 126.560 129.800  1.00  0.00      P1   H
ATOM   1667  CB  ARG X 109     126.900 124.680 130.180  1.00  0.00      P1   C
ATOM   1668  HB1 ARG X 109     126.040 125.030 130.540  1.00  0.00      P1   H
ATOM   1669  HB2 ARG X 109     127.180 123.880 130.710  1.00  0.00      P1   H
ATOM   1670  CG  ARG X 109     126.630 124.190 128.740  1.00  0.00      P1   C
ATOM   1671  HG1 ARG X 109     127.490 124.140 128.240  1.00  0.00      P1   H
ATOM   1672  HG2 ARG X 109     126.010 124.840 128.290  1.00  0.00      P1   H
ATOM   1673  CD  ARG X 109     125.970 122.790 128.780  1.00  0.00      P1   C
ATOM   1674  HD1 ARG X 109     124.980 122.890 128.800  1.00  0.00      P1   H
ATOM   1675  HD2 ARG X 109     126.270 122.300 129.600  1.00  0.00      P1   H
ATOM   1676  NE  ARG X 109     126.310 121.940 127.620  1.00  0.00      P1   N
ATOM   1677  HE  ARG X 109     127.110 121.350 127.720  1.00  0.00      P1   H
ATOM   1678  CZ  ARG X 109     125.660 121.860 126.470  1.00  0.00      P1   C
ATOM   1679  NH1 ARG X 109     126.130 121.160 125.480  1.00  0.00      P1   N
ATOM   1680 HH11 ARG X 109     126.990 120.650 125.580  1.00  0.00      P1   H
ATOM   1681 HH12 ARG X 109     125.620 121.110 124.620  1.00  0.00      P1   H
ATOM   1682  NH2 ARG X 109     124.600 122.560 126.220  1.00  0.00      P1   N
ATOM   1683 HH21 ARG X 109     124.230 123.180 126.920  1.00  0.00      P1   H
ATOM   1684 HH22 ARG X 109     124.130 122.480 125.340  1.00  0.00      P1   H
ATOM   1685  C   ARG X 109     127.860 126.230 131.870  1.00  0.00      P1   C
ATOM   1686  O   ARG X 109     127.440 127.350 132.130  1.00  0.00      P1   O
ATOM   1687  N   ALA X 110     128.230 125.370 132.820  1.00  0.00      P1   N
ATOM   1688  HN  ALA X 110     128.602 124.473 132.583  0.00  0.00      P1    
ATOM   1689  CA  ALA X 110     128.130 125.650 134.250  1.00  0.00      P1   C
ATOM   1690  HA  ALA X 110     127.180 125.910 134.410  1.00  0.00      P1   H
ATOM   1691  CB  ALA X 110     128.480 124.370 135.030  1.00  0.00      P1   C
ATOM   1692  HB1 ALA X 110     128.420 124.550 136.010  1.00  0.00      P1   H
ATOM   1693  HB2 ALA X 110     127.850 123.640 134.780  1.00  0.00      P1   H
ATOM   1694  HB3 ALA X 110     129.420 124.090 134.800  1.00  0.00      P1   H
ATOM   1695  C   ALA X 110     129.010 126.830 134.690  1.00  0.00      P1   C
ATOM   1696  O   ALA X 110     128.590 127.670 135.490  1.00  0.00      P1   O
ATOM   1697  N   ILE X 111     130.220 126.890 134.130  1.00  0.00      P1   N
ATOM   1698  HN  ILE X 111     130.578 126.181 133.526  0.00  0.00      P1    
ATOM   1699  CA  ILE X 111     131.130 128.000 134.350  1.00  0.00      P1   C
ATOM   1700  HA  ILE X 111     131.210 128.070 135.340  1.00  0.00      P1   H
ATOM   1701  CB  ILE X 111     132.570 127.710 133.880  1.00  0.00      P1   C
ATOM   1702  HB  ILE X 111     132.570 127.330 132.950  1.00  0.00      P1   H
ATOM   1703  CG2 ILE X 111     133.400 129.000 133.800  1.00  0.00      P1   C
ATOM   1704 HG21 ILE X 111     134.330 128.780 133.490  1.00  0.00      P1   H
ATOM   1705 HG22 ILE X 111     132.980 129.630 133.150  1.00  0.00      P1   H
ATOM   1706 HG23 ILE X 111     133.450 129.430 134.700  1.00  0.00      P1   H
ATOM   1707  CG1 ILE X 111     133.180 126.740 134.930  1.00  0.00      P1   C
ATOM   1708 HG11 ILE X 111     132.530 126.000 135.070  1.00  0.00      P1   H
ATOM   1709 HG12 ILE X 111     133.310 127.240 135.780  1.00  0.00      P1   H
ATOM   1710  CD  ILE X 111     134.520 126.100 134.560  1.00  0.00      P1   C
ATOM   1711  HD1 ILE X 111     134.810 125.500 135.310  1.00  0.00      P1   H
ATOM   1712  HD2 ILE X 111     134.420 125.570 133.720  1.00  0.00      P1   H
ATOM   1713  HD3 ILE X 111     135.200 126.810 134.430  1.00  0.00      P1   H
ATOM   1714  C   ILE X 111     130.500 129.300 133.890  1.00  0.00      P1   C
ATOM   1715  O   ILE X 111     130.370 130.210 134.710  1.00  0.00      P1   O
ATOM   1716  N   MET X 112     129.960 129.390 132.670  1.00  0.00      P1   N
ATOM   1717  HN  MET X 112     129.932 128.681 131.969  0.00  0.00      P1    
ATOM   1718  CA  MET X 112     129.330 130.650 132.280  1.00  0.00      P1   C
ATOM   1719  HA  MET X 112     130.030 131.330 132.490  1.00  0.00      P1   H
ATOM   1720  CB  MET X 112     129.040 130.700 130.780  1.00  0.00      P1   C
ATOM   1721  HB1 MET X 112     128.720 131.620 130.550  1.00  0.00      P1   H
ATOM   1722  HB2 MET X 112     128.320 130.030 130.570  1.00  0.00      P1   H
ATOM   1723  CG  MET X 112     130.270 130.380 129.910  1.00  0.00      P1   C
ATOM   1724  HG1 MET X 112     130.010 130.740 129.010  1.00  0.00      P1   H
ATOM   1725  HG2 MET X 112     130.270 129.380 129.880  1.00  0.00      P1   H
ATOM   1726  SD  MET X 112     131.890 131.030 130.430  1.00  0.00      P1   S
ATOM   1727  CE  MET X 112     132.940 129.640 129.950  1.00  0.00      P1   C
ATOM   1728  HE1 MET X 112     133.890 129.840 130.180  1.00  0.00      P1   H
ATOM   1729  HE2 MET X 112     132.650 128.810 130.440  1.00  0.00      P1   H
ATOM   1730  HE3 MET X 112     132.860 129.490 128.970  1.00  0.00      P1   H
ATOM   1731  C   MET X 112     128.090 130.980 133.130  1.00  0.00      P1   C
ATOM   1732  O   MET X 112     127.880 132.150 133.470  1.00  0.00      P1   O
ATOM   1733  N   ALA X 113     127.320 129.970 133.540  1.00  0.00      P1   N
ATOM   1734  HN  ALA X 113     127.506 129.043 133.217  0.00  0.00      P1    
ATOM   1735  CA  ALA X 113     126.190 130.100 134.450  1.00  0.00      P1   C
ATOM   1736  HA  ALA X 113     125.660 130.850 134.060  1.00  0.00      P1   H
ATOM   1737  CB  ALA X 113     125.410 128.770 134.440  1.00  0.00      P1   C
ATOM   1738  HB1 ALA X 113     124.630 128.840 135.060  1.00  0.00      P1   H
ATOM   1739  HB2 ALA X 113     125.090 128.580 133.520  1.00  0.00      P1   H
ATOM   1740  HB3 ALA X 113     126.010 128.030 134.750  1.00  0.00      P1   H
ATOM   1741  C   ALA X 113     126.530 130.540 135.880  1.00  0.00      P1   C
ATOM   1742  O   ALA X 113     125.620 130.970 136.600  1.00  0.00      P1   O
ATOM   1743  N   HSD X 114     127.800 130.510 136.290  1.00  0.00      P1   N
ATOM   1744  HN  HSD X 114     128.524 130.054 135.774  0.00  0.00      P1    
ATOM   1745  CA  HSD X 114     128.230 131.150 137.540  1.00  0.00      P1   C
ATOM   1746  HA  HSD X 114     127.400 131.220 138.080  1.00  0.00      P1   H
ATOM   1747  CB  HSD X 114     129.310 130.290 138.210  1.00  0.00      P1   C
ATOM   1748  HB1 HSD X 114     129.850 130.860 138.820  1.00  0.00      P1   H
ATOM   1749  HB2 HSD X 114     129.900 129.900 137.510  1.00  0.00      P1   H
ATOM   1750  ND1 HSD X 114     128.010 129.320 140.210  1.00  0.00      P1   N
ATOM   1751  HD1 HSD X 114     127.720 130.188 140.614  0.00  0.00      P1    
ATOM   1752  CG  HSD X 114     128.730 129.160 139.020  1.00  0.00      P1   C
ATOM   1753  CE1 HSD X 114     127.700 128.080 140.610  1.00  0.00      P1   C
ATOM   1754  HE1 HSD X 114     127.170 127.860 141.430  1.00  0.00      P1   H
ATOM   1755  NE2 HSD X 114     128.180 127.170 139.750  1.00  0.00      P1   N
ATOM   1756  CD2 HSD X 114     128.840 127.830 138.740  1.00  0.00      P1   C
ATOM   1757  HD2 HSD X 114     129.300 127.430 137.950  1.00  0.00      P1   H
ATOM   1758  C   HSD X 114     128.770 132.570 137.350  1.00  0.00      P1   C
ATOM   1759  O   HSD X 114     128.910 133.300 138.330  1.00  0.00      P1   O
ATOM   1760  N   MET X 115     129.050 132.980 136.110  1.00  0.00      P1   N
ATOM   1761  HN  MET X 115     128.621 132.621 135.284  0.00  0.00      P1    
ATOM   1762  CA  MET X 115     130.040 134.020 135.870  1.00  0.00      P1   C
ATOM   1763  HA  MET X 115     130.300 134.320 136.790  1.00  0.00      P1   H
ATOM   1764  CB  MET X 115     131.240 133.430 135.150  1.00  0.00      P1   C
ATOM   1765  HB1 MET X 115     131.850 134.170 134.870  1.00  0.00      P1   H
ATOM   1766  HB2 MET X 115     130.930 132.940 134.340  1.00  0.00      P1   H
ATOM   1767  CG  MET X 115     132.010 132.460 136.070  1.00  0.00      P1   C
ATOM   1768  HG1 MET X 115     132.780 132.160 135.500  1.00  0.00      P1   H
ATOM   1769  HG2 MET X 115     131.370 131.700 136.190  1.00  0.00      P1   H
ATOM   1770  SD  MET X 115     132.580 133.100 137.670  1.00  0.00      P1   S
ATOM   1771  CE  MET X 115     133.500 131.660 138.230  1.00  0.00      P1   C
ATOM   1772  HE1 MET X 115     133.900 131.840 139.130  1.00  0.00      P1   H
ATOM   1773  HE2 MET X 115     132.890 130.870 138.290  1.00  0.00      P1   H
ATOM   1774  HE3 MET X 115     134.240 131.460 137.580  1.00  0.00      P1   H
ATOM   1775  C   MET X 115     129.500 135.290 135.240  1.00  0.00      P1   C
ATOM   1776  O   MET X 115     128.600 135.290 134.400  1.00  0.00      P1   O
ATOM   1777  N   THR X 116     130.060 136.420 135.690  1.00  0.00      P1   N
ATOM   1778  HN  THR X 116     130.737 136.417 136.425  0.00  0.00      P1    
ATOM   1779  CA  THR X 116     129.750 137.740 135.170  1.00  0.00      P1   C
ATOM   1780  HA  THR X 116     128.750 137.830 135.250  1.00  0.00      P1   H
ATOM   1781  CB  THR X 116     130.390 138.860 136.000  1.00  0.00      P1   C
ATOM   1782  HB  THR X 116     130.110 139.740 135.600  1.00  0.00      P1   H
ATOM   1783  OG1 THR X 116     131.780 138.830 135.890  1.00  0.00      P1   O
ATOM   1784  HG1 THR X 116     132.170 139.570 136.440  1.00  0.00      P1   H
ATOM   1785  CG2 THR X 116     130.010 138.810 137.480  1.00  0.00      P1   C
ATOM   1786 HG21 THR X 116     130.460 139.560 137.960  1.00  0.00      P1   H
ATOM   1787 HG22 THR X 116     129.020 138.890 137.570  1.00  0.00      P1   H
ATOM   1788 HG23 THR X 116     130.310 137.940 137.860  1.00  0.00      P1   H
ATOM   1789  C   THR X 116     130.190 137.840 133.690  1.00  0.00      P1   C
ATOM   1790  O   THR X 116     131.230 137.290 133.260  1.00  0.00      P1   O
ATOM   1791  N   VAL X 117     129.390 138.550 132.890  1.00  0.00      P1   N
ATOM   1792  HN  VAL X 117     128.562 139.001 133.213  0.00  0.00      P1    
ATOM   1793  CA  VAL X 117     129.660 138.730 131.460  1.00  0.00      P1   C
ATOM   1794  HA  VAL X 117     129.660 137.800 131.100  1.00  0.00      P1   H
ATOM   1795  CB  VAL X 117     128.530 139.520 130.750  1.00  0.00      P1   C
ATOM   1796  HB  VAL X 117     127.690 139.030 130.980  1.00  0.00      P1   H
ATOM   1797  CG1 VAL X 117     128.360 140.960 131.250  1.00  0.00      P1   C
ATOM   1798 HG11 VAL X 117     127.620 141.400 130.750  1.00  0.00      P1   H
ATOM   1799 HG12 VAL X 117     128.140 140.950 132.230  1.00  0.00      P1   H
ATOM   1800 HG13 VAL X 117     129.210 141.470 131.110  1.00  0.00      P1   H
ATOM   1801  CG2 VAL X 117     128.730 139.540 129.230  1.00  0.00      P1   C
ATOM   1802 HG21 VAL X 117     127.990 140.060 128.810  1.00  0.00      P1   H
ATOM   1803 HG22 VAL X 117     129.610 139.970 129.020  1.00  0.00      P1   H
ATOM   1804 HG23 VAL X 117     128.730 138.600 128.880  1.00  0.00      P1   H
ATOM   1805  C   VAL X 117     131.050 139.340 131.190  1.00  0.00      P1   C
ATOM   1806  O   VAL X 117     131.840 138.930 130.340  1.00  0.00      P1   O
ATOM   1807  N   GLU X 118     131.350 140.290 132.070  1.00  0.00      P1   N
ATOM   1808  HN  GLU X 118     130.647 140.626 132.691  0.00  0.00      P1    
ATOM   1809  CA  GLU X 118     132.630 140.920 132.240  1.00  0.00      P1   C
ATOM   1810  HA  GLU X 118     132.820 141.340 131.350  1.00  0.00      P1   H
ATOM   1811  CB  GLU X 118     132.510 141.900 133.440  1.00  0.00      P1   C
ATOM   1812  HB1 GLU X 118     133.340 141.840 133.980  1.00  0.00      P1   H
ATOM   1813  HB2 GLU X 118     131.730 141.620 133.990  1.00  0.00      P1   H
ATOM   1814  CG  GLU X 118     132.310 143.360 133.000  1.00  0.00      P1   C
ATOM   1815  HG1 GLU X 118     132.040 143.890 133.800  1.00  0.00      P1   H
ATOM   1816  HG2 GLU X 118     131.580 143.390 132.320  1.00  0.00      P1   H
ATOM   1817  CD  GLU X 118     133.580 143.980 132.410  1.00  0.00      P1   C
ATOM   1818  OE1 GLU X 118     134.690 143.640 132.870  1.00  0.00      P1   O
ATOM   1819  OE2 GLU X 118     133.440 144.820 131.490  1.00  0.00      P1   O
ATOM   1820  C   GLU X 118     133.780 139.960 132.510  1.00  0.00      P1   C
ATOM   1821  O   GLU X 118     134.840 140.190 131.960  1.00  0.00      P1   O
ATOM   1822  N   GLU X 119     133.610 138.930 133.330  1.00  0.00      P1   N
ATOM   1823  HN  GLU X 119     132.788 138.740 133.860  0.00  0.00      P1    
ATOM   1824  CA  GLU X 119     134.680 137.950 133.520  1.00  0.00      P1   C
ATOM   1825  HA  GLU X 119     135.530 138.480 133.580  1.00  0.00      P1   H
ATOM   1826  CB  GLU X 119     134.540 137.220 134.840  1.00  0.00      P1   C
ATOM   1827  HB1 GLU X 119     135.200 136.460 134.870  1.00  0.00      P1   H
ATOM   1828  HB2 GLU X 119     133.610 136.860 134.920  1.00  0.00      P1   H
ATOM   1829  CG  GLU X 119     134.810 138.150 136.040  1.00  0.00      P1   C
ATOM   1830  HG1 GLU X 119     134.270 138.980 135.930  1.00  0.00      P1   H
ATOM   1831  HG2 GLU X 119     135.790 138.380 136.060  1.00  0.00      P1   H
ATOM   1832  CD  GLU X 119     134.440 137.480 137.360  1.00  0.00      P1   C
ATOM   1833  OE1 GLU X 119     135.400 137.110 138.080  1.00  0.00      P1   O
ATOM   1834  OE2 GLU X 119     133.210 137.390 137.640  1.00  0.00      P1   O
ATOM   1835  C   GLU X 119     134.890 137.070 132.300  1.00  0.00      P1   C
ATOM   1836  O   GLU X 119     136.030 136.700 132.010  1.00  0.00      P1   O
ATOM   1837  N   ILE X 120     133.850 136.870 131.490  1.00  0.00      P1   N
ATOM   1838  HN  ILE X 120     132.916 137.191 131.634  0.00  0.00      P1    
ATOM   1839  CA  ILE X 120     134.040 136.110 130.250  1.00  0.00      P1   C
ATOM   1840  HA  ILE X 120     134.670 135.360 130.460  1.00  0.00      P1   H
ATOM   1841  CB  ILE X 120     132.670 135.520 129.820  1.00  0.00      P1   C
ATOM   1842  HB  ILE X 120     132.070 136.290 129.570  1.00  0.00      P1   H
ATOM   1843  CG2 ILE X 120     132.820 134.620 128.580  1.00  0.00      P1   C
ATOM   1844 HG21 ILE X 120     131.930 134.260 128.330  1.00  0.00      P1   H
ATOM   1845 HG22 ILE X 120     133.200 135.150 127.820  1.00  0.00      P1   H
ATOM   1846 HG23 ILE X 120     133.440 133.860 128.800  1.00  0.00      P1   H
ATOM   1847  CG1 ILE X 120     132.070 134.700 130.990  1.00  0.00      P1   C
ATOM   1848 HG11 ILE X 120     132.130 135.240 131.830  1.00  0.00      P1   H
ATOM   1849 HG12 ILE X 120     132.590 133.860 131.090  1.00  0.00      P1   H
ATOM   1850  CD  ILE X 120     130.610 134.310 130.790  1.00  0.00      P1   C
ATOM   1851  HD1 ILE X 120     130.290 133.790 131.580  1.00  0.00      P1   H
ATOM   1852  HD2 ILE X 120     130.050 135.140 130.700  1.00  0.00      P1   H
ATOM   1853  HD3 ILE X 120     130.520 133.750 129.970  1.00  0.00      P1   H
ATOM   1854  C   ILE X 120     134.780 136.900 129.160  1.00  0.00      P1   C
ATOM   1855  O   ILE X 120     135.580 136.310 128.430  1.00  0.00      P1   O
ATOM   1856  N   TYR X 121     134.630 138.230 129.090  1.00  0.00      P1   N
ATOM   1857  HN  TYR X 121     133.968 138.772 129.605  0.00  0.00      P1    
ATOM   1858  CA  TYR X 121     135.500 139.020 128.180  1.00  0.00      P1   C
ATOM   1859  HA  TYR X 121     135.650 138.430 127.390  1.00  0.00      P1   H
ATOM   1860  CB  TYR X 121     134.780 140.320 127.800  1.00  0.00      P1   C
ATOM   1861  HB1 TYR X 121     134.810 140.950 128.570  1.00  0.00      P1   H
ATOM   1862  HB2 TYR X 121     133.820 140.110 127.580  1.00  0.00      P1   H
ATOM   1863  CG  TYR X 121     135.410 141.000 126.590  1.00  0.00      P1   C
ATOM   1864  CD1 TYR X 121     134.940 140.700 125.300  1.00  0.00      P1   C
ATOM   1865  HD1 TYR X 121     134.170 140.080 125.170  1.00  0.00      P1   H
ATOM   1866  CE1 TYR X 121     135.570 141.280 124.170  1.00  0.00      P1   C
ATOM   1867  HE1 TYR X 121     135.240 141.060 123.250  1.00  0.00      P1   H
ATOM   1868  CZ  TYR X 121     136.660 142.160 124.350  1.00  0.00      P1   C
ATOM   1869  OH  TYR X 121     137.290 142.680 123.260  1.00  0.00      P1   O
ATOM   1870  HH  TYR X 121     138.030 143.280 123.570  1.00  0.00      P1   H
ATOM   1871  CD2 TYR X 121     136.480 141.890 126.770  1.00  0.00      P1   C
ATOM   1872  HD2 TYR X 121     136.800 142.110 127.690  1.00  0.00      P1   H
ATOM   1873  CE2 TYR X 121     137.110 142.470 125.650  1.00  0.00      P1   C
ATOM   1874  HE2 TYR X 121     137.880 143.090 125.770  1.00  0.00      P1   H
ATOM   1875  C   TYR X 121     136.890 139.320 128.750  1.00  0.00      P1   C
ATOM   1876  O   TYR X 121     137.850 139.360 127.980  1.00  0.00      P1   O
ATOM   1877  N   LYS X 122     136.990 139.550 130.060  1.00  0.00      P1   N
ATOM   1878  HN  LYS X 122     136.253 139.307 130.688  0.00  0.00      P1    
ATOM   1879  CA  LYS X 122     138.170 140.170 130.690  1.00  0.00      P1   C
ATOM   1880  HA  LYS X 122     138.680 140.610 129.960  1.00  0.00      P1   H
ATOM   1881  CB  LYS X 122     137.670 141.190 131.720  1.00  0.00      P1   C
ATOM   1882  HB1 LYS X 122     137.150 140.700 132.410  1.00  0.00      P1   H
ATOM   1883  HB2 LYS X 122     137.080 141.840 131.240  1.00  0.00      P1   H
ATOM   1884  CG  LYS X 122     138.770 142.000 132.430  1.00  0.00      P1   C
ATOM   1885  HG1 LYS X 122     139.350 142.430 131.740  1.00  0.00      P1   H
ATOM   1886  HG2 LYS X 122     139.320 141.370 132.980  1.00  0.00      P1   H
ATOM   1887  CD  LYS X 122     138.190 143.090 133.350  1.00  0.00      P1   C
ATOM   1888  HD1 LYS X 122     137.520 143.610 132.820  1.00  0.00      P1   H
ATOM   1889  HD2 LYS X 122     138.940 143.700 133.620  1.00  0.00      P1   H
ATOM   1890  CE  LYS X 122     137.500 142.600 134.640  1.00  0.00      P1   C
ATOM   1891  HE1 LYS X 122     137.310 143.390 135.230  1.00  0.00      P1   H
ATOM   1892  HE2 LYS X 122     138.100 141.970 135.120  1.00  0.00      P1   H
ATOM   1893  NZ  LYS X 122     136.220 141.910 134.390  1.00  0.00      P1   N
ATOM   1894  HZ1 LYS X 122     135.820 141.620 135.250  1.00  0.00      P1   H
ATOM   1895  HZ2 LYS X 122     135.590 142.530 133.920  1.00  0.00      P1   H
ATOM   1896  HZ3 LYS X 122     136.390 141.110 133.810  1.00  0.00      P1   H
ATOM   1897  C   LYS X 122     139.110 139.150 131.320  1.00  0.00      P1   C
ATOM   1898  O   LYS X 122     140.300 139.120 131.010  1.00  0.00      P1   O
ATOM   1899  N   ASP X 123     138.580 138.250 132.140  1.00  0.00      P1   N
ATOM   1900  HN  ASP X 123     137.600 138.074 132.171  0.00  0.00      P1    
ATOM   1901  CA  ASP X 123     139.340 137.420 133.080  1.00  0.00      P1   C
ATOM   1902  HA  ASP X 123     140.210 137.890 133.250  1.00  0.00      P1   H
ATOM   1903  CB  ASP X 123     138.570 137.330 134.400  1.00  0.00      P1   C
ATOM   1904  HB1 ASP X 123     139.050 136.710 135.010  1.00  0.00      P1   H
ATOM   1905  HB2 ASP X 123     137.650 136.970 134.210  1.00  0.00      P1   H
ATOM   1906  CG  ASP X 123     138.410 138.690 135.090  1.00  0.00      P1   C
ATOM   1907  OD1 ASP X 123     137.620 139.540 134.620  1.00  0.00      P1   O
ATOM   1908  OD2 ASP X 123     139.040 138.870 136.150  1.00  0.00      P1   O
ATOM   1909  C   ASP X 123     139.680 136.050 132.480  1.00  0.00      P1   C
ATOM   1910  O   ASP X 123     139.750 135.030 133.160  1.00  0.00      P1   O
ATOM   1911  N   ARG X 124     139.960 136.050 131.170  1.00  0.00      P1   N
ATOM   1912  HN  ARG X 124     139.968 136.930 130.701  0.00  0.00      P1    
ATOM   1913  CA  ARG X 124     140.260 134.860 130.350  1.00  0.00      P1   C
ATOM   1914  HA  ARG X 124     139.390 134.370 130.320  1.00  0.00      P1   H
ATOM   1915  CB  ARG X 124     140.680 135.280 128.920  1.00  0.00      P1   C
ATOM   1916  HB1 ARG X 124     140.820 134.460 128.380  1.00  0.00      P1   H
ATOM   1917  HB2 ARG X 124     141.540 135.790 128.990  1.00  0.00      P1   H
ATOM   1918  CG  ARG X 124     139.630 136.170 128.220  1.00  0.00      P1   C
ATOM   1919  HG1 ARG X 124     139.530 137.020 128.740  1.00  0.00      P1   H
ATOM   1920  HG2 ARG X 124     138.760 135.680 128.200  1.00  0.00      P1   H
ATOM   1921  CD  ARG X 124     140.020 136.520 126.770  1.00  0.00      P1   C
ATOM   1922  HD1 ARG X 124     139.920 135.720 126.180  1.00  0.00      P1   H
ATOM   1923  HD2 ARG X 124     140.970 136.840 126.740  1.00  0.00      P1   H
ATOM   1924  NE  ARG X 124     139.140 137.590 126.270  1.00  0.00      P1   N
ATOM   1925  HE  ARG X 124     138.600 138.060 126.970  1.00  0.00      P1   H
ATOM   1926  CZ  ARG X 124     138.950 138.030 125.030  1.00  0.00      P1   C
ATOM   1927  NH1 ARG X 124     138.130 139.020 124.830  1.00  0.00      P1   N
ATOM   1928 HH11 ARG X 124     137.650 139.440 125.600  1.00  0.00      P1   H
ATOM   1929 HH12 ARG X 124     137.980 139.360 123.900  1.00  0.00      P1   H
ATOM   1930  NH2 ARG X 124     139.560 137.530 123.990  1.00  0.00      P1   N
ATOM   1931 HH21 ARG X 124     140.200 136.770 124.110  1.00  0.00      P1   H
ATOM   1932 HH22 ARG X 124     139.380 137.900 123.080  1.00  0.00      P1   H
ATOM   1933  C   ARG X 124     141.280 133.910 131.000  1.00  0.00      P1   C
ATOM   1934  O   ARG X 124     141.160 132.690 130.870  1.00  0.00      P1   O
ATOM   1935  N   GLN X 125     142.240 134.490 131.720  1.00  0.00      P1   N
ATOM   1936  HN  GLN X 125     142.310 135.486 131.712  0.00  0.00      P1    
ATOM   1937  CA  GLN X 125     143.240 133.820 132.550  1.00  0.00      P1   C
ATOM   1938  HA  GLN X 125     143.690 133.150 131.950  1.00  0.00      P1   H
ATOM   1939  CB  GLN X 125     144.220 134.890 133.080  1.00  0.00      P1   C
ATOM   1940  HB1 GLN X 125     144.850 134.450 133.710  1.00  0.00      P1   H
ATOM   1941  HB2 GLN X 125     143.690 135.590 133.560  1.00  0.00      P1   H
ATOM   1942  CG  GLN X 125     145.030 135.590 131.970  1.00  0.00      P1   C
ATOM   1943  HG1 GLN X 125     144.420 135.800 131.200  1.00  0.00      P1   H
ATOM   1944  HG2 GLN X 125     145.760 134.970 131.660  1.00  0.00      P1   H
ATOM   1945  CD  GLN X 125     145.680 136.900 132.440  1.00  0.00      P1   C
ATOM   1946  OE1 GLN X 125     145.920 137.130 133.610  1.00  0.00      P1   O
ATOM   1947  NE2 GLN X 125     145.960 137.820 131.540  1.00  0.00      P1   N
ATOM   1948 HE21 GLN X 125     145.750 137.650 130.580  1.00  0.00      P1   H
ATOM   1949 HE22 GLN X 125     146.380 138.680 131.820  1.00  0.00      P1   H
ATOM   1950  C   GLN X 125     142.610 133.030 133.710  1.00  0.00      P1   C
ATOM   1951  O   GLN X 125     142.680 131.800 133.680  1.00  0.00      P1   O
ATOM   1952  N   LYS X 126     141.930 133.710 134.660  1.00  0.00      P1   N
ATOM   1953  HN  LYS X 126     141.923 134.709 134.645  0.00  0.00      P1    
ATOM   1954  CA  LYS X 126     141.160 133.090 135.770  1.00  0.00      P1   C
ATOM   1955  HA  LYS X 126     141.880 132.830 136.400  1.00  0.00      P1   H
ATOM   1956  CB  LYS X 126     140.100 134.020 136.400  1.00  0.00      P1   C
ATOM   1957  HB1 LYS X 126     139.500 133.440 136.950  1.00  0.00      P1   H
ATOM   1958  HB2 LYS X 126     139.570 134.410 135.640  1.00  0.00      P1   H
ATOM   1959  CG  LYS X 126     140.450 135.210 137.300  1.00  0.00      P1   C
ATOM   1960  HG1 LYS X 126     140.920 135.920 136.770  1.00  0.00      P1   H
ATOM   1961  HG2 LYS X 126     141.040 134.910 138.050  1.00  0.00      P1   H
ATOM   1962  CD  LYS X 126     139.100 135.740 137.840  1.00  0.00      P1   C
ATOM   1963  HD1 LYS X 126     138.690 135.030 138.430  1.00  0.00      P1   H
ATOM   1964  HD2 LYS X 126     138.490 135.910 137.070  1.00  0.00      P1   H
ATOM   1965  CE  LYS X 126     139.190 137.030 138.660  1.00  0.00      P1   C
ATOM   1966  HE1 LYS X 126     140.010 137.540 138.390  1.00  0.00      P1   H
ATOM   1967  HE2 LYS X 126     139.240 136.810 139.630  1.00  0.00      P1   H
ATOM   1968  NZ  LYS X 126     138.000 137.890 138.420  1.00  0.00      P1   N
ATOM   1969  HZ1 LYS X 126     138.090 138.720 138.970  1.00  0.00      P1   H
ATOM   1970  HZ2 LYS X 126     137.950 138.120 137.450  1.00  0.00      P1   H
ATOM   1971  HZ3 LYS X 126     137.180 137.390 138.700  1.00  0.00      P1   H
ATOM   1972  C   LYS X 126     140.290 131.940 135.230  1.00  0.00      P1   C
ATOM   1973  O   LYS X 126     140.120 130.930 135.890  1.00  0.00      P1   O
ATOM   1974  N   PHE X 127     139.690 132.150 134.070  1.00  0.00      P1   N
ATOM   1975  HN  PHE X 127     139.929 132.880 133.431  0.00  0.00      P1    
ATOM   1976  CA  PHE X 127     138.600 131.300 133.630  1.00  0.00      P1   C
ATOM   1977  HA  PHE X 127     138.200 130.960 134.480  1.00  0.00      P1   H
ATOM   1978  CB  PHE X 127     137.590 132.120 132.820  1.00  0.00      P1   C
ATOM   1979  HB1 PHE X 127     137.090 131.500 132.210  1.00  0.00      P1   H
ATOM   1980  HB2 PHE X 127     138.090 132.790 132.280  1.00  0.00      P1   H
ATOM   1981  CG  PHE X 127     136.580 132.860 133.680  1.00  0.00      P1   C
ATOM   1982  CD1 PHE X 127     136.750 133.050 135.070  1.00  0.00      P1   C
ATOM   1983  HD1 PHE X 127     137.580 132.730 135.510  1.00  0.00      P1   H
ATOM   1984  CE1 PHE X 127     135.760 133.680 135.830  1.00  0.00      P1   C
ATOM   1985  HE1 PHE X 127     135.880 133.810 136.810  1.00  0.00      P1   H
ATOM   1986  CZ  PHE X 127     134.590 134.130 135.200  1.00  0.00      P1   C
ATOM   1987  HZ  PHE X 127     133.880 134.570 135.740  1.00  0.00      P1   H
ATOM   1988  CD2 PHE X 127     135.410 133.330 133.050  1.00  0.00      P1   C
ATOM   1989  HD2 PHE X 127     135.280 133.200 132.070  1.00  0.00      P1   H
ATOM   1990  CE2 PHE X 127     134.420 133.960 133.820  1.00  0.00      P1   C
ATOM   1991  HE2 PHE X 127     133.590 134.300 133.370  1.00  0.00      P1   H
ATOM   1992  C   PHE X 127     139.040 130.050 132.890  1.00  0.00      P1   C
ATOM   1993  O   PHE X 127     138.520 128.980 133.170  1.00  0.00      P1   O
ATOM   1994  N   SER X 128     140.040 130.150 132.030  1.00  0.00      P1   N
ATOM   1995  HN  SER X 128     140.380 131.033 131.708  0.00  0.00      P1    
ATOM   1996  CA  SER X 128     140.740 129.000 131.470  1.00  0.00      P1   C
ATOM   1997  HA  SER X 128     140.080 128.380 131.030  1.00  0.00      P1   H
ATOM   1998  CB  SER X 128     141.780 129.620 130.520  1.00  0.00      P1   C
ATOM   1999  HB1 SER X 128     142.340 128.900 130.100  1.00  0.00      P1   H
ATOM   2000  HB2 SER X 128     142.370 130.260 131.010  1.00  0.00      P1   H
ATOM   2001  OG  SER X 128     141.150 130.340 129.470  1.00  0.00      P1   O
ATOM   2002  HG1 SER X 128     141.850 130.730 128.870  1.00  0.00      P1   H
ATOM   2003  C   SER X 128     141.460 128.210 132.560  1.00  0.00      P1   C
ATOM   2004  O   SER X 128     141.500 126.990 132.460  1.00  0.00      P1   O
ATOM   2005  N   GLU X 129     141.980 128.850 133.620  1.00  0.00      P1   N
ATOM   2006  HN  GLU X 129     141.982 129.838 133.743  0.00  0.00      P1    
ATOM   2007  CA  GLU X 129     142.610 128.110 134.720  1.00  0.00      P1   C
ATOM   2008  HA  GLU X 129     143.040 127.330 134.260  1.00  0.00      P1   H
ATOM   2009  CB  GLU X 129     143.760 128.910 135.360  1.00  0.00      P1   C
ATOM   2010  HB1 GLU X 129     144.310 129.280 134.620  1.00  0.00      P1   H
ATOM   2011  HB2 GLU X 129     144.300 128.260 135.900  1.00  0.00      P1   H
ATOM   2012  CG  GLU X 129     143.400 130.070 136.290  1.00  0.00      P1   C
ATOM   2013  HG1 GLU X 129     142.550 130.500 135.980  1.00  0.00      P1   H
ATOM   2014  HG2 GLU X 129     144.140 130.750 136.270  1.00  0.00      P1   H
ATOM   2015  CD  GLU X 129     143.220 129.590 137.720  1.00  0.00      P1   C
ATOM   2016  OE1 GLU X 129     144.250 129.290 138.370  1.00  0.00      P1   O
ATOM   2017  OE2 GLU X 129     142.080 129.310 138.150  1.00  0.00      P1   O
ATOM   2018  C   GLU X 129     141.610 127.410 135.670  1.00  0.00      P1   C
ATOM   2019  O   GLU X 129     141.880 126.300 136.150  1.00  0.00      P1   O
ATOM   2020  N   GLN X 130     140.400 127.960 135.830  1.00  0.00      P1   N
ATOM   2021  HN  GLN X 130     140.210 128.902 135.558  0.00  0.00      P1    
ATOM   2022  CA  GLN X 130     139.250 127.250 136.410  1.00  0.00      P1   C
ATOM   2023  HA  GLN X 130     139.620 126.900 137.270  1.00  0.00      P1   H
ATOM   2024  CB  GLN X 130     138.100 128.220 136.680  1.00  0.00      P1   C
ATOM   2025  HB1 GLN X 130     137.260 127.700 136.780  1.00  0.00      P1   H
ATOM   2026  HB2 GLN X 130     138.010 128.850 135.910  1.00  0.00      P1   H
ATOM   2027  CG  GLN X 130     138.340 129.040 137.960  1.00  0.00      P1   C
ATOM   2028  HG1 GLN X 130     139.190 129.550 137.870  1.00  0.00      P1   H
ATOM   2029  HG2 GLN X 130     138.420 128.410 138.740  1.00  0.00      P1   H
ATOM   2030  CD  GLN X 130     137.200 130.010 138.220  1.00  0.00      P1   C
ATOM   2031  OE1 GLN X 130     136.050 129.740 137.960  1.00  0.00      P1   O
ATOM   2032  NE2 GLN X 130     137.470 131.200 138.730  1.00  0.00      P1   N
ATOM   2033 HE21 GLN X 130     138.420 131.450 138.930  1.00  0.00      P1   H
ATOM   2034 HE22 GLN X 130     136.730 131.850 138.900  1.00  0.00      P1   H
ATOM   2035  C   GLN X 130     138.770 126.060 135.550  1.00  0.00      P1   C
ATOM   2036  O   GLN X 130     138.600 124.960 136.090  1.00  0.00      P1   O
ATOM   2037  N   VAL X 131     138.590 126.240 134.230  1.00  0.00      P1   N
ATOM   2038  HN  VAL X 131     138.749 127.114 133.778  0.00  0.00      P1    
ATOM   2039  CA  VAL X 131     138.140 125.160 133.330  1.00  0.00      P1   C
ATOM   2040  HA  VAL X 131     137.310 124.830 133.780  1.00  0.00      P1   H
ATOM   2041  CB  VAL X 131     137.730 125.630 131.910  1.00  0.00      P1   C
ATOM   2042  HB  VAL X 131     138.570 126.030 131.530  1.00  0.00      P1   H
ATOM   2043  CG1 VAL X 131     137.170 124.440 131.120  1.00  0.00      P1   C
ATOM   2044 HG11 VAL X 131     136.910 124.740 130.200  1.00  0.00      P1   H
ATOM   2045 HG12 VAL X 131     137.870 123.730 131.040  1.00  0.00      P1   H
ATOM   2046 HG13 VAL X 131     136.370 124.070 131.590  1.00  0.00      P1   H
ATOM   2047  CG2 VAL X 131     136.630 126.700 131.880  1.00  0.00      P1   C
ATOM   2048 HG21 VAL X 131     136.430 126.940 130.930  1.00  0.00      P1   H
ATOM   2049 HG22 VAL X 131     135.800 126.330 132.310  1.00  0.00      P1   H
ATOM   2050 HG23 VAL X 131     136.930 127.510 132.370  1.00  0.00      P1   H
ATOM   2051  C   VAL X 131     139.180 124.050 133.240  1.00  0.00      P1   C
ATOM   2052  O   VAL X 131     138.820 122.880 133.330  1.00  0.00      P1   O
ATOM   2053  N   PHE X 132     140.480 124.360 133.180  1.00  0.00      P1   N
ATOM   2054  HN  PHE X 132     140.789 125.299 133.040  0.00  0.00      P1    
ATOM   2055  CA  PHE X 132     141.560 123.380 133.310  1.00  0.00      P1   C
ATOM   2056  HA  PHE X 132     141.410 122.690 132.610  1.00  0.00      P1   H
ATOM   2057  CB  PHE X 132     142.900 124.120 133.120  1.00  0.00      P1   C
ATOM   2058  HB1 PHE X 132     142.770 125.060 133.430  1.00  0.00      P1   H
ATOM   2059  HB2 PHE X 132     143.110 124.120 132.140  1.00  0.00      P1   H
ATOM   2060  CG  PHE X 132     144.110 123.570 133.850  1.00  0.00      P1   C
ATOM   2061  CD1 PHE X 132     144.860 122.500 133.310  1.00  0.00      P1   C
ATOM   2062  HD1 PHE X 132     144.570 122.070 132.450  1.00  0.00      P1   H
ATOM   2063  CE1 PHE X 132     146.010 122.050 133.970  1.00  0.00      P1   C
ATOM   2064  HE1 PHE X 132     146.550 121.300 133.580  1.00  0.00      P1   H
ATOM   2065  CZ  PHE X 132     146.410 122.640 135.180  1.00  0.00      P1   C
ATOM   2066  HZ  PHE X 132     147.230 122.310 135.650  1.00  0.00      P1   H
ATOM   2067  CD2 PHE X 132     144.520 124.160 135.060  1.00  0.00      P1   C
ATOM   2068  HD2 PHE X 132     143.990 124.920 135.440  1.00  0.00      P1   H
ATOM   2069  CE2 PHE X 132     145.660 123.700 135.730  1.00  0.00      P1   C
ATOM   2070  HE2 PHE X 132     145.940 124.120 136.590  1.00  0.00      P1   H
ATOM   2071  C   PHE X 132     141.520 122.650 134.650  1.00  0.00      P1   C
ATOM   2072  O   PHE X 132     141.670 121.440 134.630  1.00  0.00      P1   O
ATOM   2073  N   LYS X 133     141.260 123.300 135.800  1.00  0.00      P1   N
ATOM   2074  HN  LYS X 133     141.167 124.290 135.890  0.00  0.00      P1    
ATOM   2075  CA  LYS X 133     141.090 122.540 137.050  1.00  0.00      P1   C
ATOM   2076  HA  LYS X 133     141.960 122.060 137.130  1.00  0.00      P1   H
ATOM   2077  CB  LYS X 133     140.860 123.460 138.260  1.00  0.00      P1   C
ATOM   2078  HB1 LYS X 133     140.480 122.920 139.010  1.00  0.00      P1   H
ATOM   2079  HB2 LYS X 133     140.220 124.180 138.010  1.00  0.00      P1   H
ATOM   2080  CG  LYS X 133     142.160 124.100 138.730  1.00  0.00      P1   C
ATOM   2081  HG1 LYS X 133     142.580 124.590 137.970  1.00  0.00      P1   H
ATOM   2082  HG2 LYS X 133     142.780 123.390 139.060  1.00  0.00      P1   H
ATOM   2083  CD  LYS X 133     141.880 125.090 139.880  1.00  0.00      P1   C
ATOM   2084  HD1 LYS X 133     141.750 124.590 140.730  1.00  0.00      P1   H
ATOM   2085  HD2 LYS X 133     141.050 125.610 139.670  1.00  0.00      P1   H
ATOM   2086  CE  LYS X 133     143.050 126.070 140.040  1.00  0.00      P1   C
ATOM   2087  HE1 LYS X 133     143.910 125.560 140.120  1.00  0.00      P1   H
ATOM   2088  HE2 LYS X 133     142.910 126.630 140.860  1.00  0.00      P1   H
ATOM   2089  NZ  LYS X 133     143.130 126.950 138.860  1.00  0.00      P1   N
ATOM   2090  HZ1 LYS X 133     143.890 127.590 138.980  1.00  0.00      P1   H
ATOM   2091  HZ2 LYS X 133     143.270 126.400 138.040  1.00  0.00      P1   H
ATOM   2092  HZ3 LYS X 133     142.280 127.470 138.780  1.00  0.00      P1   H
ATOM   2093  C   LYS X 133     139.950 121.520 136.990  1.00  0.00      P1   C
ATOM   2094  O   LYS X 133     140.170 120.340 137.300  1.00  0.00      P1   O
ATOM   2095  N   VAL X 134     138.750 121.960 136.620  1.00  0.00      P1   N
ATOM   2096  HN  VAL X 134     138.585 122.883 136.282  0.00  0.00      P1    
ATOM   2097  CA  VAL X 134     137.550 121.110 136.680  1.00  0.00      P1   C
ATOM   2098  HA  VAL X 134     137.560 120.690 137.590  1.00  0.00      P1   H
ATOM   2099  CB  VAL X 134     136.280 121.970 136.530  1.00  0.00      P1   C
ATOM   2100  HB  VAL X 134     136.350 122.410 135.630  1.00  0.00      P1   H
ATOM   2101  CG1 VAL X 134     134.990 121.140 136.600  1.00  0.00      P1   C
ATOM   2102 HG11 VAL X 134     134.200 121.740 136.500  1.00  0.00      P1   H
ATOM   2103 HG12 VAL X 134     135.000 120.470 135.860  1.00  0.00      P1   H
ATOM   2104 HG13 VAL X 134     134.950 120.670 137.480  1.00  0.00      P1   H
ATOM   2105  CG2 VAL X 134     136.180 123.020 137.660  1.00  0.00      P1   C
ATOM   2106 HG21 VAL X 134     135.350 123.560 137.540  1.00  0.00      P1   H
ATOM   2107 HG22 VAL X 134     136.140 122.550 138.540  1.00  0.00      P1   H
ATOM   2108 HG23 VAL X 134     136.980 123.620 137.630  1.00  0.00      P1   H
ATOM   2109  C   VAL X 134     137.600 119.970 135.660  1.00  0.00      P1   C
ATOM   2110  O   VAL X 134     137.450 118.800 136.030  1.00  0.00      P1   O
ATOM   2111  N   ALA X 135     137.930 120.310 134.420  1.00  0.00      P1   N
ATOM   2112  HN  ALA X 135     138.072 121.271 134.186  0.00  0.00      P1    
ATOM   2113  CA  ALA X 135     138.110 119.370 133.330  1.00  0.00      P1   C
ATOM   2114  HA  ALA X 135     137.250 118.850 133.290  1.00  0.00      P1   H
ATOM   2115  CB  ALA X 135     138.320 120.120 132.010  1.00  0.00      P1   C
ATOM   2116  HB1 ALA X 135     138.450 119.460 131.270  1.00  0.00      P1   H
ATOM   2117  HB2 ALA X 135     137.530 120.690 131.820  1.00  0.00      P1   H
ATOM   2118  HB3 ALA X 135     139.140 120.700 132.090  1.00  0.00      P1   H
ATOM   2119  C   ALA X 135     139.230 118.360 133.610  1.00  0.00      P1   C
ATOM   2120  O   ALA X 135     139.090 117.160 133.330  1.00  0.00      P1   O
ATOM   2121  N   SER X 136     140.330 118.830 134.220  1.00  0.00      P1   N
ATOM   2122  HN  SER X 136     140.501 119.798 134.400  0.00  0.00      P1    
ATOM   2123  CA  SER X 136     141.390 117.940 134.680  1.00  0.00      P1   C
ATOM   2124  HA  SER X 136     141.660 117.460 133.840  1.00  0.00      P1   H
ATOM   2125  CB  SER X 136     142.630 118.680 135.190  1.00  0.00      P1   C
ATOM   2126  HB1 SER X 136     142.480 119.030 136.110  1.00  0.00      P1   H
ATOM   2127  HB2 SER X 136     142.880 119.430 134.580  1.00  0.00      P1   H
ATOM   2128  OG  SER X 136     143.720 117.770 135.240  1.00  0.00      P1   O
ATOM   2129  HG1 SER X 136     144.530 118.250 135.570  1.00  0.00      P1   H
ATOM   2130  C   SER X 136     140.880 116.910 135.670  1.00  0.00      P1   C
ATOM   2131  O   SER X 136     140.920 115.720 135.370  1.00  0.00      P1   O
ATOM   2132  N   SER X 137     140.280 117.370 136.780  1.00  0.00      P1   N
ATOM   2133  HN  SER X 137     140.148 118.341 136.980  0.00  0.00      P1    
ATOM   2134  CA  SER X 137     139.760 116.470 137.810  1.00  0.00      P1   C
ATOM   2135  HA  SER X 137     140.550 115.980 138.180  1.00  0.00      P1   H
ATOM   2136  CB  SER X 137     139.080 117.320 138.890  1.00  0.00      P1   C
ATOM   2137  HB1 SER X 137     138.270 117.770 138.530  1.00  0.00      P1   H
ATOM   2138  HB2 SER X 137     139.710 118.000 139.250  1.00  0.00      P1   H
ATOM   2139  OG  SER X 137     138.660 116.520 139.980  1.00  0.00      P1   O
ATOM   2140  HG1 SER X 137     138.220 117.110 140.670  1.00  0.00      P1   H
ATOM   2141  C   SER X 137     138.810 115.390 137.250  1.00  0.00      P1   C
ATOM   2142  O   SER X 137     139.090 114.190 137.340  1.00  0.00      P1   O
ATOM   2143  N   ASP X 138     137.740 115.850 136.610  1.00  0.00      P1   N
ATOM   2144  HN  ASP X 138     137.527 116.823 136.585  0.00  0.00      P1    
ATOM   2145  CA  ASP X 138     136.760 115.030 135.880  1.00  0.00      P1   C
ATOM   2146  HA  ASP X 138     136.200 114.530 136.540  1.00  0.00      P1   H
ATOM   2147  CB  ASP X 138     135.950 116.020 135.030  1.00  0.00      P1   C
ATOM   2148  HB1 ASP X 138     136.570 116.430 134.360  1.00  0.00      P1   H
ATOM   2149  HB2 ASP X 138     135.600 116.730 135.640  1.00  0.00      P1   H
ATOM   2150  CG  ASP X 138     134.770 115.430 134.280  1.00  0.00      P1   C
ATOM   2151  OD1 ASP X 138     133.630 115.750 134.680  1.00  0.00      P1   O
ATOM   2152  OD2 ASP X 138     135.000 114.810 133.220  1.00  0.00      P1   O
ATOM   2153  C   ASP X 138     137.420 113.940 135.030  1.00  0.00      P1   C
ATOM   2154  O   ASP X 138     137.080 112.750 135.160  1.00  0.00      P1   O
ATOM   2155  N   LEU X 139     138.450 114.310 134.250  1.00  0.00      P1   N
ATOM   2156  HN  LEU X 139     138.920 115.190 134.264  0.00  0.00      P1    
ATOM   2157  CA  LEU X 139     138.970 113.370 133.270  1.00  0.00      P1   C
ATOM   2158  HA  LEU X 139     138.190 112.790 133.060  1.00  0.00      P1   H
ATOM   2159  CB  LEU X 139     139.310 114.070 131.950  1.00  0.00      P1   C
ATOM   2160  HB1 LEU X 139     139.730 113.410 131.330  1.00  0.00      P1   H
ATOM   2161  HB2 LEU X 139     139.950 114.810 132.140  1.00  0.00      P1   H
ATOM   2162  CG  LEU X 139     138.040 114.660 131.280  1.00  0.00      P1   C
ATOM   2163  HG  LEU X 139     137.550 115.170 131.980  1.00  0.00      P1   H
ATOM   2164  CD1 LEU X 139     138.450 115.570 130.120  1.00  0.00      P1   C
ATOM   2165 HD11 LEU X 139     137.630 115.940 129.690  1.00  0.00      P1   H
ATOM   2166 HD12 LEU X 139     139.010 116.320 130.460  1.00  0.00      P1   H
ATOM   2167 HD13 LEU X 139     138.970 115.040 129.450  1.00  0.00      P1   H
ATOM   2168  CD2 LEU X 139     137.120 113.570 130.710  1.00  0.00      P1   C
ATOM   2169 HD21 LEU X 139     136.320 114.000 130.290  1.00  0.00      P1   H
ATOM   2170 HD22 LEU X 139     137.610 113.030 130.030  1.00  0.00      P1   H
ATOM   2171 HD23 LEU X 139     136.820 112.970 131.450  1.00  0.00      P1   H
ATOM   2172  C   LEU X 139     139.980 112.320 133.830  1.00  0.00      P1   C
ATOM   2173  O   LEU X 139     140.310 111.340 133.140  1.00  0.00      P1   O
ATOM   2174  N   VAL X 140     140.330 112.410 135.120  1.00  0.00      P1   N
ATOM   2175  HN  VAL X 140     140.006 113.134 135.723  0.00  0.00      P1    
ATOM   2176  CA  VAL X 140     141.240 111.430 135.770  1.00  0.00      P1   C
ATOM   2177  HA  VAL X 140     142.060 111.470 135.210  1.00  0.00      P1   H
ATOM   2178  CB  VAL X 140     141.510 111.850 137.240  1.00  0.00      P1   C
ATOM   2179  HB  VAL X 140     140.600 111.940 137.640  1.00  0.00      P1   H
ATOM   2180  CG1 VAL X 140     142.330 110.820 138.050  1.00  0.00      P1   C
ATOM   2181 HG11 VAL X 140     142.460 111.160 138.980  1.00  0.00      P1   H
ATOM   2182 HG12 VAL X 140     141.840 109.950 138.080  1.00  0.00      P1   H
ATOM   2183 HG13 VAL X 140     143.220 110.680 137.610  1.00  0.00      P1   H
ATOM   2184  CG2 VAL X 140     142.310 113.150 137.300  1.00  0.00      P1   C
ATOM   2185 HG21 VAL X 140     142.470 113.400 138.250  1.00  0.00      P1   H
ATOM   2186 HG22 VAL X 140     143.180 113.030 136.830  1.00  0.00      P1   H
ATOM   2187 HG23 VAL X 140     141.790 113.880 136.850  1.00  0.00      P1   H
ATOM   2188  C   VAL X 140     140.760 109.960 135.710  1.00  0.00      P1   C
ATOM   2189  O   VAL X 140     141.540 109.000 135.790  1.00  0.00      P1   O
ATOM   2190  N   ASN X 141     139.460 109.740 135.550  1.00  0.00      P1   N
ATOM   2191  HN  ASN X 141     138.835 110.513 135.451  0.00  0.00      P1    
ATOM   2192  CA  ASN X 141     138.810 108.420 135.500  1.00  0.00      P1   C
ATOM   2193  HA  ASN X 141     139.200 107.830 136.200  1.00  0.00      P1   H
ATOM   2194  CB  ASN X 141     137.320 108.720 135.710  1.00  0.00      P1   C
ATOM   2195  HB1 ASN X 141     136.800 107.860 135.700  1.00  0.00      P1   H
ATOM   2196  HB2 ASN X 141     136.980 109.320 134.990  1.00  0.00      P1   H
ATOM   2197  CG  ASN X 141     137.130 109.400 137.060  1.00  0.00      P1   C
ATOM   2198  OD1 ASN X 141     137.350 108.790 138.090  1.00  0.00      P1   O
ATOM   2199  ND2 ASN X 141     136.900 110.700 137.100  1.00  0.00      P1   N
ATOM   2200 HD21 ASN X 141     136.840 111.220 136.250  1.00  0.00      P1   H
ATOM   2201 HD22 ASN X 141     136.780 111.160 137.980  1.00  0.00      P1   H
ATOM   2202  C   ASN X 141     139.100 107.660 134.200  1.00  0.00      P1   C
ATOM   2203  O   ASN X 141     138.870 106.460 134.170  1.00  0.00      P1   O
ATOM   2204  N   MET X 142     139.680 108.330 133.200  1.00  0.00      P1   N
ATOM   2205  HN  MET X 142     139.958 109.285 133.275  0.00  0.00      P1    
ATOM   2206  CA  MET X 142     139.960 107.720 131.900  1.00  0.00      P1   C
ATOM   2207  HA  MET X 142     139.950 106.730 132.010  1.00  0.00      P1   H
ATOM   2208  CB  MET X 142     138.840 108.110 130.920  1.00  0.00      P1   C
ATOM   2209  HB1 MET X 142     139.090 107.820 130.000  1.00  0.00      P1   H
ATOM   2210  HB2 MET X 142     138.720 109.100 130.940  1.00  0.00      P1   H
ATOM   2211  CG  MET X 142     137.510 107.440 131.330  1.00  0.00      P1   C
ATOM   2212  HG1 MET X 142     137.360 107.770 132.260  1.00  0.00      P1   H
ATOM   2213  HG2 MET X 142     137.740 106.470 131.340  1.00  0.00      P1   H
ATOM   2214  SD  MET X 142     136.080 107.780 130.280  1.00  0.00      P1   S
ATOM   2215  CE  MET X 142     134.790 107.130 131.380  1.00  0.00      P1   C
ATOM   2216  HE1 MET X 142     133.900 107.240 130.940  1.00  0.00      P1   H
ATOM   2217  HE2 MET X 142     134.960 106.160 131.560  1.00  0.00      P1   H
ATOM   2218  HE3 MET X 142     134.800 107.640 132.240  1.00  0.00      P1   H
ATOM   2219  C   MET X 142     141.390 108.020 131.430  1.00  0.00      P1   C
ATOM   2220  O   MET X 142     141.690 108.000 130.240  1.00  0.00      P1   O
ATOM   2221  N   GLY X 143     142.310 108.270 132.370  1.00  0.00      P1   N
ATOM   2222  HN  GLY X 143     142.050 108.484 133.311  0.00  0.00      P1    
ATOM   2223  CA  GLY X 143     143.750 108.250 132.100  1.00  0.00      P1   C
ATOM   2224  HA1 GLY X 143     143.980 107.330 131.790  1.00  0.00      P1   H
ATOM   2225  HA2 GLY X 143     144.210 108.430 132.970  1.00  0.00      P1   H
ATOM   2226  C   GLY X 143     144.250 109.260 131.080  1.00  0.00      P1   C
ATOM   2227  O   GLY X 143     145.360 109.100 130.550  1.00  0.00      P1   O
ATOM   2228  N   ILE X 144     143.470 110.300 130.800  1.00  0.00      P1   N
ATOM   2229  HN  ILE X 144     142.492 110.316 130.998  0.00  0.00      P1    
ATOM   2230  CA  ILE X 144     143.970 111.510 130.180  1.00  0.00      P1   C
ATOM   2231  HA  ILE X 144     144.680 111.250 129.520  1.00  0.00      P1   H
ATOM   2232  CB  ILE X 144     142.860 112.210 129.360  1.00  0.00      P1   C
ATOM   2233  HB  ILE X 144     142.150 111.520 129.190  1.00  0.00      P1   H
ATOM   2234  CG2 ILE X 144     142.160 113.340 130.120  1.00  0.00      P1   C
ATOM   2235 HG21 ILE X 144     141.450 113.750 129.540  1.00  0.00      P1   H
ATOM   2236 HG22 ILE X 144     141.740 112.980 130.950  1.00  0.00      P1   H
ATOM   2237 HG23 ILE X 144     142.830 114.040 130.360  1.00  0.00      P1   H
ATOM   2238  CG1 ILE X 144     143.390 112.680 127.990  1.00  0.00      P1   C
ATOM   2239 HG11 ILE X 144     143.950 111.950 127.600  1.00  0.00      P1   H
ATOM   2240 HG12 ILE X 144     143.950 113.490 128.140  1.00  0.00      P1   H
ATOM   2241  CD  ILE X 144     142.290 113.040 126.980  1.00  0.00      P1   C
ATOM   2242  HD1 ILE X 144     142.710 113.330 126.120  1.00  0.00      P1   H
ATOM   2243  HD2 ILE X 144     141.720 112.230 126.810  1.00  0.00      P1   H
ATOM   2244  HD3 ILE X 144     141.730 113.770 127.350  1.00  0.00      P1   H
ATOM   2245  C   ILE X 144     144.660 112.380 131.230  1.00  0.00      P1   C
ATOM   2246  O   ILE X 144     144.440 112.230 132.430  1.00  0.00      P1   O
ATOM   2247  N   SER X 145     145.450 113.340 130.760  1.00  0.00      P1   N
ATOM   2248  HN  SER X 145     145.851 113.287 129.846  0.00  0.00      P1    
ATOM   2249  CA  SER X 145     145.810 114.540 131.500  1.00  0.00      P1   C
ATOM   2250  HA  SER X 145     145.440 114.470 132.420  1.00  0.00      P1   H
ATOM   2251  CB  SER X 145     147.330 114.670 131.560  1.00  0.00      P1   C
ATOM   2252  HB1 SER X 145     147.720 114.740 130.640  1.00  0.00      P1   H
ATOM   2253  HB2 SER X 145     147.740 113.890 132.030  1.00  0.00      P1   H
ATOM   2254  OG  SER X 145     147.690 115.840 132.260  1.00  0.00      P1   O
ATOM   2255  HG1 SER X 145     148.690 115.910 132.300  1.00  0.00      P1   H
ATOM   2256  C   SER X 145     145.220 115.730 130.760  1.00  0.00      P1   C
ATOM   2257  O   SER X 145     145.280 115.780 129.520  1.00  0.00      P1   O
ATOM   2258  N   VAL X 146     144.670 116.690 131.510  1.00  0.00      P1   N
ATOM   2259  HN  VAL X 146     144.480 116.557 132.479  0.00  0.00      P1    
ATOM   2260  CA  VAL X 146     144.300 118.000 131.000  1.00  0.00      P1   C
ATOM   2261  HA  VAL X 146     144.280 117.900 130.000  1.00  0.00      P1   H
ATOM   2262  CB  VAL X 146     142.880 118.460 131.390  1.00  0.00      P1   C
ATOM   2263  HB  VAL X 146     142.900 118.610 132.380  1.00  0.00      P1   H
ATOM   2264  CG1 VAL X 146     142.500 119.750 130.650  1.00  0.00      P1   C
ATOM   2265 HG11 VAL X 146     141.570 120.020 130.920  1.00  0.00      P1   H
ATOM   2266 HG12 VAL X 146     143.140 120.470 130.890  1.00  0.00      P1   H
ATOM   2267 HG13 VAL X 146     142.520 119.590 129.670  1.00  0.00      P1   H
ATOM   2268  CG2 VAL X 146     141.840 117.390 131.040  1.00  0.00      P1   C
ATOM   2269 HG21 VAL X 146     140.930 117.710 131.310  1.00  0.00      P1   H
ATOM   2270 HG22 VAL X 146     141.860 117.210 130.060  1.00  0.00      P1   H
ATOM   2271 HG23 VAL X 146     142.050 116.540 131.540  1.00  0.00      P1   H
ATOM   2272  C   VAL X 146     145.360 119.000 131.410  1.00  0.00      P1   C
ATOM   2273  O   VAL X 146     145.590 119.240 132.590  1.00  0.00      P1   O
ATOM   2274  N   VAL X 147     146.020 119.540 130.390  1.00  0.00      P1   N
ATOM   2275  HN  VAL X 147     145.717 119.376 129.455  0.00  0.00      P1    
ATOM   2276  CA  VAL X 147     147.200 120.390 130.500  1.00  0.00      P1   C
ATOM   2277  HA  VAL X 147     147.550 120.290 131.440  1.00  0.00      P1   H
ATOM   2278  CB  VAL X 147     148.260 119.940 129.470  1.00  0.00      P1   C
ATOM   2279  HB  VAL X 147     147.820 120.030 128.580  1.00  0.00      P1   H
ATOM   2280  CG1 VAL X 147     149.520 120.810 129.490  1.00  0.00      P1   C
ATOM   2281 HG11 VAL X 147     150.170 120.470 128.810  1.00  0.00      P1   H
ATOM   2282 HG12 VAL X 147     149.280 121.760 129.280  1.00  0.00      P1   H
ATOM   2283 HG13 VAL X 147     149.940 120.770 130.400  1.00  0.00      P1   H
ATOM   2284  CG2 VAL X 147     148.690 118.490 129.720  1.00  0.00      P1   C
ATOM   2285 HG21 VAL X 147     149.380 118.220 129.040  1.00  0.00      P1   H
ATOM   2286 HG22 VAL X 147     149.090 118.410 130.630  1.00  0.00      P1   H
ATOM   2287 HG23 VAL X 147     147.900 117.890 129.640  1.00  0.00      P1   H
ATOM   2288  C   VAL X 147     146.830 121.850 130.280  1.00  0.00      P1   C
ATOM   2289  O   VAL X 147     147.360 122.730 130.940  1.00  0.00      P1   O
ATOM   2290  N   SER X 148     145.840 122.090 129.410  1.00  0.00      P1   N
ATOM   2291  HN  SER X 148     145.510 121.459 128.708  0.00  0.00      P1    
ATOM   2292  CA  SER X 148     145.140 123.370 129.440  1.00  0.00      P1   C
ATOM   2293  HA  SER X 148     145.100 123.600 130.410  1.00  0.00      P1   H
ATOM   2294  CB  SER X 148     145.920 124.440 128.660  1.00  0.00      P1   C
ATOM   2295  HB1 SER X 148     145.790 124.330 127.670  1.00  0.00      P1   H
ATOM   2296  HB2 SER X 148     146.890 124.410 128.880  1.00  0.00      P1   H
ATOM   2297  OG  SER X 148     145.450 125.740 129.000  1.00  0.00      P1   O
ATOM   2298  HG1 SER X 148     145.960 126.430 128.490  1.00  0.00      P1   H
ATOM   2299  C   SER X 148     143.700 123.260 128.950  1.00  0.00      P1   C
ATOM   2300  O   SER X 148     143.300 122.300 128.300  1.00  0.00      P1   O
ATOM   2301  N   TYR X 149     142.930 124.300 129.220  1.00  0.00      P1   N
ATOM   2302  HN  TYR X 149     143.121 124.899 129.996  0.00  0.00      P1    
ATOM   2303  CA  TYR X 149     141.770 124.670 128.450  1.00  0.00      P1   C
ATOM   2304  HA  TYR X 149     141.760 124.160 127.590  1.00  0.00      P1   H
ATOM   2305  CB  TYR X 149     140.490 124.340 129.220  1.00  0.00      P1   C
ATOM   2306  HB1 TYR X 149     140.540 124.750 130.130  1.00  0.00      P1   H
ATOM   2307  HB2 TYR X 149     140.400 123.350 129.300  1.00  0.00      P1   H
ATOM   2308  CG  TYR X 149     139.240 124.870 128.530  1.00  0.00      P1   C
ATOM   2309  CD1 TYR X 149     138.500 124.030 127.690  1.00  0.00      P1   C
ATOM   2310  HD1 TYR X 149     138.830 123.110 127.490  1.00  0.00      P1   H
ATOM   2311  CE1 TYR X 149     137.290 124.480 127.130  1.00  0.00      P1   C
ATOM   2312  HE1 TYR X 149     136.750 123.870 126.550  1.00  0.00      P1   H
ATOM   2313  CZ  TYR X 149     136.840 125.800 127.370  1.00  0.00      P1   C
ATOM   2314  OH  TYR X 149     135.670 126.240 126.840  1.00  0.00      P1   O
ATOM   2315  HH  TYR X 149     135.510 127.180 127.120  1.00  0.00      P1   H
ATOM   2316  CD2 TYR X 149     138.810 126.200 128.750  1.00  0.00      P1   C
ATOM   2317  HD2 TYR X 149     139.360 126.810 129.310  1.00  0.00      P1   H
ATOM   2318  CE2 TYR X 149     137.610 126.660 128.180  1.00  0.00      P1   C
ATOM   2319  HE2 TYR X 149     137.300 127.590 128.350  1.00  0.00      P1   H
ATOM   2320  C   TYR X 149     141.890 126.160 128.240  1.00  0.00      P1   C
ATOM   2321  O   TYR X 149     142.190 126.880 129.180  1.00  0.00      P1   O
ATOM   2322  N   THR X 150     141.600 126.640 127.030  1.00  0.00      P1   N
ATOM   2323  HN  THR X 150     141.486 126.093 126.201  0.00  0.00      P1    
ATOM   2324  CA  THR X 150     141.420 128.080 126.830  1.00  0.00      P1   C
ATOM   2325  HA  THR X 150     141.280 128.440 127.760  1.00  0.00      P1   H
ATOM   2326  CB  THR X 150     142.640 128.780 126.210  1.00  0.00      P1   C
ATOM   2327  HB  THR X 150     142.320 129.660 125.860  1.00  0.00      P1   H
ATOM   2328  OG1 THR X 150     143.130 128.050 125.100  1.00  0.00      P1   O
ATOM   2329  HG1 THR X 150     143.920 128.530 124.720  1.00  0.00      P1   H
ATOM   2330  CG2 THR X 150     143.800 128.980 127.170  1.00  0.00      P1   C
ATOM   2331 HG21 THR X 150     144.550 129.440 126.690  1.00  0.00      P1   H
ATOM   2332 HG22 THR X 150     143.500 129.540 127.940  1.00  0.00      P1   H
ATOM   2333 HG23 THR X 150     144.110 128.090 127.500  1.00  0.00      P1   H
ATOM   2334  C   THR X 150     140.200 128.310 125.980  1.00  0.00      P1   C
ATOM   2335  O   THR X 150     140.050 127.710 124.910  1.00  0.00      P1   O
ATOM   2336  N   LEU X 151     139.340 129.230 126.430  1.00  0.00      P1   N
ATOM   2337  HN  LEU X 151     139.423 129.709 127.301  0.00  0.00      P1    
ATOM   2338  CA  LEU X 151     138.180 129.610 125.650  1.00  0.00      P1   C
ATOM   2339  HA  LEU X 151     137.620 128.780 125.600  1.00  0.00      P1   H
ATOM   2340  CB  LEU X 151     137.410 130.770 126.330  1.00  0.00      P1   C
ATOM   2341  HB1 LEU X 151     136.720 131.090 125.680  1.00  0.00      P1   H
ATOM   2342  HB2 LEU X 151     138.060 131.500 126.510  1.00  0.00      P1   H
ATOM   2343  CG  LEU X 151     136.690 130.460 127.650  1.00  0.00      P1   C
ATOM   2344  HG  LEU X 151     136.320 129.540 127.570  1.00  0.00      P1   H
ATOM   2345  CD1 LEU X 151     137.620 130.510 128.870  1.00  0.00      P1   C
ATOM   2346 HD11 LEU X 151     137.090 130.300 129.700  1.00  0.00      P1   H
ATOM   2347 HD12 LEU X 151     138.350 129.830 128.760  1.00  0.00      P1   H
ATOM   2348 HD13 LEU X 151     138.020 131.420 128.950  1.00  0.00      P1   H
ATOM   2349  CD2 LEU X 151     135.600 131.510 127.880  1.00  0.00      P1   C
ATOM   2350 HD21 LEU X 151     135.130 131.320 128.750  1.00  0.00      P1   H
ATOM   2351 HD22 LEU X 151     136.020 132.420 127.930  1.00  0.00      P1   H
ATOM   2352 HD23 LEU X 151     134.950 131.490 127.130  1.00  0.00      P1   H
ATOM   2353  C   LEU X 151     138.620 130.080 124.260  1.00  0.00      P1   C
ATOM   2354  O   LEU X 151     139.690 130.660 124.080  1.00  0.00      P1   O
ATOM   2355  N   LYS X 152     137.730 129.850 123.310  1.00  0.00      P1   N
ATOM   2356  HN  LYS X 152     137.007 129.174 123.444  0.00  0.00      P1    
ATOM   2357  CA  LYS X 152     137.710 130.530 122.020  1.00  0.00      P1   C
ATOM   2358  HA  LYS X 152     138.450 131.200 121.980  1.00  0.00      P1   H
ATOM   2359  CB  LYS X 152     137.970 129.550 120.860  1.00  0.00      P1   C
ATOM   2360  HB1 LYS X 152     137.930 130.060 120.000  1.00  0.00      P1   H
ATOM   2361  HB2 LYS X 152     137.250 128.850 120.870  1.00  0.00      P1   H
ATOM   2362  CG  LYS X 152     139.330 128.840 120.940  1.00  0.00      P1   C
ATOM   2363  HG1 LYS X 152     139.380 128.180 120.190  1.00  0.00      P1   H
ATOM   2364  HG2 LYS X 152     139.380 128.360 121.810  1.00  0.00      P1   H
ATOM   2365  CD  LYS X 152     140.550 129.770 120.830  1.00  0.00      P1   C
ATOM   2366  HD1 LYS X 152     140.340 130.630 121.290  1.00  0.00      P1   H
ATOM   2367  HD2 LYS X 152     140.740 129.950 119.860  1.00  0.00      P1   H
ATOM   2368  CE  LYS X 152     141.800 129.160 121.470  1.00  0.00      P1   C
ATOM   2369  HE1 LYS X 152     142.600 129.720 121.260  1.00  0.00      P1   H
ATOM   2370  HE2 LYS X 152     141.940 128.230 121.120  1.00  0.00      P1   H
ATOM   2371  NZ  LYS X 152     141.660 129.090 122.940  1.00  0.00      P1   N
ATOM   2372  HZ1 LYS X 152     142.490 128.690 123.340  1.00  0.00      P1   H
ATOM   2373  HZ2 LYS X 152     141.530 130.010 123.310  1.00  0.00      P1   H
ATOM   2374  HZ3 LYS X 152     140.870 128.520 123.180  1.00  0.00      P1   H
ATOM   2375  C   LYS X 152     136.330 131.190 121.970  1.00  0.00      P1   C
ATOM   2376  O   LYS X 152     135.430 130.770 122.690  1.00  0.00      P1   O
ATOM   2377  N   ASP X 153     136.250 132.270 121.210  1.00  0.00      P1   N
ATOM   2378  HN  ASP X 153     137.110 132.662 120.894  0.00  0.00      P1    
ATOM   2379  CA  ASP X 153     135.080 133.010 120.740  1.00  0.00      P1   C
ATOM   2380  HA  ASP X 153     135.330 133.960 120.940  1.00  0.00      P1   H
ATOM   2381  CB  ASP X 153     134.910 132.590 119.280  1.00  0.00      P1   C
ATOM   2382  HB1 ASP X 153     133.990 132.840 118.960  1.00  0.00      P1   H
ATOM   2383  HB2 ASP X 153     135.040 131.610 119.190  1.00  0.00      P1   H
ATOM   2384  CG  ASP X 153     135.950 133.320 118.440  1.00  0.00      P1   C
ATOM   2385  OD1 ASP X 153     137.150 133.130 118.730  1.00  0.00      P1   O
ATOM   2386  OD2 ASP X 153     135.520 134.150 117.610  1.00  0.00      P1   O
ATOM   2387  C   ASP X 153     133.720 132.890 121.480  1.00  0.00      P1   C
ATOM   2388  O   ASP X 153     133.230 131.810 121.740  1.00  0.00      P1   O
ATOM   2389  N   ILE X 154     133.090 134.040 121.750  1.00  0.00      P1   N
ATOM   2390  HN  ILE X 154     133.111 134.783 121.084  0.00  0.00      P1    
ATOM   2391  CA  ILE X 154     132.330 134.350 122.980  1.00  0.00      P1   C
ATOM   2392  HA  ILE X 154     132.050 133.470 123.370  1.00  0.00      P1   H
ATOM   2393  CB  ILE X 154     133.260 135.100 123.980  1.00  0.00      P1   C
ATOM   2394  HB  ILE X 154     133.730 135.810 123.460  1.00  0.00      P1   H
ATOM   2395  CG2 ILE X 154     132.500 135.810 125.110  1.00  0.00      P1   C
ATOM   2396 HG21 ILE X 154     133.150 136.270 125.720  1.00  0.00      P1   H
ATOM   2397 HG22 ILE X 154     131.870 136.490 124.720  1.00  0.00      P1   H
ATOM   2398 HG23 ILE X 154     131.970 135.140 125.630  1.00  0.00      P1   H
ATOM   2399  CG1 ILE X 154     134.280 134.110 124.600  1.00  0.00      P1   C
ATOM   2400 HG11 ILE X 154     134.600 133.490 123.890  1.00  0.00      P1   H
ATOM   2401 HG12 ILE X 154     133.820 133.580 125.320  1.00  0.00      P1   H
ATOM   2402  CD  ILE X 154     135.510 134.790 125.220  1.00  0.00      P1   C
ATOM   2403  HD1 ILE X 154     136.120 134.090 125.600  1.00  0.00      P1   H
ATOM   2404  HD2 ILE X 154     136.000 135.310 124.520  1.00  0.00      P1   H
ATOM   2405  HD3 ILE X 154     135.220 135.400 125.950  1.00  0.00      P1   H
ATOM   2406  C   ILE X 154     131.040 135.110 122.690  1.00  0.00      P1   C
ATOM   2407  O   ILE X 154     130.070 134.980 123.440  1.00  0.00      P1   O
ATOM   2408  N   HSD X 155     131.010 135.830 121.560  1.00  0.00      P1   N
ATOM   2409  HN  HSD X 155     131.889 136.088 121.161  0.00  0.00      P1    
ATOM   2410  CA  HSD X 155     129.840 136.290 120.830  1.00  0.00      P1   C
ATOM   2411  HA  HSD X 155     130.090 137.220 120.550  1.00  0.00      P1   H
ATOM   2412  CB  HSD X 155     129.640 135.400 119.590  1.00  0.00      P1   C
ATOM   2413  HB1 HSD X 155     128.850 135.720 119.080  1.00  0.00      P1   H
ATOM   2414  HB2 HSD X 155     129.490 134.460 119.880  1.00  0.00      P1   H
ATOM   2415  ND1 HSD X 155     131.350 136.610 118.070  1.00  0.00      P1   N
ATOM   2416  HD1 HSD X 155     130.930 137.518 118.086  0.00  0.00      P1    
ATOM   2417  CG  HSD X 155     130.860 135.460 118.700  1.00  0.00      P1   C
ATOM   2418  CE1 HSD X 155     132.540 136.280 117.550  1.00  0.00      P1   C
ATOM   2419  HE1 HSD X 155     133.120 136.900 117.020  1.00  0.00      P1   H
ATOM   2420  NE2 HSD X 155     132.840 135.000 117.830  1.00  0.00      P1   N
ATOM   2421  CD2 HSD X 155     131.790 134.470 118.560  1.00  0.00      P1   C
ATOM   2422  HD2 HSD X 155     131.730 133.530 118.920  1.00  0.00      P1   H
ATOM   2423  C   HSD X 155     128.580 136.620 121.640  1.00  0.00      P1   C
ATOM   2424  O   HSD X 155     127.640 135.830 121.760  1.00  0.00      P1   O
ATOM   2425  N   ASP X 156     128.600 137.850 122.170  1.00  0.00      P1   N
ATOM   2426  HN  ASP X 156     129.463 138.316 122.345  0.00  0.00      P1    
ATOM   2427  CA  ASP X 156     127.430 138.650 122.550  1.00  0.00      P1   C
ATOM   2428  HA  ASP X 156     126.910 138.070 123.170  1.00  0.00      P1   H
ATOM   2429  CB  ASP X 156     127.900 139.940 123.240  1.00  0.00      P1   C
ATOM   2430  HB1 ASP X 156     127.080 140.460 123.500  1.00  0.00      P1   H
ATOM   2431  HB2 ASP X 156     128.440 140.470 122.590  1.00  0.00      P1   H
ATOM   2432  CG  ASP X 156     128.750 139.720 124.500  1.00  0.00      P1   C
ATOM   2433  OD1 ASP X 156     129.970 139.990 124.430  1.00  0.00      P1   O
ATOM   2434  OD2 ASP X 156     128.160 139.310 125.530  1.00  0.00      P1   O
ATOM   2435  C   ASP X 156     126.550 138.980 121.340  1.00  0.00      P1   C
ATOM   2436  O   ASP X 156     126.940 138.820 120.180  1.00  0.00      P1   O
ATOM   2437  N   ASP X 157     125.340 139.470 121.620  1.00  0.00      P1   N
ATOM   2438  HN  ASP X 157     124.926 139.526 122.525  0.00  0.00      P1    
ATOM   2439  CA  ASP X 157     124.480 139.990 120.570  1.00  0.00      P1   C
ATOM   2440  HA  ASP X 157     124.560 139.410 119.760  1.00  0.00      P1   H
ATOM   2441  CB  ASP X 157     123.010 139.810 120.980  1.00  0.00      P1   C
ATOM   2442  HB1 ASP X 157     122.420 140.340 120.370  1.00  0.00      P1   H
ATOM   2443  HB2 ASP X 157     122.890 140.120 121.920  1.00  0.00      P1   H
ATOM   2444  CG  ASP X 157     122.640 138.300 120.880  1.00  0.00      P1   C
ATOM   2445  OD1 ASP X 157     122.450 137.830 119.740  1.00  0.00      P1   O
ATOM   2446  OD2 ASP X 157     122.590 137.570 121.900  1.00  0.00      P1   O
ATOM   2447  C   ASP X 157     125.000 141.360 120.040  1.00  0.00      P1   C
ATOM   2448  O   ASP X 157     125.660 142.160 120.730  1.00  0.00      P1   O
ATOM   2449  N   GLN X 158     124.840 141.530 118.720  1.00  0.00      P1   N
ATOM   2450  HN  GLN X 158     124.092 141.105 118.214  0.00  0.00      P1    
ATOM   2451  CA  GLN X 158     125.740 142.350 117.900  1.00  0.00      P1   C
ATOM   2452  HA  GLN X 158     126.670 142.020 118.060  1.00  0.00      P1   H
ATOM   2453  CB  GLN X 158     125.450 142.130 116.410  1.00  0.00      P1   C
ATOM   2454  HB1 GLN X 158     126.090 142.680 115.880  1.00  0.00      P1   H
ATOM   2455  HB2 GLN X 158     124.510 142.410 116.220  1.00  0.00      P1   H
ATOM   2456  CG  GLN X 158     125.630 140.640 116.020  1.00  0.00      P1   C
ATOM   2457  HG1 GLN X 158     125.410 140.540 115.050  1.00  0.00      P1   H
ATOM   2458  HG2 GLN X 158     124.990 140.090 116.560  1.00  0.00      P1   H
ATOM   2459  CD  GLN X 158     127.040 140.110 116.260  1.00  0.00      P1   C
ATOM   2460  OE1 GLN X 158     127.930 140.290 115.440  1.00  0.00      P1   O
ATOM   2461  NE2 GLN X 158     127.340 139.440 117.350  1.00  0.00      P1   N
ATOM   2462 HE21 GLN X 158     126.640 139.280 118.040  1.00  0.00      P1   H
ATOM   2463 HE22 GLN X 158     128.270 139.100 117.490  1.00  0.00      P1   H
ATOM   2464  C   GLN X 158     125.710 143.850 118.370  1.00  0.00      P1   C
ATOM   2465  O   GLN X 158     126.710 144.530 118.670  1.00  0.00      P1   O
ATOM   2466  N   ASP X 159     124.480 144.340 118.560  1.00  0.00      P1   N
ATOM   2467  HN  ASP X 159     123.674 143.793 118.352  0.00  0.00      P1    
ATOM   2468  CA  ASP X 159     124.150 145.670 119.070  1.00  0.00      P1   C
ATOM   2469  HA  ASP X 159     124.620 146.290 118.450  1.00  0.00      P1   H
ATOM   2470  CB  ASP X 159     122.610 145.820 119.040  1.00  0.00      P1   C
ATOM   2471  HB1 ASP X 159     122.380 146.780 119.160  1.00  0.00      P1   H
ATOM   2472  HB2 ASP X 159     122.220 145.290 119.800  1.00  0.00      P1   H
ATOM   2473  CG  ASP X 159     121.990 145.320 117.730  1.00  0.00      P1   C
ATOM   2474  OD1 ASP X 159     121.910 144.080 117.580  1.00  0.00      P1   O
ATOM   2475  OD2 ASP X 159     121.650 146.180 116.890  1.00  0.00      P1   O
ATOM   2476  C   ASP X 159     124.640 145.940 120.510  1.00  0.00      P1   C
ATOM   2477  O   ASP X 159     124.970 147.080 120.890  1.00  0.00      P1   O
ATOM   2478  N   TYR X 160     124.720 144.880 121.320  1.00  0.00      P1   N
ATOM   2479  HN  TYR X 160     124.440 143.968 121.026  0.00  0.00      P1    
ATOM   2480  CA  TYR X 160     125.220 144.950 122.700  1.00  0.00      P1   C
ATOM   2481  HA  TYR X 160     124.750 145.750 123.080  1.00  0.00      P1   H
ATOM   2482  CB  TYR X 160     124.830 143.710 123.520  1.00  0.00      P1   C
ATOM   2483  HB1 TYR X 160     125.050 142.900 122.980  1.00  0.00      P1   H
ATOM   2484  HB2 TYR X 160     123.850 143.740 123.690  1.00  0.00      P1   H
ATOM   2485  CG  TYR X 160     125.540 143.590 124.860  1.00  0.00      P1   C
ATOM   2486  CD1 TYR X 160     124.980 144.140 126.030  1.00  0.00      P1   C
ATOM   2487  HD1 TYR X 160     124.110 144.640 125.980  1.00  0.00      P1   H
ATOM   2488  CE1 TYR X 160     125.640 143.970 127.260  1.00  0.00      P1   C
ATOM   2489  HE1 TYR X 160     125.250 144.380 128.090  1.00  0.00      P1   H
ATOM   2490  CZ  TYR X 160     126.840 143.240 127.340  1.00  0.00      P1   C
ATOM   2491  OH  TYR X 160     127.450 143.060 128.530  1.00  0.00      P1   O
ATOM   2492  HH  TYR X 160     128.290 142.520 128.400  1.00  0.00      P1   H
ATOM   2493  CD2 TYR X 160     126.770 142.910 124.930  1.00  0.00      P1   C
ATOM   2494  HD2 TYR X 160     127.190 142.570 124.090  1.00  0.00      P1   H
ATOM   2495  CE2 TYR X 160     127.410 142.710 126.160  1.00  0.00      P1   C
ATOM   2496  HE2 TYR X 160     128.260 142.180 126.210  1.00  0.00      P1   H
ATOM   2497  C   TYR X 160     126.720 145.230 122.750  1.00  0.00      P1   C
ATOM   2498  O   TYR X 160     127.130 146.030 123.590  1.00  0.00      P1   O
ATOM   2499  N   LEU X 161     127.530 144.710 121.820  1.00  0.00      P1   N
ATOM   2500  HN  LEU X 161     127.280 144.021 121.142  0.00  0.00      P1    
ATOM   2501  CA  LEU X 161     128.940 145.160 121.740  1.00  0.00      P1   C
ATOM   2502  HA  LEU X 161     129.360 145.000 122.630  1.00  0.00      P1   H
ATOM   2503  CB  LEU X 161     129.630 144.340 120.630  1.00  0.00      P1   C
ATOM   2504  HB1 LEU X 161     129.220 144.580 119.750  1.00  0.00      P1   H
ATOM   2505  HB2 LEU X 161     129.470 143.370 120.820  1.00  0.00      P1   H
ATOM   2506  CG  LEU X 161     131.150 144.560 120.510  1.00  0.00      P1   C
ATOM   2507  HG  LEU X 161     131.310 145.550 120.470  1.00  0.00      P1   H
ATOM   2508  CD1 LEU X 161     131.910 144.000 121.720  1.00  0.00      P1   C
ATOM   2509 HD11 LEU X 161     132.890 144.160 121.610  1.00  0.00      P1   H
ATOM   2510 HD12 LEU X 161     131.590 144.450 122.550  1.00  0.00      P1   H
ATOM   2511 HD13 LEU X 161     131.740 143.020 121.790  1.00  0.00      P1   H
ATOM   2512  CD2 LEU X 161     131.680 143.860 119.260  1.00  0.00      P1   C
ATOM   2513 HD21 LEU X 161     132.660 144.010 119.180  1.00  0.00      P1   H
ATOM   2514 HD22 LEU X 161     131.490 142.880 119.320  1.00  0.00      P1   H
ATOM   2515 HD23 LEU X 161     131.220 144.240 118.450  1.00  0.00      P1   H
ATOM   2516  C   LEU X 161     129.070 146.670 121.480  1.00  0.00      P1   C
ATOM   2517  O   LEU X 161     129.860 147.340 122.150  1.00  0.00      P1   O
ATOM   2518  N   HSD X 162     128.270 147.230 120.560  1.00  0.00      P1   N
ATOM   2519  HN  HSD X 162     127.612 146.737 119.992  0.00  0.00      P1    
ATOM   2520  CA  HSD X 162     128.330 148.700 120.330  1.00  0.00      P1   C
ATOM   2521  HA  HSD X 162     129.290 148.900 120.150  1.00  0.00      P1   H
ATOM   2522  CB  HSD X 162     127.460 149.050 119.110  1.00  0.00      P1   C
ATOM   2523  HB1 HSD X 162     126.520 149.220 119.420  1.00  0.00      P1   H
ATOM   2524  HB2 HSD X 162     127.470 148.280 118.470  1.00  0.00      P1   H
ATOM   2525  ND1 HSD X 162     128.270 151.520 118.910  1.00  0.00      P1   N
ATOM   2526  HD1 HSD X 162     128.277 151.757 119.882  0.00  0.00      P1    
ATOM   2527  CG  HSD X 162     127.930 150.270 118.360  1.00  0.00      P1   C
ATOM   2528  CE1 HSD X 162     128.690 152.270 117.880  1.00  0.00      P1   C
ATOM   2529  HE1 HSD X 162     129.010 153.210 117.960  1.00  0.00      P1   H
ATOM   2530  NE2 HSD X 162     128.620 151.580 116.730  1.00  0.00      P1   N
ATOM   2531  CD2 HSD X 162     128.140 150.320 117.010  1.00  0.00      P1   C
ATOM   2532  HD2 HSD X 162     127.990 149.580 116.350  1.00  0.00      P1   H
ATOM   2533  C   HSD X 162     127.930 149.520 121.560  1.00  0.00      P1   C
ATOM   2534  O   HSD X 162     128.660 150.430 121.990  1.00  0.00      P1   O
ATOM   2535  N   SER X 163     126.800 149.160 122.170  1.00  0.00      P1   N
ATOM   2536  HN  SER X 163     126.230 148.409 121.836  0.00  0.00      P1    
ATOM   2537  CA  SER X 163     126.280 149.820 123.380  1.00  0.00      P1   C
ATOM   2538  HA  SER X 163     126.120 150.780 123.130  1.00  0.00      P1   H
ATOM   2539  CB  SER X 163     124.970 149.150 123.800  1.00  0.00      P1   C
ATOM   2540  HB1 SER X 163     124.580 149.600 124.600  1.00  0.00      P1   H
ATOM   2541  HB2 SER X 163     125.120 148.180 124.010  1.00  0.00      P1   H
ATOM   2542  OG  SER X 163     124.020 149.210 122.760  1.00  0.00      P1   O
ATOM   2543  HG1 SER X 163     123.170 148.770 123.050  1.00  0.00      P1   H
ATOM   2544  C   SER X 163     127.300 149.810 124.520  1.00  0.00      P1   C
ATOM   2545  O   SER X 163     127.580 150.850 125.120  1.00  0.00      P1   O
ATOM   2546  N   LEU X 164     127.910 148.640 124.770  1.00  0.00      P1   N
ATOM   2547  HN  LEU X 164     127.668 147.813 124.267  0.00  0.00      P1    
ATOM   2548  CA  LEU X 164     128.960 148.450 125.770  1.00  0.00      P1   C
ATOM   2549  HA  LEU X 164     128.600 148.820 126.630  1.00  0.00      P1   H
ATOM   2550  CB  LEU X 164     129.240 146.940 125.870  1.00  0.00      P1   C
ATOM   2551  HB1 LEU X 164     129.590 146.640 124.990  1.00  0.00      P1   H
ATOM   2552  HB2 LEU X 164     128.380 146.480 126.070  1.00  0.00      P1   H
ATOM   2553  CG  LEU X 164     130.260 146.540 126.950  1.00  0.00      P1   C
ATOM   2554  HG  LEU X 164     131.120 147.000 126.740  1.00  0.00      P1   H
ATOM   2555  CD1 LEU X 164     129.830 146.970 128.360  1.00  0.00      P1   C
ATOM   2556 HD11 LEU X 164     130.520 146.680 129.020  1.00  0.00      P1   H
ATOM   2557 HD12 LEU X 164     129.730 147.960 128.390  1.00  0.00      P1   H
ATOM   2558 HD13 LEU X 164     128.950 146.540 128.580  1.00  0.00      P1   H
ATOM   2559  CD2 LEU X 164     130.410 145.020 126.950  1.00  0.00      P1   C
ATOM   2560 HD21 LEU X 164     131.070 144.750 127.650  1.00  0.00      P1   H
ATOM   2561 HD22 LEU X 164     129.530 144.590 127.140  1.00  0.00      P1   H
ATOM   2562 HD23 LEU X 164     130.740 144.720 126.050  1.00  0.00      P1   H
ATOM   2563  C   LEU X 164     130.230 149.270 125.460  1.00  0.00      P1   C
ATOM   2564  O   LEU X 164     130.850 149.760 126.390  1.00  0.00      P1   O
ATOM   2565  N   GLY X 165     130.610 149.460 124.190  1.00  0.00      P1   N
ATOM   2566  HN  GLY X 165     130.111 149.057 123.424  0.00  0.00      P1    
ATOM   2567  CA  GLY X 165     131.780 150.270 123.830  1.00  0.00      P1   C
ATOM   2568  HA1 GLY X 165     131.990 150.090 122.870  1.00  0.00      P1   H
ATOM   2569  HA2 GLY X 165     132.540 149.960 124.400  1.00  0.00      P1   H
ATOM   2570  C   GLY X 165     131.580 151.770 124.030  1.00  0.00      P1   C
ATOM   2571  O   GLY X 165     132.420 152.430 124.640  1.00  0.00      P1   O
ATOM   2572  N   LYS X 166     130.440 152.300 123.580  1.00  0.00      P1   N
ATOM   2573  HN  LYS X 166     129.778 151.754 123.069  0.00  0.00      P1    
ATOM   2574  CA  LYS X 166     130.060 153.710 123.790  1.00  0.00      P1   C
ATOM   2575  HA  LYS X 166     130.800 154.300 123.450  1.00  0.00      P1   H
ATOM   2576  CB  LYS X 166     128.750 153.940 123.010  1.00  0.00      P1   C
ATOM   2577  HB1 LYS X 166     128.040 153.380 123.430  1.00  0.00      P1   H
ATOM   2578  HB2 LYS X 166     128.890 153.640 122.070  1.00  0.00      P1   H
ATOM   2579  CG  LYS X 166     128.280 155.390 123.000  1.00  0.00      P1   C
ATOM   2580  HG1 LYS X 166     128.980 155.970 122.560  1.00  0.00      P1   H
ATOM   2581  HG2 LYS X 166     128.130 155.710 123.940  1.00  0.00      P1   H
ATOM   2582  CD  LYS X 166     126.970 155.500 122.210  1.00  0.00      P1   C
ATOM   2583  HD1 LYS X 166     126.260 154.960 122.670  1.00  0.00      P1   H
ATOM   2584  HD2 LYS X 166     127.110 155.150 121.290  1.00  0.00      P1   H
ATOM   2585  CE  LYS X 166     126.500 156.960 122.130  1.00  0.00      P1   C
ATOM   2586  HE1 LYS X 166     127.180 157.500 121.630  1.00  0.00      P1   H
ATOM   2587  HE2 LYS X 166     126.400 157.330 123.060  1.00  0.00      P1   H
ATOM   2588  NZ  LYS X 166     125.200 157.060 121.430  1.00  0.00      P1   N
ATOM   2589  HZ1 LYS X 166     124.920 158.020 121.390  1.00  0.00      P1   H
ATOM   2590  HZ2 LYS X 166     125.290 156.710 120.500  1.00  0.00      P1   H
ATOM   2591  HZ3 LYS X 166     124.510 156.540 121.930  1.00  0.00      P1   H
ATOM   2592  C   LYS X 166     129.910 154.030 125.280  1.00  0.00      P1   C
ATOM   2593  O   LYS X 166     130.470 155.030 125.750  1.00  0.00      P1   O
ATOM   2594  N   ALA X 167     129.210 153.170 126.020  1.00  0.00      P1   N
ATOM   2595  HN  ALA X 167     128.770 152.370 125.614  0.00  0.00      P1    
ATOM   2596  CA  ALA X 167     129.030 153.320 127.460  1.00  0.00      P1   C
ATOM   2597  HA  ALA X 167     128.680 154.250 127.580  1.00  0.00      P1   H
ATOM   2598  CB  ALA X 167     128.020 152.270 127.940  1.00  0.00      P1   C
ATOM   2599  HB1 ALA X 167     127.880 152.370 128.930  1.00  0.00      P1   H
ATOM   2600  HB2 ALA X 167     127.150 152.400 127.470  1.00  0.00      P1   H
ATOM   2601  HB3 ALA X 167     128.370 151.360 127.740  1.00  0.00      P1   H
ATOM   2602  C   ALA X 167     130.340 153.220 128.240  1.00  0.00      P1   C
ATOM   2603  O   ALA X 167     130.550 154.020 129.130  1.00  0.00      P1   O
ATOM   2604  N   ARG X 168     131.240 152.290 127.880  1.00  0.00      P1   N
ATOM   2605  HN  ARG X 168     131.051 151.638 127.149  0.00  0.00      P1    
ATOM   2606  CA  ARG X 168     132.550 152.180 128.540  1.00  0.00      P1   C
ATOM   2607  HA  ARG X 168     132.370 152.180 129.520  1.00  0.00      P1   H
ATOM   2608  CB  ARG X 168     133.220 150.850 128.140  1.00  0.00      P1   C
ATOM   2609  HB1 ARG X 168     133.530 150.930 127.190  1.00  0.00      P1   H
ATOM   2610  HB2 ARG X 168     132.540 150.120 128.200  1.00  0.00      P1   H
ATOM   2611  CG  ARG X 168     134.420 150.500 129.030  1.00  0.00      P1   C
ATOM   2612  HG1 ARG X 168     134.090 150.350 129.960  1.00  0.00      P1   H
ATOM   2613  HG2 ARG X 168     135.070 151.260 129.020  1.00  0.00      P1   H
ATOM   2614  CD  ARG X 168     135.130 149.220 128.550  1.00  0.00      P1   C
ATOM   2615  HD1 ARG X 168     135.860 148.990 129.190  1.00  0.00      P1   H
ATOM   2616  HD2 ARG X 168     135.530 149.390 127.650  1.00  0.00      P1   H
ATOM   2617  NE  ARG X 168     134.230 148.050 128.440  1.00  0.00      P1   N
ATOM   2618  HE  ARG X 168     133.740 147.960 127.580  1.00  0.00      P1   H
ATOM   2619  CZ  ARG X 168     134.000 147.120 129.350  1.00  0.00      P1   C
ATOM   2620  NH1 ARG X 168     133.340 146.050 129.060  1.00  0.00      P1   N
ATOM   2621 HH11 ARG X 168     132.990 145.910 128.130  1.00  0.00      P1   H
ATOM   2622 HH12 ARG X 168     133.180 145.360 129.760  1.00  0.00      P1   H
ATOM   2623  NH2 ARG X 168     134.410 147.210 130.580  1.00  0.00      P1   N
ATOM   2624 HH21 ARG X 168     134.930 148.010 130.880  1.00  0.00      P1   H
ATOM   2625 HH22 ARG X 168     134.210 146.470 131.230  1.00  0.00      P1   H
ATOM   2626  C   ARG X 168     133.440 153.380 128.260  1.00  0.00      P1   C
ATOM   2627  O   ARG X 168     134.070 153.880 129.190  1.00  0.00      P1   O
ATOM   2628  N   THR X 169     133.450 153.890 127.030  1.00  0.00      P1   N
ATOM   2629  HN  THR X 169     132.963 153.456 126.273  0.00  0.00      P1    
ATOM   2630  CA  THR X 169     134.170 155.130 126.660  1.00  0.00      P1   C
ATOM   2631  HA  THR X 169     135.130 154.940 126.860  1.00  0.00      P1   H
ATOM   2632  CB  THR X 169     133.990 155.440 125.160  1.00  0.00      P1   C
ATOM   2633  HB  THR X 169     133.020 155.570 124.980  1.00  0.00      P1   H
ATOM   2634  OG1 THR X 169     134.430 154.340 124.390  1.00  0.00      P1   O
ATOM   2635  HG1 THR X 169     134.310 154.560 123.420  1.00  0.00      P1   H
ATOM   2636  CG2 THR X 169     134.810 156.640 124.710  1.00  0.00      P1   C
ATOM   2637 HG21 THR X 169     134.660 156.800 123.730  1.00  0.00      P1   H
ATOM   2638 HG22 THR X 169     134.520 157.450 125.220  1.00  0.00      P1   H
ATOM   2639 HG23 THR X 169     135.780 156.470 124.870  1.00  0.00      P1   H
ATOM   2640  C   THR X 169     133.690 156.310 127.500  1.00  0.00      P1   C
ATOM   2641  O   THR X 169     134.480 156.940 128.210  1.00  0.00      P1   O
ATOM   2642  N   ALA X 170     132.370 156.570 127.490  1.00  0.00      P1   N
ATOM   2643  HN  ALA X 170     131.738 156.001 126.965  0.00  0.00      P1    
ATOM   2644  CA  ALA X 170     131.760 157.670 128.220  1.00  0.00      P1   C
ATOM   2645  HA  ALA X 170     132.230 158.500 127.910  1.00  0.00      P1   H
ATOM   2646  CB  ALA X 170     130.270 157.700 127.870  1.00  0.00      P1   C
ATOM   2647  HB1 ALA X 170     129.830 158.450 128.360  1.00  0.00      P1   H
ATOM   2648  HB2 ALA X 170     130.160 157.840 126.880  1.00  0.00      P1   H
ATOM   2649  HB3 ALA X 170     129.840 156.840 128.130  1.00  0.00      P1   H
ATOM   2650  C   ALA X 170     131.980 157.570 129.740  1.00  0.00      P1   C
ATOM   2651  O   ALA X 170     132.310 158.570 130.400  1.00  0.00      P1   O
ATOM   2652  N   GLN X 171     131.830 156.370 130.310  1.00  0.00      P1   N
ATOM   2653  HN  GLN X 171     131.531 155.576 129.784  0.00  0.00      P1    
ATOM   2654  CA  GLN X 171     132.080 156.100 131.720  1.00  0.00      P1   C
ATOM   2655  HA  GLN X 171     131.480 156.720 132.220  1.00  0.00      P1   H
ATOM   2656  CB  GLN X 171     131.720 154.650 132.060  1.00  0.00      P1   C
ATOM   2657  HB1 GLN X 171     132.330 154.040 131.550  1.00  0.00      P1   H
ATOM   2658  HB2 GLN X 171     130.770 154.480 131.780  1.00  0.00      P1   H
ATOM   2659  CG  GLN X 171     131.850 154.310 133.560  1.00  0.00      P1   C
ATOM   2660  HG1 GLN X 171     132.740 154.640 133.880  1.00  0.00      P1   H
ATOM   2661  HG2 GLN X 171     131.810 153.310 133.660  1.00  0.00      P1   H
ATOM   2662  CD  GLN X 171     130.780 154.920 134.460  1.00  0.00      P1   C
ATOM   2663  OE1 GLN X 171     129.690 155.310 134.050  1.00  0.00      P1   O
ATOM   2664  NE2 GLN X 171     131.030 155.080 135.740  1.00  0.00      P1   N
ATOM   2665 HE21 GLN X 171     131.910 154.800 136.110  1.00  0.00      P1   H
ATOM   2666 HE22 GLN X 171     130.330 155.480 136.340  1.00  0.00      P1   H
ATOM   2667  C   GLN X 171     133.530 156.430 132.100  1.00  0.00      P1   C
ATOM   2668  O   GLN X 171     133.760 157.180 133.050  1.00  0.00      P1   O
ATOM   2669  N   VAL X 172     134.510 155.910 131.340  1.00  0.00      P1   N
ATOM   2670  HN  VAL X 172     134.330 155.308 130.566  0.00  0.00      P1    
ATOM   2671  CA  VAL X 172     135.930 156.180 131.580  1.00  0.00      P1   C
ATOM   2672  HA  VAL X 172     136.100 155.850 132.510  1.00  0.00      P1   H
ATOM   2673  CB  VAL X 172     136.820 155.380 130.600  1.00  0.00      P1   C
ATOM   2674  HB  VAL X 172     136.440 155.560 129.690  1.00  0.00      P1   H
ATOM   2675  CG1 VAL X 172     138.290 155.810 130.610  1.00  0.00      P1   C
ATOM   2676 HG11 VAL X 172     138.810 155.250 129.960  1.00  0.00      P1   H
ATOM   2677 HG12 VAL X 172     138.360 156.770 130.360  1.00  0.00      P1   H
ATOM   2678 HG13 VAL X 172     138.670 155.680 131.530  1.00  0.00      P1   H
ATOM   2679  CG2 VAL X 172     136.790 153.890 130.960  1.00  0.00      P1   C
ATOM   2680 HG21 VAL X 172     137.370 153.380 130.320  1.00  0.00      P1   H
ATOM   2681 HG22 VAL X 172     137.140 153.760 131.890  1.00  0.00      P1   H
ATOM   2682 HG23 VAL X 172     135.850 153.550 130.910  1.00  0.00      P1   H
ATOM   2683  C   VAL X 172     136.250 157.680 131.550  1.00  0.00      P1   C
ATOM   2684  O   VAL X 172     136.960 158.190 132.410  1.00  0.00      P1   O
ATOM   2685  N   GLN X 173     135.660 158.430 130.600  1.00  0.00      P1   N
ATOM   2686  HN  GLN X 173     135.060 158.047 129.900  0.00  0.00      P1    
ATOM   2687  CA  GLN X 173     135.850 159.890 130.510  1.00  0.00      P1   C
ATOM   2688  HA  GLN X 173     136.840 160.030 130.550  1.00  0.00      P1   H
ATOM   2689  CB  GLN X 173     135.240 160.370 129.180  1.00  0.00      P1   C
ATOM   2690  HB1 GLN X 173     135.240 161.370 129.170  1.00  0.00      P1   H
ATOM   2691  HB2 GLN X 173     134.300 160.030 129.120  1.00  0.00      P1   H
ATOM   2692  CG  GLN X 173     136.020 159.870 127.940  1.00  0.00      P1   C
ATOM   2693  HG1 GLN X 173     136.200 158.900 128.050  1.00  0.00      P1   H
ATOM   2694  HG2 GLN X 173     136.890 160.370 127.890  1.00  0.00      P1   H
ATOM   2695  CD  GLN X 173     135.290 160.080 126.610  1.00  0.00      P1   C
ATOM   2696  OE1 GLN X 173     134.080 160.240 126.530  1.00  0.00      P1   O
ATOM   2697  NE2 GLN X 173     135.990 160.070 125.490  1.00  0.00      P1   N
ATOM   2698 HE21 GLN X 173     136.980 159.930 125.530  1.00  0.00      P1   H
ATOM   2699 HE22 GLN X 173     135.530 160.200 124.610  1.00  0.00      P1   H
ATOM   2700  C   GLN X 173     135.260 160.660 131.700  1.00  0.00      P1   C
ATOM   2701  O   GLN X 173     135.930 161.540 132.250  1.00  0.00      P1   O
ATOM   2702  N   LYS X 174     134.040 160.300 132.140  1.00  0.00      P1   N
ATOM   2703  HN  LYS X 174     133.461 159.655 131.644  0.00  0.00      P1    
ATOM   2704  CA  LYS X 174     133.460 160.830 133.390  1.00  0.00      P1   C
ATOM   2705  HA  LYS X 174     133.310 161.800 133.180  1.00  0.00      P1   H
ATOM   2706  CB  LYS X 174     132.160 160.130 133.800  1.00  0.00      P1   C
ATOM   2707  HB1 LYS X 174     131.990 160.350 134.750  1.00  0.00      P1   H
ATOM   2708  HB2 LYS X 174     132.320 159.140 133.700  1.00  0.00      P1   H
ATOM   2709  CG  LYS X 174     130.890 160.460 133.020  1.00  0.00      P1   C
ATOM   2710  HG1 LYS X 174     130.950 160.060 132.110  1.00  0.00      P1   H
ATOM   2711  HG2 LYS X 174     130.800 161.450 132.950  1.00  0.00      P1   H
ATOM   2712  CD  LYS X 174     129.650 159.890 133.750  1.00  0.00      P1   C
ATOM   2713  HD1 LYS X 174     128.850 160.080 133.190  1.00  0.00      P1   H
ATOM   2714  HD2 LYS X 174     129.560 160.370 134.630  1.00  0.00      P1   H
ATOM   2715  CE  LYS X 174     129.700 158.380 134.040  1.00  0.00      P1   C
ATOM   2716  HE1 LYS X 174     130.150 157.920 133.270  1.00  0.00      P1   H
ATOM   2717  HE2 LYS X 174     128.760 158.040 134.130  1.00  0.00      P1   H
ATOM   2718  NZ  LYS X 174     130.430 158.000 135.280  1.00  0.00      P1   N
ATOM   2719  HZ1 LYS X 174     130.410 157.010 135.390  1.00  0.00      P1   H
ATOM   2720  HZ2 LYS X 174     131.380 158.310 135.210  1.00  0.00      P1   H
ATOM   2721  HZ3 LYS X 174     129.990 158.430 136.070  1.00  0.00      P1   H
ATOM   2722  C   LYS X 174     134.420 160.620 134.550  1.00  0.00      P1   C
ATOM   2723  O   LYS X 174     134.660 161.560 135.290  1.00  0.00      P1   O
ATOM   2724  N   ASP X 175     134.910 159.400 134.710  1.00  0.00      P1   N
ATOM   2725  HN  ASP X 175     134.916 158.687 134.014  0.00  0.00      P1    
ATOM   2726  CA  ASP X 175     135.510 158.970 135.970  1.00  0.00      P1   C
ATOM   2727  HA  ASP X 175     135.010 159.430 136.700  1.00  0.00      P1   H
ATOM   2728  CB  ASP X 175     135.330 157.450 136.110  1.00  0.00      P1   C
ATOM   2729  HB1 ASP X 175     135.790 157.160 136.950  1.00  0.00      P1   H
ATOM   2730  HB2 ASP X 175     135.750 157.010 135.330  1.00  0.00      P1   H
ATOM   2731  CG  ASP X 175     133.850 157.020 136.190  1.00  0.00      P1   C
ATOM   2732  OD1 ASP X 175     132.930 157.880 136.180  1.00  0.00      P1   O
ATOM   2733  OD2 ASP X 175     133.600 155.800 136.250  1.00  0.00      P1   O
ATOM   2734  C   ASP X 175     136.960 159.440 136.090  1.00  0.00      P1   C
ATOM   2735  O   ASP X 175     137.400 159.800 137.190  1.00  0.00      P1   O
ATOM   2736  N   ALA X 176     137.670 159.600 134.970  1.00  0.00      P1   N
ATOM   2737  HN  ALA X 176     137.376 159.183 134.110  0.00  0.00      P1    
ATOM   2738  CA  ALA X 176     138.910 160.380 134.900  1.00  0.00      P1   C
ATOM   2739  HA  ALA X 176     139.510 160.020 135.620  1.00  0.00      P1   H
ATOM   2740  CB  ALA X 176     139.520 160.170 133.510  1.00  0.00      P1   C
ATOM   2741  HB1 ALA X 176     140.370 160.690 133.430  1.00  0.00      P1   H
ATOM   2742  HB2 ALA X 176     139.720 159.190 133.370  1.00  0.00      P1   H
ATOM   2743  HB3 ALA X 176     138.880 160.480 132.810  1.00  0.00      P1   H
ATOM   2744  C   ALA X 176     138.690 161.870 135.190  1.00  0.00      P1   C
ATOM   2745  O   ALA X 176     139.450 162.440 135.970  1.00  0.00      P1   O
ATOM   2746  N   ARG X 177     137.640 162.490 134.630  1.00  0.00      P1   N
ATOM   2747  HN  ARG X 177     137.023 162.017 134.005  0.00  0.00      P1    
ATOM   2748  CA  ARG X 177     137.340 163.910 134.910  1.00  0.00      P1   C
ATOM   2749  HA  ARG X 177     138.200 164.410 134.770  1.00  0.00      P1   H
ATOM   2750  CB  ARG X 177     136.290 164.410 133.910  1.00  0.00      P1   C
ATOM   2751  HB1 ARG X 177     135.430 163.940 134.090  1.00  0.00      P1   H
ATOM   2752  HB2 ARG X 177     136.600 164.190 132.980  1.00  0.00      P1   H
ATOM   2753  CG  ARG X 177     136.070 165.920 134.010  1.00  0.00      P1   C
ATOM   2754  HG1 ARG X 177     136.950 166.370 134.150  1.00  0.00      P1   H
ATOM   2755  HG2 ARG X 177     135.480 166.110 134.800  1.00  0.00      P1   H
ATOM   2756  CD  ARG X 177     135.410 166.490 132.750  1.00  0.00      P1   C
ATOM   2757  HD1 ARG X 177     135.970 166.260 131.960  1.00  0.00      P1   H
ATOM   2758  HD2 ARG X 177     135.340 167.480 132.840  1.00  0.00      P1   H
ATOM   2759  NE  ARG X 177     134.050 165.970 132.510  1.00  0.00      P1   N
ATOM   2760  HE  ARG X 177     133.980 165.080 132.050  1.00  0.00      P1   H
ATOM   2761  CZ  ARG X 177     132.910 166.550 132.840  1.00  0.00      P1   C
ATOM   2762  NH1 ARG X 177     131.780 166.140 132.320  1.00  0.00      P1   N
ATOM   2763 HH11 ARG X 177     131.770 165.390 131.660  1.00  0.00      P1   H
ATOM   2764 HH12 ARG X 177     130.920 166.590 132.570  1.00  0.00      P1   H
ATOM   2765  NH2 ARG X 177     132.880 167.560 133.670  1.00  0.00      P1   N
ATOM   2766 HH21 ARG X 177     133.730 167.910 134.060  1.00  0.00      P1   H
ATOM   2767 HH22 ARG X 177     132.000 167.990 133.900  1.00  0.00      P1   H
ATOM   2768  C   ARG X 177     136.960 164.170 136.370  1.00  0.00      P1   C
ATOM   2769  O   ARG X 177     137.310 165.220 136.900  1.00  0.00      P1   O
ATOM   2770  N   ILE X 178     136.260 163.240 137.010  1.00  0.00      P1   N
ATOM   2771  HN  ILE X 178     135.936 162.440 136.509  0.00  0.00      P1    
ATOM   2772  CA  ILE X 178     135.890 163.250 138.430  1.00  0.00      P1   C
ATOM   2773  HA  ILE X 178     135.520 164.150 138.630  1.00  0.00      P1   H
ATOM   2774  CB  ILE X 178     134.800 162.180 138.700  1.00  0.00      P1   C
ATOM   2775  HB  ILE X 178     135.110 161.320 138.270  1.00  0.00      P1   H
ATOM   2776  CG2 ILE X 178     134.620 161.890 140.200  1.00  0.00      P1   C
ATOM   2777 HG21 ILE X 178     133.910 161.200 140.320  1.00  0.00      P1   H
ATOM   2778 HG22 ILE X 178     135.480 161.560 140.590  1.00  0.00      P1   H
ATOM   2779 HG23 ILE X 178     134.340 162.730 140.670  1.00  0.00      P1   H
ATOM   2780  CG1 ILE X 178     133.460 162.640 138.090  1.00  0.00      P1   C
ATOM   2781 HG11 ILE X 178     133.640 163.030 137.180  1.00  0.00      P1   H
ATOM   2782 HG12 ILE X 178     133.060 163.340 138.680  1.00  0.00      P1   H
ATOM   2783  CD  ILE X 178     132.430 161.510 137.930  1.00  0.00      P1   C
ATOM   2784  HD1 ILE X 178     131.590 161.880 137.530  1.00  0.00      P1   H
ATOM   2785  HD2 ILE X 178     132.800 160.800 137.320  1.00  0.00      P1   H
ATOM   2786  HD3 ILE X 178     132.230 161.110 138.820  1.00  0.00      P1   H
ATOM   2787  C   ILE X 178     137.140 163.050 139.300  1.00  0.00      P1   C
ATOM   2788  O   ILE X 178     137.350 163.820 140.220  1.00  0.00      P1   O
ATOM   2789  N   GLY X 179     138.000 162.080 138.970  1.00  0.00      P1   N
ATOM   2790  HN  GLY X 179     137.843 161.483 138.184  0.00  0.00      P1    
ATOM   2791  CA  GLY X 179     139.230 161.820 139.730  1.00  0.00      P1   C
ATOM   2792  HA1 GLY X 179     139.640 160.990 139.340  1.00  0.00      P1   H
ATOM   2793  HA2 GLY X 179     138.960 161.640 140.680  1.00  0.00      P1   H
ATOM   2794  C   GLY X 179     140.250 162.960 139.700  1.00  0.00      P1   C
ATOM   2795  O   GLY X 179     140.810 163.330 140.730  1.00  0.00      P1   O
ATOM   2796  N   GLU X 180     140.460 163.550 138.530  1.00  0.00      P1   N
ATOM   2797  HN  GLU X 180     139.985 163.230 137.715  0.00  0.00      P1    
ATOM   2798  CA  GLU X 180     141.360 164.680 138.290  1.00  0.00      P1   C
ATOM   2799  HA  GLU X 180     142.220 164.540 138.800  1.00  0.00      P1   H
ATOM   2800  CB  GLU X 180     141.630 164.720 136.770  1.00  0.00      P1   C
ATOM   2801  HB1 GLU X 180     140.750 164.880 136.320  1.00  0.00      P1   H
ATOM   2802  HB2 GLU X 180     141.990 163.830 136.500  1.00  0.00      P1   H
ATOM   2803  CG  GLU X 180     142.620 165.790 136.270  1.00  0.00      P1   C
ATOM   2804  HG1 GLU X 180     143.130 165.400 135.510  1.00  0.00      P1   H
ATOM   2805  HG2 GLU X 180     143.250 166.010 137.020  1.00  0.00      P1   H
ATOM   2806  CD  GLU X 180     141.960 167.090 135.800  1.00  0.00      P1   C
ATOM   2807  OE1 GLU X 180     142.710 168.040 135.440  1.00  0.00      P1   O
ATOM   2808  OE2 GLU X 180     140.720 167.250 135.860  1.00  0.00      P1   O
ATOM   2809  C   GLU X 180     140.780 165.990 138.860  1.00  0.00      P1   C
ATOM   2810  O   GLU X 180     141.510 166.760 139.500  1.00  0.00      P1   O
ATOM   2811  N   ALA X 181     139.460 166.210 138.740  1.00  0.00      P1   N
ATOM   2812  HN  ALA X 181     138.871 165.647 138.160  0.00  0.00      P1    
ATOM   2813  CA  ALA X 181     138.790 167.290 139.450  1.00  0.00      P1   C
ATOM   2814  HA  ALA X 181     139.250 168.110 139.130  1.00  0.00      P1   H
ATOM   2815  CB  ALA X 181     137.310 167.340 139.070  1.00  0.00      P1   C
ATOM   2816  HB1 ALA X 181     136.860 168.090 139.570  1.00  0.00      P1   H
ATOM   2817  HB2 ALA X 181     137.220 167.500 138.090  1.00  0.00      P1   H
ATOM   2818  HB3 ALA X 181     136.870 166.470 139.310  1.00  0.00      P1   H
ATOM   2819  C   ALA X 181     138.970 167.200 140.980  1.00  0.00      P1   C
ATOM   2820  O   ALA X 181     139.290 168.200 141.630  1.00  0.00      P1   O
ATOM   2821  N   GLU X 182     138.810 166.000 141.550  1.00  0.00      P1   N
ATOM   2822  HN  GLU X 182     138.594 165.192 141.009  0.00  0.00      P1    
ATOM   2823  CA  GLU X 182     138.930 165.740 142.990  1.00  0.00      P1   C
ATOM   2824  HA  GLU X 182     138.370 166.420 143.450  1.00  0.00      P1   H
ATOM   2825  CB  GLU X 182     138.400 164.320 143.280  1.00  0.00      P1   C
ATOM   2826  HB1 GLU X 182     139.000 163.660 142.830  1.00  0.00      P1   H
ATOM   2827  HB2 GLU X 182     137.480 164.250 142.880  1.00  0.00      P1   H
ATOM   2828  CG  GLU X 182     138.290 163.930 144.760  1.00  0.00      P1   C
ATOM   2829  HG1 GLU X 182     139.150 164.160 145.210  1.00  0.00      P1   H
ATOM   2830  HG2 GLU X 182     138.140 162.940 144.810  1.00  0.00      P1   H
ATOM   2831  CD  GLU X 182     137.140 164.620 145.510  1.00  0.00      P1   C
ATOM   2832  OE1 GLU X 182     136.780 165.770 145.180  1.00  0.00      P1   O
ATOM   2833  OE2 GLU X 182     136.650 164.080 146.520  1.00  0.00      P1   O
ATOM   2834  C   GLU X 182     140.370 165.930 143.500  1.00  0.00      P1   C
ATOM   2835  O   GLU X 182     140.600 166.640 144.490  1.00  0.00      P1   O
ATOM   2836  N   ALA X 183     141.370 165.400 142.790  1.00  0.00      P1   N
ATOM   2837  HN  ALA X 183     141.187 164.830 141.990  0.00  0.00      P1    
ATOM   2838  CA  ALA X 183     142.790 165.600 143.110  1.00  0.00      P1   C
ATOM   2839  HA  ALA X 183     142.890 165.330 144.070  1.00  0.00      P1   H
ATOM   2840  CB  ALA X 183     143.620 164.710 142.190  1.00  0.00      P1   C
ATOM   2841  HB1 ALA X 183     144.590 164.830 142.390  1.00  0.00      P1   H
ATOM   2842  HB2 ALA X 183     143.370 163.750 142.330  1.00  0.00      P1   H
ATOM   2843  HB3 ALA X 183     143.450 164.960 141.240  1.00  0.00      P1   H
ATOM   2844  C   ALA X 183     143.230 167.070 143.010  1.00  0.00      P1   C
ATOM   2845  O   ALA X 183     144.060 167.510 143.810  1.00  0.00      P1   O
ATOM   2846  N   LYS X 184     142.670 167.850 142.070  1.00  0.00      P1   N
ATOM   2847  HN  LYS X 184     142.090 167.487 141.343  0.00  0.00      P1    
ATOM   2848  CA  LYS X 184     142.870 169.310 142.040  1.00  0.00      P1   C
ATOM   2849  HA  LYS X 184     143.860 169.420 142.120  1.00  0.00      P1   H
ATOM   2850  CB  LYS X 184     142.340 169.910 140.730  1.00  0.00      P1   C
ATOM   2851  HB1 LYS X 184     142.270 170.900 140.830  1.00  0.00      P1   H
ATOM   2852  HB2 LYS X 184     141.440 169.530 140.540  1.00  0.00      P1   H
ATOM   2853  CG  LYS X 184     143.270 169.600 139.540  1.00  0.00      P1   C
ATOM   2854  HG1 LYS X 184     143.350 168.610 139.450  1.00  0.00      P1   H
ATOM   2855  HG2 LYS X 184     144.170 169.990 139.730  1.00  0.00      P1   H
ATOM   2856  CD  LYS X 184     142.750 170.180 138.220  1.00  0.00      P1   C
ATOM   2857  HD1 LYS X 184     143.370 169.920 137.480  1.00  0.00      P1   H
ATOM   2858  HD2 LYS X 184     142.710 171.170 138.290  1.00  0.00      P1   H
ATOM   2859  CE  LYS X 184     141.350 169.650 137.890  1.00  0.00      P1   C
ATOM   2860  HE1 LYS X 184     140.670 170.140 138.430  1.00  0.00      P1   H
ATOM   2861  HE2 LYS X 184     141.300 168.670 138.110  1.00  0.00      P1   H
ATOM   2862  NZ  LYS X 184     141.020 169.820 136.460  1.00  0.00      P1   N
ATOM   2863  HZ1 LYS X 184     140.100 169.470 136.290  1.00  0.00      P1   H
ATOM   2864  HZ2 LYS X 184     141.050 170.790 136.230  1.00  0.00      P1   H
ATOM   2865  HZ3 LYS X 184     141.680 169.320 135.900  1.00  0.00      P1   H
ATOM   2866  C   LYS X 184     142.200 170.030 143.220  1.00  0.00      P1   C
ATOM   2867  O   LYS X 184     142.760 171.010 143.700  1.00  0.00      P1   O
ATOM   2868  N   ARG X 185     141.030 169.570 143.680  1.00  0.00      P1   N
ATOM   2869  HN  ARG X 185     140.560 168.824 143.213  0.00  0.00      P1    
ATOM   2870  CA  ARG X 185     140.370 170.120 144.880  1.00  0.00      P1   C
ATOM   2871  HA  ARG X 185     140.300 171.110 144.750  1.00  0.00      P1   H
ATOM   2872  CB  ARG X 185     138.970 169.490 145.000  1.00  0.00      P1   C
ATOM   2873  HB1 ARG X 185     139.080 168.510 145.180  1.00  0.00      P1   H
ATOM   2874  HB2 ARG X 185     138.480 169.630 144.140  1.00  0.00      P1   H
ATOM   2875  CG  ARG X 185     138.130 170.100 146.140  1.00  0.00      P1   C
ATOM   2876  HG1 ARG X 185     138.090 171.090 146.020  1.00  0.00      P1   H
ATOM   2877  HG2 ARG X 185     138.560 169.880 147.010  1.00  0.00      P1   H
ATOM   2878  CD  ARG X 185     136.700 169.540 146.130  1.00  0.00      P1   C
ATOM   2879  HD1 ARG X 185     136.320 169.600 145.210  1.00  0.00      P1   H
ATOM   2880  HD2 ARG X 185     136.130 170.080 146.760  1.00  0.00      P1   H
ATOM   2881  NE  ARG X 185     136.620 168.130 146.560  1.00  0.00      P1   N
ATOM   2882  HE  ARG X 185     136.820 167.450 145.860  1.00  0.00      P1   H
ATOM   2883  CZ  ARG X 185     136.320 167.650 147.750  1.00  0.00      P1   C
ATOM   2884  NH1 ARG X 185     136.140 166.370 147.920  1.00  0.00      P1   N
ATOM   2885 HH11 ARG X 185     136.230 165.740 147.150  1.00  0.00      P1   H
ATOM   2886 HH12 ARG X 185     135.910 166.020 148.830  1.00  0.00      P1   H
ATOM   2887  NH2 ARG X 185     136.170 168.410 148.800  1.00  0.00      P1   N
ATOM   2888 HH21 ARG X 185     136.290 169.400 148.720  1.00  0.00      P1   H
ATOM   2889 HH22 ARG X 185     135.940 168.000 149.690  1.00  0.00      P1   H
ATOM   2890  C   ARG X 185     141.210 169.920 146.140  1.00  0.00      P1   C
ATOM   2891  O   ARG X 185     141.460 170.880 146.850  1.00  0.00      P1   O
ATOM   2892  N   ASP X 186     141.700 168.700 146.370  1.00  0.00      P1   N
ATOM   2893  HN  ASP X 186     141.474 167.912 145.803  0.00  0.00      P1    
ATOM   2894  CA  ASP X 186     142.620 168.370 147.470  1.00  0.00      P1   C
ATOM   2895  HA  ASP X 186     142.190 168.670 148.330  1.00  0.00      P1   H
ATOM   2896  CB  ASP X 186     142.830 166.850 147.430  1.00  0.00      P1   C
ATOM   2897  HB1 ASP X 186     143.100 166.600 146.490  1.00  0.00      P1   H
ATOM   2898  HB2 ASP X 186     141.970 166.400 147.650  1.00  0.00      P1   H
ATOM   2899  CG  ASP X 186     143.900 166.310 148.380  1.00  0.00      P1   C
ATOM   2900  OD1 ASP X 186     144.200 166.930 149.430  1.00  0.00      P1   O
ATOM   2901  OD2 ASP X 186     144.490 165.250 148.060  1.00  0.00      P1   O
ATOM   2902  C   ASP X 186     143.940 169.140 147.380  1.00  0.00      P1   C
ATOM   2903  O   ASP X 186     144.290 169.840 148.330  1.00  0.00      P1   O
ATOM   2904  N   ALA X 187     144.620 169.110 146.240  1.00  0.00      P1   N
ATOM   2905  HN  ALA X 187     144.319 168.552 145.467  0.00  0.00      P1    
ATOM   2906  CA  ALA X 187     145.850 169.880 146.020  1.00  0.00      P1   C
ATOM   2907  HA  ALA X 187     146.500 169.540 146.710  1.00  0.00      P1   H
ATOM   2908  CB  ALA X 187     146.360 169.620 144.610  1.00  0.00      P1   C
ATOM   2909  HB1 ALA X 187     147.200 170.140 144.450  1.00  0.00      P1   H
ATOM   2910  HB2 ALA X 187     146.560 168.640 144.500  1.00  0.00      P1   H
ATOM   2911  HB3 ALA X 187     145.670 169.900 143.940  1.00  0.00      P1   H
ATOM   2912  C   ALA X 187     145.670 171.380 146.290  1.00  0.00      P1   C
ATOM   2913  O   ALA X 187     146.510 171.990 146.940  1.00  0.00      P1   O
ATOM   2914  N   GLY X 188     144.540 171.960 145.870  1.00  0.00      P1   N
ATOM   2915  HN  GLY X 188     143.886 171.426 145.335  0.00  0.00      P1    
ATOM   2916  CA  GLY X 188     144.160 173.350 146.130  1.00  0.00      P1   C
ATOM   2917  HA1 GLY X 188     143.350 173.540 145.580  1.00  0.00      P1   H
ATOM   2918  HA2 GLY X 188     144.920 173.920 145.830  1.00  0.00      P1   H
ATOM   2919  C   GLY X 188     143.860 173.650 147.600  1.00  0.00      P1   C
ATOM   2920  O   GLY X 188     144.200 174.720 148.090  1.00  0.00      P1   O
ATOM   2921  N   ILE X 189     143.260 172.700 148.330  1.00  0.00      P1   N
ATOM   2922  HN  ILE X 189     142.949 171.847 147.917  0.00  0.00      P1    
ATOM   2923  CA  ILE X 189     143.000 172.800 149.770  1.00  0.00      P1   C
ATOM   2924  HA  ILE X 189     142.640 173.720 149.930  1.00  0.00      P1   H
ATOM   2925  CB  ILE X 189     141.940 171.750 150.200  1.00  0.00      P1   C
ATOM   2926  HB  ILE X 189     142.200 170.880 149.800  1.00  0.00      P1   H
ATOM   2927  CG2 ILE X 189     141.870 171.540 151.720  1.00  0.00      P1   C
ATOM   2928 HG21 ILE X 189     141.170 170.860 151.930  1.00  0.00      P1   H
ATOM   2929 HG22 ILE X 189     142.760 171.220 152.060  1.00  0.00      P1   H
ATOM   2930 HG23 ILE X 189     141.640 172.410 152.170  1.00  0.00      P1   H
ATOM   2931  CG1 ILE X 189     140.550 172.200 149.680  1.00  0.00      P1   C
ATOM   2932 HG11 ILE X 189     140.650 172.500 148.730  1.00  0.00      P1   H
ATOM   2933 HG12 ILE X 189     140.230 172.970 150.240  1.00  0.00      P1   H
ATOM   2934  CD  ILE X 189     139.480 171.100 149.720  1.00  0.00      P1   C
ATOM   2935  HD1 ILE X 189     138.610 171.460 149.380  1.00  0.00      P1   H
ATOM   2936  HD2 ILE X 189     139.770 170.330 149.160  1.00  0.00      P1   H
ATOM   2937  HD3 ILE X 189     139.360 170.800 150.670  1.00  0.00      P1   H
ATOM   2938  C   ILE X 189     144.300 172.690 150.590  1.00  0.00      P1   C
ATOM   2939  O   ILE X 189     144.420 173.350 151.620  1.00  0.00      P1   O
ATOM   2940  N   ARG X 190     145.270 171.880 150.150  1.00  0.00      P1   N
ATOM   2941  HN  ARG X 190     145.066 171.297 149.367  0.00  0.00      P1    
ATOM   2942  CA  ARG X 190     146.620 171.770 150.720  1.00  0.00      P1   C
ATOM   2943  HA  ARG X 190     146.470 171.650 151.700  1.00  0.00      P1   H
ATOM   2944  CB  ARG X 190     147.380 170.580 150.110  1.00  0.00      P1   C
ATOM   2945  HB1 ARG X 190     148.330 170.620 150.440  1.00  0.00      P1   H
ATOM   2946  HB2 ARG X 190     147.370 170.680 149.110  1.00  0.00      P1   H
ATOM   2947  CG  ARG X 190     146.820 169.190 150.450  1.00  0.00      P1   C
ATOM   2948  HG1 ARG X 190     145.860 169.140 150.150  1.00  0.00      P1   H
ATOM   2949  HG2 ARG X 190     146.870 169.040 151.440  1.00  0.00      P1   H
ATOM   2950  CD  ARG X 190     147.640 168.120 149.720  1.00  0.00      P1   C
ATOM   2951  HD1 ARG X 190     148.520 168.000 150.190  1.00  0.00      P1   H
ATOM   2952  HD2 ARG X 190     147.810 168.400 148.780  1.00  0.00      P1   H
ATOM   2953  NE  ARG X 190     146.960 166.810 149.690  1.00  0.00      P1   N
ATOM   2954  HE  ARG X 190     145.970 166.830 149.770  1.00  0.00      P1   H
ATOM   2955  CZ  ARG X 190     147.510 165.620 149.580  1.00  0.00      P1   C
ATOM   2956  NH1 ARG X 190     146.780 164.580 149.300  1.00  0.00      P1   N
ATOM   2957 HH11 ARG X 190     145.800 164.680 149.170  1.00  0.00      P1   H
ATOM   2958 HH12 ARG X 190     147.210 163.680 149.220  1.00  0.00      P1   H
ATOM   2959  NH2 ARG X 190     148.790 165.430 149.720  1.00  0.00      P1   N
ATOM   2960 HH21 ARG X 190     149.390 166.200 149.930  1.00  0.00      P1   H
ATOM   2961 HH22 ARG X 190     149.180 164.510 149.630  1.00  0.00      P1   H
ATOM   2962  C   ARG X 190     147.430 173.050 150.470  1.00  0.00      P1   C
ATOM   2963  O   ARG X 190     148.100 173.510 151.390  1.00  0.00      P1   O
ATOM   2964  N   GLU X 191     147.320 173.610 149.270  1.00  0.00      P1   N
ATOM   2965  HN  GLU X 191     146.840 173.162 148.521  0.00  0.00      P1    
ATOM   2966  CA  GLU X 191     147.880 174.920 148.920  1.00  0.00      P1   C
ATOM   2967  HA  GLU X 191     148.870 174.830 149.050  1.00  0.00      P1   H
ATOM   2968  CB  GLU X 191     147.550 175.250 147.440  1.00  0.00      P1   C
ATOM   2969  HB1 GLU X 191     147.100 176.150 147.410  1.00  0.00      P1   H
ATOM   2970  HB2 GLU X 191     146.920 174.560 147.090  1.00  0.00      P1   H
ATOM   2971  CG  GLU X 191     148.780 175.300 146.520  1.00  0.00      P1   C
ATOM   2972  HG1 GLU X 191     148.480 175.230 145.570  1.00  0.00      P1   H
ATOM   2973  HG2 GLU X 191     149.370 174.520 146.740  1.00  0.00      P1   H
ATOM   2974  CD  GLU X 191     149.560 176.600 146.720  1.00  0.00      P1   C
ATOM   2975  OE1 GLU X 191     150.410 176.670 147.640  1.00  0.00      P1   O
ATOM   2976  OE2 GLU X 191     149.310 177.590 145.990  1.00  0.00      P1   O
ATOM   2977  C   GLU X 191     147.350 176.030 149.840  1.00  0.00      P1   C
ATOM   2978  O   GLU X 191     148.120 176.760 150.470  1.00  0.00      P1   O
ATOM   2979  N   ALA X 192     146.020 176.120 149.950  1.00  0.00      P1   N
ATOM   2980  HN  ALA X 192     145.423 175.501 149.440  0.00  0.00      P1    
ATOM   2981  CA  ALA X 192     145.340 177.090 150.790  1.00  0.00      P1   C
ATOM   2982  HA  ALA X 192     145.640 177.990 150.470  1.00  0.00      P1   H
ATOM   2983  CB  ALA X 192     143.820 176.940 150.590  1.00  0.00      P1   C
ATOM   2984  HB1 ALA X 192     143.340 177.600 151.160  1.00  0.00      P1   H
ATOM   2985  HB2 ALA X 192     143.590 177.090 149.630  1.00  0.00      P1   H
ATOM   2986  HB3 ALA X 192     143.550 176.010 150.860  1.00  0.00      P1   H
ATOM   2987  C   ALA X 192     145.740 176.980 152.260  1.00  0.00      P1   C
ATOM   2988  O   ALA X 192     146.200 177.960 152.840  1.00  0.00      P1   O
ATOM   2989  N   LYS X 193     145.640 175.760 152.820  1.00  0.00      P1   N
ATOM   2990  HN  LYS X 193     145.228 175.006 152.310  0.00  0.00      P1    
ATOM   2991  CA  LYS X 193     146.100 175.420 154.170  1.00  0.00      P1   C
ATOM   2992  HA  LYS X 193     145.480 175.900 154.780  1.00  0.00      P1   H
ATOM   2993  CB  LYS X 193     146.000 173.920 154.430  1.00  0.00      P1   C
ATOM   2994  HB1 LYS X 193     146.700 173.660 155.100  1.00  0.00      P1   H
ATOM   2995  HB2 LYS X 193     146.160 173.420 153.580  1.00  0.00      P1   H
ATOM   2996  CG  LYS X 193     144.620 173.560 154.980  1.00  0.00      P1   C
ATOM   2997  HG1 LYS X 193     143.930 173.690 154.260  1.00  0.00      P1   H
ATOM   2998  HG2 LYS X 193     144.400 174.140 155.760  1.00  0.00      P1   H
ATOM   2999  CD  LYS X 193     144.620 172.090 155.410  1.00  0.00      P1   C
ATOM   3000  HD1 LYS X 193     145.370 171.930 156.050  1.00  0.00      P1   H
ATOM   3001  HD2 LYS X 193     144.730 171.500 154.610  1.00  0.00      P1   H
ATOM   3002  CE  LYS X 193     143.300 171.770 156.100  1.00  0.00      P1   C
ATOM   3003  HE1 LYS X 193     142.550 171.840 155.450  1.00  0.00      P1   H
ATOM   3004  HE2 LYS X 193     143.140 172.410 156.860  1.00  0.00      P1   H
ATOM   3005  NZ  LYS X 193     143.310 170.400 156.650  1.00  0.00      P1   N
ATOM   3006  HZ1 LYS X 193     142.440 170.210 157.100  1.00  0.00      P1   H
ATOM   3007  HZ2 LYS X 193     143.460 169.740 155.910  1.00  0.00      P1   H
ATOM   3008  HZ3 LYS X 193     144.050 170.310 157.320  1.00  0.00      P1   H
ATOM   3009  C   LYS X 193     147.520 175.930 154.390  1.00  0.00      P1   C
ATOM   3010  O   LYS X 193     147.740 176.870 155.150  1.00  0.00      P1   O
ATOM   3011  N   ALA X 194     148.480 175.410 153.630  1.00  0.00      P1   N
ATOM   3012  HN  ALA X 194     148.269 174.746 152.913  0.00  0.00      P1    
ATOM   3013  CA  ALA X 194     149.880 175.750 153.770  1.00  0.00      P1   C
ATOM   3014  HA  ALA X 194     150.110 175.480 154.710  1.00  0.00      P1   H
ATOM   3015  CB  ALA X 194     150.690 174.970 152.730  1.00  0.00      P1   C
ATOM   3016  HB1 ALA X 194     151.660 175.200 152.820  1.00  0.00      P1   H
ATOM   3017  HB2 ALA X 194     150.570 173.990 152.880  1.00  0.00      P1   H
ATOM   3018  HB3 ALA X 194     150.370 175.220 151.810  1.00  0.00      P1   H
ATOM   3019  C   ALA X 194     150.170 177.260 153.680  1.00  0.00      P1   C
ATOM   3020  O   ALA X 194     151.080 177.740 154.370  1.00  0.00      P1   O
ATOM   3021  N   LYS X 195     149.410 178.030 152.890  1.00  0.00      P1   N
ATOM   3022  HN  LYS X 195     148.737 177.643 152.262  0.00  0.00      P1    
ATOM   3023  CA  LYS X 195     149.500 179.490 152.880  1.00  0.00      P1   C
ATOM   3024  HA  LYS X 195     150.480 179.690 152.870  1.00  0.00      P1   H
ATOM   3025  CB  LYS X 195     148.830 180.040 151.610  1.00  0.00      P1   C
ATOM   3026  HB1 LYS X 195     148.650 181.020 151.730  1.00  0.00      P1   H
ATOM   3027  HB2 LYS X 195     147.970 179.560 151.450  1.00  0.00      P1   H
ATOM   3028  CG  LYS X 195     149.750 179.840 150.400  1.00  0.00      P1   C
ATOM   3029  HG1 LYS X 195     149.920 178.860 150.280  1.00  0.00      P1   H
ATOM   3030  HG2 LYS X 195     150.620 180.310 150.570  1.00  0.00      P1   H
ATOM   3031  CD  LYS X 195     149.150 180.390 149.100  1.00  0.00      P1   C
ATOM   3032  HD1 LYS X 195     148.710 181.270 149.290  1.00  0.00      P1   H
ATOM   3033  HD2 LYS X 195     148.470 179.750 148.760  1.00  0.00      P1   H
ATOM   3034  CE  LYS X 195     150.240 180.590 148.040  1.00  0.00      P1   C
ATOM   3035  HE1 LYS X 195     151.020 181.050 148.450  1.00  0.00      P1   H
ATOM   3036  HE2 LYS X 195     149.880 181.160 147.290  1.00  0.00      P1   H
ATOM   3037  NZ  LYS X 195     150.710 179.320 147.450  1.00  0.00      P1   N
ATOM   3038  HZ1 LYS X 195     151.410 179.510 146.770  1.00  0.00      P1   H
ATOM   3039  HZ2 LYS X 195     151.090 178.740 148.170  1.00  0.00      P1   H
ATOM   3040  HZ3 LYS X 195     149.940 178.850 147.020  1.00  0.00      P1   H
ATOM   3041  C   LYS X 195     148.950 180.150 154.160  1.00  0.00      P1   C
ATOM   3042  O   LYS X 195     149.640 181.020 154.680  1.00  0.00      P1   O
ATOM   3043  N   GLN X 196     147.810 179.720 154.720  1.00  0.00      P1   N
ATOM   3044  HN  GLN X 196     147.199 179.054 154.296  0.00  0.00      P1    
ATOM   3045  CA  GLN X 196     147.360 180.210 156.040  1.00  0.00      P1   C
ATOM   3046  HA  GLN X 196     147.200 181.180 155.880  1.00  0.00      P1   H
ATOM   3047  CB  GLN X 196     146.100 179.470 156.530  1.00  0.00      P1   C
ATOM   3048  HB1 GLN X 196     145.830 179.880 157.400  1.00  0.00      P1   H
ATOM   3049  HB2 GLN X 196     146.360 178.510 156.690  1.00  0.00      P1   H
ATOM   3050  CG  GLN X 196     144.840 179.440 155.650  1.00  0.00      P1   C
ATOM   3051  HG1 GLN X 196     145.100 179.130 154.740  1.00  0.00      P1   H
ATOM   3052  HG2 GLN X 196     144.470 180.360 155.600  1.00  0.00      P1   H
ATOM   3053  CD  GLN X 196     143.770 178.500 156.220  1.00  0.00      P1   C
ATOM   3054  OE1 GLN X 196     142.590 178.810 156.220  1.00  0.00      P1   O
ATOM   3055  NE2 GLN X 196     144.100 177.330 156.730  1.00  0.00      P1   N
ATOM   3056 HE21 GLN X 196     145.060 177.050 156.750  1.00  0.00      P1   H
ATOM   3057 HE22 GLN X 196     143.390 176.730 157.100  1.00  0.00      P1   H
ATOM   3058  C   GLN X 196     148.410 179.960 157.110  1.00  0.00      P1   C
ATOM   3059  O   GLN X 196     148.800 180.870 157.830  1.00  0.00      P1   O
ATOM   3060  N   GLU X 197     148.880 178.720 157.210  1.00  0.00      P1   N
ATOM   3061  HN  GLU X 197     148.607 177.987 156.593  0.00  0.00      P1    
ATOM   3062  CA  GLU X 197     149.840 178.310 158.230  1.00  0.00      P1   C
ATOM   3063  HA  GLU X 197     149.470 178.620 159.100  1.00  0.00      P1   H
ATOM   3064  CB  GLU X 197     149.940 176.770 158.240  1.00  0.00      P1   C
ATOM   3065  HB1 GLU X 197     150.730 176.510 158.790  1.00  0.00      P1   H
ATOM   3066  HB2 GLU X 197     150.070 176.460 157.300  1.00  0.00      P1   H
ATOM   3067  CG  GLU X 197     148.680 176.090 158.830  1.00  0.00      P1   C
ATOM   3068  HG1 GLU X 197     148.210 176.750 159.410  1.00  0.00      P1   H
ATOM   3069  HG2 GLU X 197     148.980 175.320 159.390  1.00  0.00      P1   H
ATOM   3070  CD  GLU X 197     147.670 175.550 157.800  1.00  0.00      P1   C
ATOM   3071  OE1 GLU X 197     148.020 174.560 157.110  1.00  0.00      P1   O
ATOM   3072  OE2 GLU X 197     146.530 176.070 157.720  1.00  0.00      P1   O
ATOM   3073  C   GLU X 197     151.190 179.030 158.060  1.00  0.00      P1   C
ATOM   3074  O   GLU X 197     151.780 179.410 159.070  1.00  0.00      P1   O
ATOM   3075  N   LYS X 198     151.610 179.350 156.830  1.00  0.00      P1   N
ATOM   3076  HN  LYS X 198     151.138 179.000 156.022  0.00  0.00      P1    
ATOM   3077  CA  LYS X 198     152.770 180.220 156.550  1.00  0.00      P1   C
ATOM   3078  HA  LYS X 198     153.380 180.020 157.320  1.00  0.00      P1   H
ATOM   3079  CB  LYS X 198     153.430 179.800 155.220  1.00  0.00      P1   C
ATOM   3080  HB1 LYS X 198     154.070 180.510 154.930  1.00  0.00      P1   H
ATOM   3081  HB2 LYS X 198     152.720 179.680 154.520  1.00  0.00      P1   H
ATOM   3082  CG  LYS X 198     154.200 178.470 155.370  1.00  0.00      P1   C
ATOM   3083  HG1 LYS X 198     153.570 177.770 155.710  1.00  0.00      P1   H
ATOM   3084  HG2 LYS X 198     154.940 178.610 156.040  1.00  0.00      P1   H
ATOM   3085  CD  LYS X 198     154.820 177.970 154.060  1.00  0.00      P1   C
ATOM   3086  HD1 LYS X 198     155.050 178.760 153.490  1.00  0.00      P1   H
ATOM   3087  HD2 LYS X 198     154.150 177.400 153.590  1.00  0.00      P1   H
ATOM   3088  CE  LYS X 198     156.110 177.140 154.270  1.00  0.00      P1   C
ATOM   3089  HE1 LYS X 198     156.680 177.610 154.950  1.00  0.00      P1   H
ATOM   3090  HE2 LYS X 198     156.600 177.080 153.410  1.00  0.00      P1   H
ATOM   3091  NZ  LYS X 198     155.910 175.760 154.770  1.00  0.00      P1   N
ATOM   3092  HZ1 LYS X 198     156.800 175.320 154.870  1.00  0.00      P1   H
ATOM   3093  HZ2 LYS X 198     155.440 175.780 155.650  1.00  0.00      P1   H
ATOM   3094  HZ3 LYS X 198     155.360 175.250 154.110  1.00  0.00      P1   H
ATOM   3095  C   LYS X 198     152.540 181.730 156.650  1.00  0.00      P1   C
ATOM   3096  O   LYS X 198     153.500 182.490 156.560  1.00  0.00      P1   O
ATOM   3097  N   VAL X 199     151.310 182.170 156.920  1.00  0.00      P1   N
ATOM   3098  HN  VAL X 199     150.541 181.536 156.931  0.00  0.00      P1    
ATOM   3099  CA  VAL X 199     150.950 183.570 157.220  1.00  0.00      P1   C
ATOM   3100  HA  VAL X 199     151.790 184.110 157.180  1.00  0.00      P1   H
ATOM   3101  CB  VAL X 199     149.980 184.090 156.120  1.00  0.00      P1   C
ATOM   3102  HB  VAL X 199     149.210 183.450 156.150  1.00  0.00      P1   H
ATOM   3103  CG1 VAL X 199     149.430 185.510 156.330  1.00  0.00      P1   C
ATOM   3104 HG11 VAL X 199     148.820 185.750 155.580  1.00  0.00      P1   H
ATOM   3105 HG12 VAL X 199     148.920 185.540 157.190  1.00  0.00      P1   H
ATOM   3106 HG13 VAL X 199     150.190 186.160 156.370  1.00  0.00      P1   H
ATOM   3107  CG2 VAL X 199     150.700 184.140 154.760  1.00  0.00      P1   C
ATOM   3108 HG21 VAL X 199     150.070 184.470 154.060  1.00  0.00      P1   H
ATOM   3109 HG22 VAL X 199     151.490 184.750 154.820  1.00  0.00      P1   H
ATOM   3110 HG23 VAL X 199     151.010 183.220 154.520  1.00  0.00      P1   H
ATOM   3111  C   VAL X 199     150.430 183.730 158.660  1.00  0.00      P1   C
ATOM   3112  O   VAL X 199     150.100 184.840 159.100  1.00  0.00      P1   O
ATOM   3113  N   SER X 200     150.490 182.660 159.460  1.00  0.00      P1   N
ATOM   3114  HN  SER X 200     150.584 181.746 159.066  0.00  0.00      P1    
ATOM   3115  CA  SER X 200     150.430 182.680 160.920  1.00  0.00      P1   C
ATOM   3116  HA  SER X 200     150.100 183.590 161.190  1.00  0.00      P1   H
ATOM   3117  CB  SER X 200     149.440 181.630 161.420  1.00  0.00      P1   C
ATOM   3118  HB1 SER X 200     149.750 180.710 161.190  1.00  0.00      P1   H
ATOM   3119  HB2 SER X 200     148.530 181.780 161.040  1.00  0.00      P1   H
ATOM   3120  OG  SER X 200     149.300 181.680 162.840  1.00  0.00      P1   O
ATOM   3121  HG1 SER X 200     148.650 180.980 163.130  1.00  0.00      P1   H
ATOM   3122  C   SER X 200     151.820 182.470 161.510  1.00  0.00      P1   C
ATOM   3123  O   SER X 200     152.350 183.360 162.170  1.00  0.00      P1   O
ATOM   3124  N   ALA X 201     152.440 181.330 161.180  1.00  0.00      P1   N
ATOM   3125  HN  ALA X 201     151.954 180.646 160.636  0.00  0.00      P1    
ATOM   3126  CA  ALA X 201     153.800 180.980 161.550  1.00  0.00      P1   C
ATOM   3127  HA  ALA X 201     153.980 181.420 162.430  1.00  0.00      P1   H
ATOM   3128  CB  ALA X 201     153.900 179.450 161.710  1.00  0.00      P1   C
ATOM   3129  HB1 ALA X 201     154.830 179.200 161.970  1.00  0.00      P1   H
ATOM   3130  HB2 ALA X 201     153.270 179.150 162.430  1.00  0.00      P1   H
ATOM   3131  HB3 ALA X 201     153.660 179.010 160.850  1.00  0.00      P1   H
ATOM   3132  C   ALA X 201     154.820 181.540 160.560  1.00  0.00      P1   C
ATOM   3133  O   ALA X 201     155.360 180.830 159.710  1.00  0.00      P1   O
ATOM   3134  N   GLN X 202     155.020 182.860 160.630  1.00  0.00      P1   N
ATOM   3135  HN  GLN X 202     154.643 183.387 161.390  0.00  0.00      P1    
ATOM   3136  CA  GLN X 202     155.780 183.660 159.650  1.00  0.00      P1   C
ATOM   3137  HA  GLN X 202     155.190 183.630 158.840  1.00  0.00      P1   H
ATOM   3138  CB  GLN X 202     156.010 185.090 160.210  1.00  0.00      P1   C
ATOM   3139  HB1 GLN X 202     156.280 185.670 159.440  1.00  0.00      P1   H
ATOM   3140  HB2 GLN X 202     156.760 185.030 160.870  1.00  0.00      P1   H
ATOM   3141  CG  GLN X 202     154.840 185.790 160.910  1.00  0.00      P1   C
ATOM   3142  HG1 GLN X 202     155.150 186.670 161.250  1.00  0.00      P1   H
ATOM   3143  HG2 GLN X 202     154.550 185.220 161.680  1.00  0.00      P1   H
ATOM   3144  CD  GLN X 202     153.620 186.030 160.020  1.00  0.00      P1   C
ATOM   3145  OE1 GLN X 202     153.710 186.590 158.940  1.00  0.00      P1   O
ATOM   3146  NE2 GLN X 202     152.460 185.610 160.440  1.00  0.00      P1   N
ATOM   3147 HE21 GLN X 202     152.380 185.150 161.320  1.00  0.00      P1   H
ATOM   3148 HE22 GLN X 202     151.640 185.750 159.880  1.00  0.00      P1   H
ATOM   3149  C   GLN X 202     157.160 183.070 159.300  1.00  0.00      P1   C
ATOM   3150  O   GLN X 202     157.690 183.310 158.220  1.00  0.00      P1   O
ATOM   3151  N   TYR X 203     157.780 182.340 160.240  1.00  0.00      P1   N
ATOM   3152  HN  TYR X 203     157.276 182.025 161.042  0.00  0.00      P1    
ATOM   3153  CA  TYR X 203     159.180 181.940 160.210  1.00  0.00      P1   C
ATOM   3154  HA  TYR X 203     159.590 182.530 159.510  1.00  0.00      P1   H
ATOM   3155  CB  TYR X 203     159.780 182.150 161.610  1.00  0.00      P1   C
ATOM   3156  HB1 TYR X 203     160.770 182.150 161.540  1.00  0.00      P1   H
ATOM   3157  HB2 TYR X 203     159.480 181.390 162.190  1.00  0.00      P1   H
ATOM   3158  CG  TYR X 203     159.370 183.440 162.300  1.00  0.00      P1   C
ATOM   3159  CD1 TYR X 203     158.360 183.430 163.290  1.00  0.00      P1   C
ATOM   3160  HD1 TYR X 203     157.940 182.560 163.550  1.00  0.00      P1   H
ATOM   3161  CE1 TYR X 203     157.960 184.620 163.910  1.00  0.00      P1   C
ATOM   3162  HE1 TYR X 203     157.250 184.610 164.610  1.00  0.00      P1   H
ATOM   3163  CZ  TYR X 203     158.560 185.840 163.550  1.00  0.00      P1   C
ATOM   3164  OH  TYR X 203     158.180 187.000 164.150  1.00  0.00      P1   O
ATOM   3165  HH  TYR X 203     158.710 187.760 163.780  1.00  0.00      P1   H
ATOM   3166  CD2 TYR X 203     159.970 184.670 161.940  1.00  0.00      P1   C
ATOM   3167  HD2 TYR X 203     160.680 184.680 161.240  1.00  0.00      P1   H
ATOM   3168  CE2 TYR X 203     159.570 185.870 162.560  1.00  0.00      P1   C
ATOM   3169  HE2 TYR X 203     160.000 186.730 162.300  1.00  0.00      P1   H
ATOM   3170  C   TYR X 203     159.420 180.480 159.760  1.00  0.00      P1   C
ATOM   3171  O   TYR X 203     160.580 180.060 159.570  1.00  0.00      P1   O
ATOM   3172  N   LEU X 204     158.330 179.730 159.530  1.00  0.00      P1   N
ATOM   3173  HN  LEU X 204     157.412 180.095 159.673  0.00  0.00      P1    
ATOM   3174  CA  LEU X 204     158.360 178.340 159.060  1.00  0.00      P1   C
ATOM   3175  HA  LEU X 204     158.690 177.780 159.820  1.00  0.00      P1   H
ATOM   3176  CB  LEU X 204     156.930 177.850 158.750  1.00  0.00      P1   C
ATOM   3177  HB1 LEU X 204     156.540 178.460 158.060  1.00  0.00      P1   H
ATOM   3178  HB2 LEU X 204     156.390 177.920 159.590  1.00  0.00      P1   H
ATOM   3179  CG  LEU X 204     156.840 176.400 158.230  1.00  0.00      P1   C
ATOM   3180  HG  LEU X 204     157.320 176.390 157.350  1.00  0.00      P1   H
ATOM   3181  CD1 LEU X 204     157.500 175.380 159.150  1.00  0.00      P1   C
ATOM   3182 HD11 LEU X 204     157.410 174.470 158.760  1.00  0.00      P1   H
ATOM   3183 HD12 LEU X 204     158.470 175.610 159.250  1.00  0.00      P1   H
ATOM   3184 HD13 LEU X 204     157.060 175.410 160.050  1.00  0.00      P1   H
ATOM   3185  CD2 LEU X 204     155.370 175.990 158.090  1.00  0.00      P1   C
ATOM   3186 HD21 LEU X 204     155.320 175.050 157.750  1.00  0.00      P1   H
ATOM   3187 HD22 LEU X 204     154.920 176.040 158.980  1.00  0.00      P1   H
ATOM   3188 HD23 LEU X 204     154.910 176.600 157.450  1.00  0.00      P1   H
ATOM   3189  C   LEU X 204     159.360 178.180 157.870  1.00  0.00      P1   C
ATOM   3190  O   LEU X 204     160.320 177.390 157.880  1.00  0.00      P1   O
ATOM   3191  N   SER X 205     159.190 179.070 156.880  1.00  0.00      P1   N
ATOM   3192  HN  SER X 205     158.454 179.747 156.870  0.00  0.00      P1    
ATOM   3193  CA  SER X 205     160.080 179.130 155.710  1.00  0.00      P1   C
ATOM   3194  HA  SER X 205     160.210 178.150 155.540  1.00  0.00      P1   H
ATOM   3195  CB  SER X 205     159.410 179.790 154.520  1.00  0.00      P1   C
ATOM   3196  HB1 SER X 205     160.050 179.930 153.770  1.00  0.00      P1   H
ATOM   3197  HB2 SER X 205     159.000 180.670 154.770  1.00  0.00      P1   H
ATOM   3198  OG  SER X 205     158.380 178.930 154.070  1.00  0.00      P1   O
ATOM   3199  HG1 SER X 205     157.920 179.350 153.280  1.00  0.00      P1   H
ATOM   3200  C   SER X 205     161.470 179.720 155.950  1.00  0.00      P1   C
ATOM   3201  O   SER X 205     162.380 179.350 155.210  1.00  0.00      P1   O
ATOM   3202  N   GLU X 206     161.700 180.530 156.990  1.00  0.00      P1   N
ATOM   3203  HN  GLU X 206     160.991 180.940 157.557  0.00  0.00      P1    
ATOM   3204  CA  GLU X 206     163.070 180.890 157.390  1.00  0.00      P1   C
ATOM   3205  HA  GLU X 206     163.470 181.300 156.570  1.00  0.00      P1   H
ATOM   3206  CB  GLU X 206     163.090 181.920 158.560  1.00  0.00      P1   C
ATOM   3207  HB1 GLU X 206     162.850 181.440 159.400  1.00  0.00      P1   H
ATOM   3208  HB2 GLU X 206     162.400 182.620 158.370  1.00  0.00      P1   H
ATOM   3209  CG  GLU X 206     164.460 182.590 158.730  1.00  0.00      P1   C
ATOM   3210  HG1 GLU X 206     164.540 183.330 158.060  1.00  0.00      P1   H
ATOM   3211  HG2 GLU X 206     165.170 181.910 158.550  1.00  0.00      P1   H
ATOM   3212  CD  GLU X 206     164.700 183.180 160.140  1.00  0.00      P1   C
ATOM   3213  OE1 GLU X 206     164.670 184.420 160.320  1.00  0.00      P1   O
ATOM   3214  OE2 GLU X 206     165.030 182.410 161.070  1.00  0.00      P1   O
ATOM   3215  C   GLU X 206     163.850 179.630 157.800  1.00  0.00      P1   C
ATOM   3216  O   GLU X 206     164.980 179.440 157.340  1.00  0.00      P1   O
ATOM   3217  N   ILE X 207     163.260 178.720 158.590  1.00  0.00      P1   N
ATOM   3218  HN  ILE X 207     162.335 178.820 158.951  0.00  0.00      P1    
ATOM   3219  CA  ILE X 207     163.940 177.470 159.000  1.00  0.00      P1   C
ATOM   3220  HA  ILE X 207     164.830 177.740 159.380  1.00  0.00      P1   H
ATOM   3221  CB  ILE X 207     163.110 176.740 160.080  1.00  0.00      P1   C
ATOM   3222  HB  ILE X 207     162.210 176.550 159.700  1.00  0.00      P1   H
ATOM   3223  CG2 ILE X 207     163.760 175.390 160.460  1.00  0.00      P1   C
ATOM   3224 HG21 ILE X 207     163.200 174.940 161.160  1.00  0.00      P1   H
ATOM   3225 HG22 ILE X 207     163.810 174.810 159.650  1.00  0.00      P1   H
ATOM   3226 HG23 ILE X 207     164.680 175.550 160.820  1.00  0.00      P1   H
ATOM   3227  CG1 ILE X 207     162.940 177.630 161.340  1.00  0.00      P1   C
ATOM   3228 HG11 ILE X 207     162.560 178.510 161.050  1.00  0.00      P1   H
ATOM   3229 HG12 ILE X 207     163.840 177.770 161.750  1.00  0.00      P1   H
ATOM   3230  CD  ILE X 207     162.010 177.050 162.410  1.00  0.00      P1   C
ATOM   3231  HD1 ILE X 207     161.950 177.680 163.180  1.00  0.00      P1   H
ATOM   3232  HD2 ILE X 207     161.100 176.910 162.020  1.00  0.00      P1   H
ATOM   3233  HD3 ILE X 207     162.380 176.170 162.730  1.00  0.00      P1   H
ATOM   3234  C   ILE X 207     164.220 176.550 157.770  1.00  0.00      P1   C
ATOM   3235  O   ILE X 207     165.350 176.090 157.530  1.00  0.00      P1   O
ATOM   3236  N   GLU X 208     163.170 176.290 156.960  1.00  0.00      P1   N
ATOM   3237  HN  GLU X 208     162.250 176.639 157.114  0.00  0.00      P1    
ATOM   3238  CA  GLU X 208     163.300 175.440 155.740  1.00  0.00      P1   C
ATOM   3239  HA  GLU X 208     163.520 174.520 156.080  1.00  0.00      P1   H
ATOM   3240  CB  GLU X 208     161.950 175.510 154.960  1.00  0.00      P1   C
ATOM   3241  HB1 GLU X 208     162.070 175.020 154.100  1.00  0.00      P1   H
ATOM   3242  HB2 GLU X 208     161.750 176.470 154.770  1.00  0.00      P1   H
ATOM   3243  CG  GLU X 208     160.700 174.910 155.660  1.00  0.00      P1   C
ATOM   3244  HG1 GLU X 208     160.720 175.200 156.610  1.00  0.00      P1   H
ATOM   3245  HG2 GLU X 208     160.770 173.920 155.610  1.00  0.00      P1   H
ATOM   3246  CD  GLU X 208     159.310 175.320 155.070  1.00  0.00      P1   C
ATOM   3247  OE1 GLU X 208     159.140 176.370 154.400  1.00  0.00      P1   O
ATOM   3248  OE2 GLU X 208     158.310 174.600 155.320  1.00  0.00      P1   O
ATOM   3249  C   GLU X 208     164.440 175.930 154.790  1.00  0.00      P1   C
ATOM   3250  O   GLU X 208     165.340 175.180 154.350  1.00  0.00      P1   O
ATOM   3251  N   MET X 209     164.410 177.240 154.520  1.00  0.00      P1   N
ATOM   3252  HN  MET X 209     163.675 177.833 154.843  0.00  0.00      P1    
ATOM   3253  CA  MET X 209     165.430 177.920 153.740  1.00  0.00      P1   C
ATOM   3254  HA  MET X 209     165.460 177.410 152.880  1.00  0.00      P1   H
ATOM   3255  CB  MET X 209     165.050 179.380 153.460  1.00  0.00      P1   C
ATOM   3256  HB1 MET X 209     165.850 179.870 153.110  1.00  0.00      P1   H
ATOM   3257  HB2 MET X 209     164.750 179.810 154.320  1.00  0.00      P1   H
ATOM   3258  CG  MET X 209     163.910 179.480 152.430  1.00  0.00      P1   C
ATOM   3259  HG1 MET X 209     163.170 178.940 152.840  1.00  0.00      P1   H
ATOM   3260  HG2 MET X 209     164.270 179.000 151.630  1.00  0.00      P1   H
ATOM   3261  SD  MET X 209     163.360 181.160 152.020  1.00  0.00      P1   S
ATOM   3262  CE  MET X 209     164.830 181.800 151.180  1.00  0.00      P1   C
ATOM   3263  HE1 MET X 209     164.660 182.750 150.890  1.00  0.00      P1   H
ATOM   3264  HE2 MET X 209     165.610 181.780 151.810  1.00  0.00      P1   H
ATOM   3265  HE3 MET X 209     165.030 181.240 150.380  1.00  0.00      P1   H
ATOM   3266  C   MET X 209     166.800 177.840 154.390  1.00  0.00      P1   C
ATOM   3267  O   MET X 209     167.760 177.640 153.650  1.00  0.00      P1   O
ATOM   3268  N   ALA X 210     166.920 177.890 155.730  1.00  0.00      P1   N
ATOM   3269  HN  ALA X 210     166.117 177.993 156.316  0.00  0.00      P1    
ATOM   3270  CA  ALA X 210     168.200 177.800 156.430  1.00  0.00      P1   C
ATOM   3271  HA  ALA X 210     168.670 178.670 156.250  1.00  0.00      P1   H
ATOM   3272  CB  ALA X 210     168.020 177.700 157.950  1.00  0.00      P1   C
ATOM   3273  HB1 ALA X 210     168.910 177.640 158.390  1.00  0.00      P1   H
ATOM   3274  HB2 ALA X 210     167.530 178.510 158.280  1.00  0.00      P1   H
ATOM   3275  HB3 ALA X 210     167.480 176.880 158.160  1.00  0.00      P1   H
ATOM   3276  C   ALA X 210     169.060 176.680 155.840  1.00  0.00      P1   C
ATOM   3277  O   ALA X 210     170.110 176.980 155.280  1.00  0.00      P1   O
ATOM   3278  N   LYS X 211     168.600 175.430 155.800  1.00  0.00      P1   N
ATOM   3279  HN  LYS X 211     167.729 175.108 156.168  0.00  0.00      P1    
ATOM   3280  CA  LYS X 211     169.440 174.380 155.150  1.00  0.00      P1   C
ATOM   3281  HA  LYS X 211     170.370 174.470 155.500  1.00  0.00      P1   H
ATOM   3282  CB  LYS X 211     168.870 173.000 155.530  1.00  0.00      P1   C
ATOM   3283  HB1 LYS X 211     168.120 172.790 154.900  1.00  0.00      P1   H
ATOM   3284  HB2 LYS X 211     168.510 173.060 156.470  1.00  0.00      P1   H
ATOM   3285  CG  LYS X 211     169.850 171.810 155.490  1.00  0.00      P1   C
ATOM   3286  HG1 LYS X 211     169.390 171.020 155.890  1.00  0.00      P1   H
ATOM   3287  HG2 LYS X 211     170.640 172.050 156.050  1.00  0.00      P1   H
ATOM   3288  CD  LYS X 211     170.360 171.390 154.100  1.00  0.00      P1   C
ATOM   3289  HD1 LYS X 211     169.770 171.800 153.400  1.00  0.00      P1   H
ATOM   3290  HD2 LYS X 211     170.330 170.400 154.030  1.00  0.00      P1   H
ATOM   3291  CE  LYS X 211     171.800 171.860 153.860  1.00  0.00      P1   C
ATOM   3292  HE1 LYS X 211     172.410 171.450 154.550  1.00  0.00      P1   H
ATOM   3293  HE2 LYS X 211     171.850 172.860 153.930  1.00  0.00      P1   H
ATOM   3294  NZ  LYS X 211     172.290 171.470 152.520  1.00  0.00      P1   N
ATOM   3295  HZ1 LYS X 211     173.230 171.790 152.400  1.00  0.00      P1   H
ATOM   3296  HZ2 LYS X 211     172.270 170.470 152.440  1.00  0.00      P1   H
ATOM   3297  HZ3 LYS X 211     171.710 171.870 151.820  1.00  0.00      P1   H
ATOM   3298  C   LYS X 211     169.560 174.580 153.610  1.00  0.00      P1   C
ATOM   3299  O   LYS X 211     170.670 174.640 153.050  1.00  0.00      P1   O
ATOM   3300  N   ALA X 212     168.420 174.590 152.900  1.00  0.00      P1   N
ATOM   3301  HN  ALA X 212     167.512 174.727 153.296  0.00  0.00      P1    
ATOM   3302  CA  ALA X 212     168.450 174.390 151.430  1.00  0.00      P1   C
ATOM   3303  HA  ALA X 212     169.090 173.630 151.260  1.00  0.00      P1   H
ATOM   3304  CB  ALA X 212     167.030 174.040 150.980  1.00  0.00      P1   C
ATOM   3305  HB1 ALA X 212     167.020 173.890 149.990  1.00  0.00      P1   H
ATOM   3306  HB2 ALA X 212     166.720 173.200 151.440  1.00  0.00      P1   H
ATOM   3307  HB3 ALA X 212     166.410 174.790 151.210  1.00  0.00      P1   H
ATOM   3308  C   ALA X 212     169.010 175.610 150.650  1.00  0.00      P1   C
ATOM   3309  O   ALA X 212     170.010 175.530 149.910  1.00  0.00      P1   O
ATOM   3310  N   GLN X 213     168.390 176.760 150.930  1.00  0.00      P1   N
ATOM   3311  HN  GLN X 213     167.528 176.816 151.431  0.00  0.00      P1    
ATOM   3312  CA  GLN X 213     168.930 178.040 150.520  1.00  0.00      P1   C
ATOM   3313  HA  GLN X 213     168.980 177.990 149.530  1.00  0.00      P1   H
ATOM   3314  CB  GLN X 213     168.000 179.230 150.850  1.00  0.00      P1   C
ATOM   3315  HB1 GLN X 213     167.910 179.290 151.850  1.00  0.00      P1   H
ATOM   3316  HB2 GLN X 213     167.100 179.050 150.450  1.00  0.00      P1   H
ATOM   3317  CG  GLN X 213     168.500 180.590 150.330  1.00  0.00      P1   C
ATOM   3318  HG1 GLN X 213     169.460 180.690 150.590  1.00  0.00      P1   H
ATOM   3319  HG2 GLN X 213     167.960 181.310 150.770  1.00  0.00      P1   H
ATOM   3320  CD  GLN X 213     168.400 180.810 148.820  1.00  0.00      P1   C
ATOM   3321  OE1 GLN X 213     168.290 179.910 148.000  1.00  0.00      P1   O
ATOM   3322  NE2 GLN X 213     168.460 182.040 148.370  1.00  0.00      P1   N
ATOM   3323 HE21 GLN X 213     168.570 182.800 149.020  1.00  0.00      P1   H
ATOM   3324 HE22 GLN X 213     168.400 182.220 147.390  1.00  0.00      P1   H
ATOM   3325  C   GLN X 213     170.330 178.210 151.100  1.00  0.00      P1   C
ATOM   3326  O   GLN X 213     171.140 178.630 150.310  1.00  0.00      P1   O
ATOM   3327  N   ARG X 214     170.730 177.810 152.320  1.00  0.00      P1   N
ATOM   3328  HN  ARG X 214     170.158 177.430 153.043  0.00  0.00      P1    
ATOM   3329  CA  ARG X 214     172.180 177.950 152.620  1.00  0.00      P1   C
ATOM   3330  HA  ARG X 214     172.300 178.930 152.470  1.00  0.00      P1   H
ATOM   3331  CB  ARG X 214     172.530 177.620 154.070  1.00  0.00      P1   C
ATOM   3332  HB1 ARG X 214     172.300 176.660 154.220  1.00  0.00      P1   H
ATOM   3333  HB2 ARG X 214     171.950 178.200 154.650  1.00  0.00      P1   H
ATOM   3334  CG  ARG X 214     173.990 177.830 154.510  1.00  0.00      P1   C
ATOM   3335  HG1 ARG X 214     174.000 178.450 155.300  1.00  0.00      P1   H
ATOM   3336  HG2 ARG X 214     174.500 178.230 153.760  1.00  0.00      P1   H
ATOM   3337  CD  ARG X 214     174.650 176.500 154.920  1.00  0.00      P1   C
ATOM   3338  HD1 ARG X 214     174.050 176.010 155.540  1.00  0.00      P1   H
ATOM   3339  HD2 ARG X 214     175.520 176.700 155.380  1.00  0.00      P1   H
ATOM   3340  NE  ARG X 214     174.940 175.610 153.770  1.00  0.00      P1   N
ATOM   3341  HE  ARG X 214     174.250 174.930 153.540  1.00  0.00      P1   H
ATOM   3342  CZ  ARG X 214     176.030 175.650 153.040  1.00  0.00      P1   C
ATOM   3343  NH1 ARG X 214     176.360 174.650 152.270  1.00  0.00      P1   N
ATOM   3344 HH11 ARG X 214     175.780 173.840 152.240  1.00  0.00      P1   H
ATOM   3345 HH12 ARG X 214     177.190 174.700 151.720  1.00  0.00      P1   H
ATOM   3346  NH2 ARG X 214     176.820 176.690 153.050  1.00  0.00      P1   N
ATOM   3347 HH21 ARG X 214     176.600 177.480 153.620  1.00  0.00      P1   H
ATOM   3348 HH22 ARG X 214     177.640 176.700 152.480  1.00  0.00      P1   H
ATOM   3349  C   ARG X 214     173.130 177.270 151.630  1.00  0.00      P1   C
ATOM   3350  O   ARG X 214     174.170 177.830 151.300  1.00  0.00      P1   O
ATOM   3351  N   ASP X 215     172.790 176.090 151.110  1.00  0.00      P1   N
ATOM   3352  HN  ASP X 215     172.002 175.521 151.332  0.00  0.00      P1    
ATOM   3353  CA  ASP X 215     173.650 175.500 150.070  1.00  0.00      P1   C
ATOM   3354  HA  ASP X 215     174.570 175.580 150.470  1.00  0.00      P1   H
ATOM   3355  CB  ASP X 215     173.240 174.040 149.840  1.00  0.00      P1   C
ATOM   3356  HB1 ASP X 215     173.070 173.890 148.870  1.00  0.00      P1   H
ATOM   3357  HB2 ASP X 215     172.410 173.840 150.360  1.00  0.00      P1   H
ATOM   3358  CG  ASP X 215     174.350 173.100 150.300  1.00  0.00      P1   C
ATOM   3359  OD1 ASP X 215     175.150 172.690 149.430  1.00  0.00      P1   O
ATOM   3360  OD2 ASP X 215     174.410 172.830 151.530  1.00  0.00      P1   O
ATOM   3361  C   ASP X 215     173.740 176.270 148.730  1.00  0.00      P1   C
ATOM   3362  O   ASP X 215     174.850 176.400 148.190  1.00  0.00      P1   O
ATOM   3363  N   TYR X 216     172.650 176.820 148.190  1.00  0.00      P1   N
ATOM   3364  HN  TYR X 216     171.746 176.841 148.615  0.00  0.00      P1    
ATOM   3365  CA  TYR X 216     172.720 177.470 146.850  1.00  0.00      P1   C
ATOM   3366  HA  TYR X 216     173.650 177.320 146.510  1.00  0.00      P1   H
ATOM   3367  CB  TYR X 216     171.700 176.810 145.910  1.00  0.00      P1   C
ATOM   3368  HB1 TYR X 216     171.560 177.390 145.100  1.00  0.00      P1   H
ATOM   3369  HB2 TYR X 216     170.830 176.710 146.390  1.00  0.00      P1   H
ATOM   3370  CG  TYR X 216     172.170 175.440 145.460  1.00  0.00      P1   C
ATOM   3371  CD1 TYR X 216     172.000 174.330 146.300  1.00  0.00      P1   C
ATOM   3372  HD1 TYR X 216     171.450 174.410 147.130  1.00  0.00      P1   H
ATOM   3373  CE1 TYR X 216     172.620 173.100 145.980  1.00  0.00      P1   C
ATOM   3374  HE1 TYR X 216     172.520 172.320 146.590  1.00  0.00      P1   H
ATOM   3375  CZ  TYR X 216     173.360 172.980 144.790  1.00  0.00      P1   C
ATOM   3376  OH  TYR X 216     174.060 171.840 144.550  1.00  0.00      P1   O
ATOM   3377  HH  TYR X 216     174.530 171.920 143.680  1.00  0.00      P1   H
ATOM   3378  CD2 TYR X 216     172.880 175.310 144.240  1.00  0.00      P1   C
ATOM   3379  HD2 TYR X 216     172.960 176.090 143.630  1.00  0.00      P1   H
ATOM   3380  CE2 TYR X 216     173.470 174.080 143.900  1.00  0.00      P1   C
ATOM   3381  HE2 TYR X 216     173.960 173.980 143.040  1.00  0.00      P1   H
ATOM   3382  C   TYR X 216     172.590 178.990 146.890  1.00  0.00      P1   C
ATOM   3383  O   TYR X 216     172.680 179.650 145.860  1.00  0.00      P1   O
ATOM   3384  N   GLU X 217     172.490 179.590 148.060  1.00  0.00      P1   N
ATOM   3385  HN  GLU X 217     171.920 179.215 148.786  0.00  0.00      P1    
ATOM   3386  CA  GLU X 217     173.170 180.820 148.420  1.00  0.00      P1   C
ATOM   3387  HA  GLU X 217     172.910 181.490 147.730  1.00  0.00      P1   H
ATOM   3388  CB  GLU X 217     172.710 181.330 149.810  1.00  0.00      P1   C
ATOM   3389  HB1 GLU X 217     173.390 181.040 150.490  1.00  0.00      P1   H
ATOM   3390  HB2 GLU X 217     171.830 180.910 150.030  1.00  0.00      P1   H
ATOM   3391  CG  GLU X 217     172.560 182.850 149.900  1.00  0.00      P1   C
ATOM   3392  HG1 GLU X 217     173.350 183.290 149.460  1.00  0.00      P1   H
ATOM   3393  HG2 GLU X 217     172.530 183.120 150.860  1.00  0.00      P1   H
ATOM   3394  CD  GLU X 217     171.270 183.290 149.200  1.00  0.00      P1   C
ATOM   3395  OE1 GLU X 217     170.250 183.530 149.870  1.00  0.00      P1   O
ATOM   3396  OE2 GLU X 217     171.260 183.270 147.950  1.00  0.00      P1   O
ATOM   3397  C   GLU X 217     174.680 180.580 148.390  1.00  0.00      P1   C
ATOM   3398  O   GLU X 217     175.350 181.270 147.640  1.00  0.00      P1   O
ATOM   3399  N   LEU X 218     175.240 179.540 149.030  1.00  0.00      P1   N
ATOM   3400  HN  LEU X 218     174.766 178.881 149.610  0.00  0.00      P1    
ATOM   3401  CA  LEU X 218     176.690 179.300 148.900  1.00  0.00      P1   C
ATOM   3402  HA  LEU X 218     177.060 180.200 149.120  1.00  0.00      P1   H
ATOM   3403  CB  LEU X 218     177.220 178.310 149.960  1.00  0.00      P1   C
ATOM   3404  HB1 LEU X 218     176.860 177.400 149.750  1.00  0.00      P1   H
ATOM   3405  HB2 LEU X 218     176.870 178.590 150.860  1.00  0.00      P1   H
ATOM   3406  CG  LEU X 218     178.760 178.240 150.020  1.00  0.00      P1   C
ATOM   3407  HG  LEU X 218     179.050 177.960 149.100  1.00  0.00      P1   H
ATOM   3408  CD1 LEU X 218     179.410 179.580 150.380  1.00  0.00      P1   C
ATOM   3409 HD11 LEU X 218     180.410 179.470 150.400  1.00  0.00      P1   H
ATOM   3410 HD12 LEU X 218     179.170 180.260 149.690  1.00  0.00      P1   H
ATOM   3411 HD13 LEU X 218     179.090 179.880 151.270  1.00  0.00      P1   H
ATOM   3412  CD2 LEU X 218     179.250 177.230 151.070  1.00  0.00      P1   C
ATOM   3413 HD21 LEU X 218     180.250 177.210 151.070  1.00  0.00      P1   H
ATOM   3414 HD22 LEU X 218     178.910 177.490 151.970  1.00  0.00      P1   H
ATOM   3415 HD23 LEU X 218     178.900 176.320 150.840  1.00  0.00      P1   H
ATOM   3416  C   LEU X 218     177.150 178.950 147.460  1.00  0.00      P1   C
ATOM   3417  O   LEU X 218     178.300 179.170 147.100  1.00  0.00      P1   O
ATOM   3418  N   LYS X 219     176.300 178.500 146.530  1.00  0.00      P1   N
ATOM   3419  HN  LYS X 219     175.368 178.197 146.724  0.00  0.00      P1    
ATOM   3420  CA  LYS X 219     176.710 178.420 145.080  1.00  0.00      P1   C
ATOM   3421  HA  LYS X 219     177.700 178.530 145.040  1.00  0.00      P1   H
ATOM   3422  CB  LYS X 219     176.320 177.030 144.560  1.00  0.00      P1   C
ATOM   3423  HB1 LYS X 219     176.290 177.040 143.560  1.00  0.00      P1   H
ATOM   3424  HB2 LYS X 219     175.420 176.780 144.920  1.00  0.00      P1   H
ATOM   3425  CG  LYS X 219     177.360 175.990 145.030  1.00  0.00      P1   C
ATOM   3426  HG1 LYS X 219     177.700 176.280 145.930  1.00  0.00      P1   H
ATOM   3427  HG2 LYS X 219     178.120 176.000 144.380  1.00  0.00      P1   H
ATOM   3428  CD  LYS X 219     176.860 174.540 145.160  1.00  0.00      P1   C
ATOM   3429  HD1 LYS X 219     177.650 173.930 145.190  1.00  0.00      P1   H
ATOM   3430  HD2 LYS X 219     176.300 174.320 144.360  1.00  0.00      P1   H
ATOM   3431  CE  LYS X 219     176.020 174.360 146.430  1.00  0.00      P1   C
ATOM   3432  HE1 LYS X 219     175.110 174.750 146.280  1.00  0.00      P1   H
ATOM   3433  HE2 LYS X 219     176.470 174.830 147.190  1.00  0.00      P1   H
ATOM   3434  NZ  LYS X 219     175.860 172.930 146.800  1.00  0.00      P1   N
ATOM   3435  HZ1 LYS X 219     175.300 172.870 147.630  1.00  0.00      P1   H
ATOM   3436  HZ2 LYS X 219     175.400 172.440 146.060  1.00  0.00      P1   H
ATOM   3437  HZ3 LYS X 219     176.760 172.520 146.960  1.00  0.00      P1   H
ATOM   3438  C   LYS X 219     176.200 179.590 144.210  1.00  0.00      P1   C
ATOM   3439  O   LYS X 219     176.790 179.950 143.200  1.00  0.00      P1   O
ATOM   3440  N   LYS X 220     175.310 180.400 144.770  1.00  0.00      P1   N
ATOM   3441  HN  LYS X 220     174.522 180.081 145.295  0.00  0.00      P1    
ATOM   3442  CA  LYS X 220     175.430 181.860 144.650  1.00  0.00      P1   C
ATOM   3443  HA  LYS X 220     175.660 182.090 143.700  1.00  0.00      P1   H
ATOM   3444  CB  LYS X 220     174.070 182.510 144.900  1.00  0.00      P1   C
ATOM   3445  HB1 LYS X 220     174.170 183.510 144.890  1.00  0.00      P1   H
ATOM   3446  HB2 LYS X 220     173.720 182.220 145.790  1.00  0.00      P1   H
ATOM   3447  CG  LYS X 220     173.060 182.100 143.790  1.00  0.00      P1   C
ATOM   3448  HG1 LYS X 220     172.850 181.130 143.920  1.00  0.00      P1   H
ATOM   3449  HG2 LYS X 220     173.510 182.230 142.900  1.00  0.00      P1   H
ATOM   3450  CD  LYS X 220     171.730 182.870 143.760  1.00  0.00      P1   C
ATOM   3451  HD1 LYS X 220     171.100 182.380 143.150  1.00  0.00      P1   H
ATOM   3452  HD2 LYS X 220     171.910 183.780 143.390  1.00  0.00      P1   H
ATOM   3453  CE  LYS X 220     171.060 183.020 145.120  1.00  0.00      P1   C
ATOM   3454  HE1 LYS X 220     170.190 183.520 145.000  1.00  0.00      P1   H
ATOM   3455  HE2 LYS X 220     171.660 183.550 145.720  1.00  0.00      P1   H
ATOM   3456  NZ  LYS X 220     170.750 181.740 145.810  1.00  0.00      P1   N
ATOM   3457  HZ1 LYS X 220     170.310 181.930 146.690  1.00  0.00      P1   H
ATOM   3458  HZ2 LYS X 220     170.130 181.200 145.240  1.00  0.00      P1   H
ATOM   3459  HZ3 LYS X 220     171.590 181.230 145.960  1.00  0.00      P1   H
ATOM   3460  C   LYS X 220     176.650 182.360 145.470  1.00  0.00      P1   C
ATOM   3461  O   LYS X 220     176.660 183.550 145.740  1.00  0.00      P1   O
ATOM   3462  N   ALA X 221     177.690 181.540 145.730  1.00  0.00      P1   N
ATOM   3463  HN  ALA X 221     177.529 180.594 146.011  0.00  0.00      P1    
ATOM   3464  CA  ALA X 221     179.110 181.940 145.630  1.00  0.00      P1   C
ATOM   3465  HA  ALA X 221     179.050 182.760 146.200  1.00  0.00      P1   H
ATOM   3466  CB  ALA X 221     180.150 181.020 146.280  1.00  0.00      P1   C
ATOM   3467  HB1 ALA X 221     181.060 181.400 146.130  1.00  0.00      P1   H
ATOM   3468  HB2 ALA X 221     179.970 180.950 147.260  1.00  0.00      P1   H
ATOM   3469  HB3 ALA X 221     180.090 180.110 145.860  1.00  0.00      P1   H
ATOM   3470  C   ALA X 221     179.560 182.290 144.210  1.00  0.00      P1   C
ATOM   3471  O   ALA X 221     180.440 183.110 144.000  1.00  0.00      P1   O
ATOM   3472  N   ALA X 222     178.870 181.770 143.210  1.00  0.00      P1   N
ATOM   3473  HN  ALA X 222     178.285 180.961 143.269  0.00  0.00      P1    
ATOM   3474  CA  ALA X 222     178.940 182.400 141.890  1.00  0.00      P1   C
ATOM   3475  HA  ALA X 222     179.910 182.390 141.650  1.00  0.00      P1   H
ATOM   3476  CB  ALA X 222     178.140 181.570 140.870  1.00  0.00      P1   C
ATOM   3477  HB1 ALA X 222     178.190 182.010 139.970  1.00  0.00      P1   H
ATOM   3478  HB2 ALA X 222     178.520 180.650 140.820  1.00  0.00      P1   H
ATOM   3479  HB3 ALA X 222     177.180 181.520 141.170  1.00  0.00      P1   H
ATOM   3480  C   ALA X 222     178.470 183.870 141.900  1.00  0.00      P1   C
ATOM   3481  O   ALA X 222     179.130 184.780 141.400  1.00  0.00      P1   O
ATOM   3482  N   TYR X 223     177.360 184.130 142.580  1.00  0.00      P1   N
ATOM   3483  HN  TYR X 223     176.701 183.473 142.942  0.00  0.00      P1    
ATOM   3484  CA  TYR X 223     177.030 185.540 142.850  1.00  0.00      P1   C
ATOM   3485  HA  TYR X 223     177.300 186.040 142.020  1.00  0.00      P1   H
ATOM   3486  CB  TYR X 223     175.510 185.730 143.000  1.00  0.00      P1   C
ATOM   3487  HB1 TYR X 223     175.350 186.650 143.340  1.00  0.00      P1   H
ATOM   3488  HB2 TYR X 223     175.180 185.060 143.670  1.00  0.00      P1   H
ATOM   3489  CG  TYR X 223     174.710 185.550 141.720  1.00  0.00      P1   C
ATOM   3490  CD1 TYR X 223     174.510 184.270 141.170  1.00  0.00      P1   C
ATOM   3491  HD1 TYR X 223     174.890 183.460 141.630  1.00  0.00      P1   H
ATOM   3492  CE1 TYR X 223     173.780 184.120 139.970  1.00  0.00      P1   C
ATOM   3493  HE1 TYR X 223     173.630 183.210 139.590  1.00  0.00      P1   H
ATOM   3494  CZ  TYR X 223     173.260 185.250 139.310  1.00  0.00      P1   C
ATOM   3495  OH  TYR X 223     172.570 185.110 138.150  1.00  0.00      P1   O
ATOM   3496  HH  TYR X 223     172.280 186.010 137.830  1.00  0.00      P1   H
ATOM   3497  CD2 TYR X 223     174.180 186.680 141.060  1.00  0.00      P1   C
ATOM   3498  HD2 TYR X 223     174.310 187.590 141.450  1.00  0.00      P1   H
ATOM   3499  CE2 TYR X 223     173.460 186.530 139.860  1.00  0.00      P1   C
ATOM   3500  HE2 TYR X 223     173.100 187.340 139.390  1.00  0.00      P1   H
ATOM   3501  C   TYR X 223     177.850 186.090 144.040  1.00  0.00      P1   C
ATOM   3502  O   TYR X 223     177.840 187.290 144.230  1.00  0.00      P1   O
ATOM   3503  N   ASP X 224     178.660 185.320 144.780  1.00  0.00      P1   N
ATOM   3504  HN  ASP X 224     178.554 184.331 144.843  0.00  0.00      P1    
ATOM   3505  CA  ASP X 224     179.790 185.830 145.580  1.00  0.00      P1   C
ATOM   3506  HA  ASP X 224     179.350 186.610 146.030  1.00  0.00      P1   H
ATOM   3507  CB  ASP X 224     180.290 184.910 146.700  1.00  0.00      P1   C
ATOM   3508  HB1 ASP X 224     180.710 184.110 146.280  1.00  0.00      P1   H
ATOM   3509  HB2 ASP X 224     179.500 184.620 147.240  1.00  0.00      P1   H
ATOM   3510  CG  ASP X 224     181.310 185.540 147.660  1.00  0.00      P1   C
ATOM   3511  OD1 ASP X 224     181.160 186.730 148.000  1.00  0.00      P1   O
ATOM   3512  OD2 ASP X 224     182.220 184.790 148.070  1.00  0.00      P1   O
ATOM   3513  C   ASP X 224     180.950 186.310 144.690  1.00  0.00      P1   C
ATOM   3514  O   ASP X 224     181.870 186.990 145.120  1.00  0.00      P1   O
ATOM   3515  N   ILE X 225     180.820 186.070 143.390  1.00  0.00      P1   N
ATOM   3516  HN  ILE X 225     180.216 185.362 143.031  0.00  0.00      P1    
ATOM   3517  CA  ILE X 225     181.540 186.810 142.370  1.00  0.00      P1   C
ATOM   3518  HA  ILE X 225     182.220 187.320 142.890  1.00  0.00      P1   H
ATOM   3519  CB  ILE X 225     182.250 185.820 141.400  1.00  0.00      P1   C
ATOM   3520  HB  ILE X 225     181.530 185.280 140.950  1.00  0.00      P1   H
ATOM   3521  CG2 ILE X 225     183.050 186.540 140.300  1.00  0.00      P1   C
ATOM   3522 HG21 ILE X 225     183.490 185.870 139.710  1.00  0.00      P1   H
ATOM   3523 HG22 ILE X 225     182.430 187.110 139.760  1.00  0.00      P1   H
ATOM   3524 HG23 ILE X 225     183.750 187.120 140.720  1.00  0.00      P1   H
ATOM   3525  CG1 ILE X 225     183.190 184.860 142.190  1.00  0.00      P1   C
ATOM   3526 HG11 ILE X 225     182.670 184.450 142.930  1.00  0.00      P1   H
ATOM   3527 HG12 ILE X 225     183.940 185.410 142.570  1.00  0.00      P1   H
ATOM   3528  CD  ILE X 225     183.810 183.730 141.350  1.00  0.00      P1   C
ATOM   3529  HD1 ILE X 225     184.400 183.170 141.940  1.00  0.00      P1   H
ATOM   3530  HD2 ILE X 225     183.080 183.160 140.970  1.00  0.00      P1   H
ATOM   3531  HD3 ILE X 225     184.350 184.120 140.610  1.00  0.00      P1   H
ATOM   3532  C   ILE X 225     180.690 187.900 141.660  1.00  0.00      P1   C
ATOM   3533  O   ILE X 225     181.270 188.820 141.100  1.00  0.00      P1   O
ATOM   3534  N   GLU X 226     179.350 187.910 141.770  1.00  0.00      P1   N
ATOM   3535  HN  GLU X 226     178.835 187.196 142.236  0.00  0.00      P1    
ATOM   3536  CA  GLU X 226     178.500 189.000 141.200  1.00  0.00      P1   C
ATOM   3537  HA  GLU X 226     179.140 189.520 140.640  1.00  0.00      P1   H
ATOM   3538  CB  GLU X 226     177.380 188.370 140.350  1.00  0.00      P1   C
ATOM   3539  HB1 GLU X 226     176.670 188.030 140.970  1.00  0.00      P1   H
ATOM   3540  HB2 GLU X 226     177.770 187.610 139.830  1.00  0.00      P1   H
ATOM   3541  CG  GLU X 226     176.700 189.330 139.350  1.00  0.00      P1   C
ATOM   3542  HG1 GLU X 226     176.090 188.790 138.760  1.00  0.00      P1   H
ATOM   3543  HG2 GLU X 226     177.410 189.750 138.790  1.00  0.00      P1   H
ATOM   3544  CD  GLU X 226     175.880 190.440 140.010  1.00  0.00      P1   C
ATOM   3545  OE1 GLU X 226     174.890 190.140 140.710  1.00  0.00      P1   O
ATOM   3546  OE2 GLU X 226     176.270 191.630 139.930  1.00  0.00      P1   O
ATOM   3547  C   GLU X 226     177.950 190.050 142.200  1.00  0.00      P1   C
ATOM   3548  O   GLU X 226     178.480 191.160 142.280  1.00  0.00      P1   O
ATOM   3549  N   VAL X 227     176.930 189.730 143.010  1.00  0.00      P1   N
ATOM   3550  HN  VAL X 227     176.349 188.945 142.811  0.00  0.00      P1    
ATOM   3551  CA  VAL X 227     176.560 190.470 144.240  1.00  0.00      P1   C
ATOM   3552  HA  VAL X 227     176.490 191.390 143.860  1.00  0.00      P1   H
ATOM   3553  CB  VAL X 227     175.200 190.030 144.860  1.00  0.00      P1   C
ATOM   3554  HB  VAL X 227     174.980 190.830 145.430  1.00  0.00      P1   H
ATOM   3555  CG1 VAL X 227     174.090 189.810 143.830  1.00  0.00      P1   C
ATOM   3556 HG11 VAL X 227     173.250 189.530 144.290  1.00  0.00      P1   H
ATOM   3557 HG12 VAL X 227     173.930 190.650 143.320  1.00  0.00      P1   H
ATOM   3558 HG13 VAL X 227     174.370 189.090 143.190  1.00  0.00      P1   H
ATOM   3559  CG2 VAL X 227     175.230 188.790 145.750  1.00  0.00      P1   C
ATOM   3560 HG21 VAL X 227     174.310 188.600 146.090  1.00  0.00      P1   H
ATOM   3561 HG22 VAL X 227     175.560 188.000 145.230  1.00  0.00      P1   H
ATOM   3562 HG23 VAL X 227     175.840 188.950 146.530  1.00  0.00      P1   H
ATOM   3563  C   VAL X 227     177.640 190.450 145.340  1.00  0.00      P1   C
ATOM   3564  O   VAL X 227     177.400 191.000 146.440  1.00  0.00      P1   O
ATOM   3565  N   ASN X 228     178.780 189.820 145.020  1.00  0.00      P1   N
ATOM   3566  HN  ASN X 228     178.718 189.362 144.134  0.00  0.00      P1    
ATOM   3567  CA  ASN X 228     180.070 189.670 145.690  1.00  0.00      P1   C
ATOM   3568  HA  ASN X 228     180.080 188.720 146.010  1.00  0.00      P1   H
ATOM   3569  CB  ASN X 228     181.200 189.970 144.650  1.00  0.00      P1   C
ATOM   3570  HB1 ASN X 228     181.200 189.220 143.990  1.00  0.00      P1   H
ATOM   3571  HB2 ASN X 228     182.060 189.980 145.160  1.00  0.00      P1   H
ATOM   3572  CG  ASN X 228     181.180 191.270 143.830  1.00  0.00      P1   C
ATOM   3573  OD1 ASN X 228     180.900 192.380 144.280  1.00  0.00      P1   O
ATOM   3574  ND2 ASN X 228     181.540 191.210 142.570  1.00  0.00      P1   N
ATOM   3575 HD21 ASN X 228     181.830 190.340 142.170  1.00  0.00      P1   H
ATOM   3576 HD22 ASN X 228     181.540 192.040 142.010  1.00  0.00      P1   H
ATOM   3577  C   ASN X 228     180.210 190.480 146.960  1.00  0.00      P1   C
ATOM   3578  O   ASN X 228     180.200 189.980 148.070  1.00  0.00      P1   O
ATOM   3579  N   THR X 229     180.240 191.780 146.800  1.00  0.00      P1   N
ATOM   3580  HN  THR X 229     180.203 192.225 145.906  0.00  0.00      P1    
ATOM   3581  CA  THR X 229     180.330 192.690 147.910  1.00  0.00      P1   C
ATOM   3582  HA  THR X 229     180.870 192.200 148.600  1.00  0.00      P1   H
ATOM   3583  CB  THR X 229     181.010 193.990 147.460  1.00  0.00      P1   C
ATOM   3584  HB  THR X 229     180.830 194.700 148.150  1.00  0.00      P1   H
ATOM   3585  OG1 THR X 229     180.470 194.460 146.240  1.00  0.00      P1   O
ATOM   3586  HG1 THR X 229     180.930 195.300 145.970  1.00  0.00      P1   H
ATOM   3587  CG2 THR X 229     182.510 193.810 147.240  1.00  0.00      P1   C
ATOM   3588 HG21 THR X 229     182.910 194.680 146.950  1.00  0.00      P1   H
ATOM   3589 HG22 THR X 229     182.940 193.520 148.100  1.00  0.00      P1   H
ATOM   3590 HG23 THR X 229     182.670 193.120 146.540  1.00  0.00      P1   H
ATOM   3591  C   THR X 229     178.970 192.980 148.510  1.00  0.00      P1   C
ATOM   3592  O   THR X 229     178.690 192.560 149.640  1.00  0.00      P1   O
ATOM   3593  N   ARG X 230     178.130 193.620 147.690  1.00  0.00      P1   N
ATOM   3594  HN  ARG X 230     178.477 193.714 146.760  0.00  0.00      P1    
ATOM   3595  CA  ARG X 230     176.800 194.190 147.960  1.00  0.00      P1   C
ATOM   3596  HA  ARG X 230     176.930 195.100 148.340  1.00  0.00      P1   H
ATOM   3597  CB  ARG X 230     176.000 194.310 146.630  1.00  0.00      P1   C
ATOM   3598  HB1 ARG X 230     175.270 194.970 146.760  1.00  0.00      P1   H
ATOM   3599  HB2 ARG X 230     175.610 193.410 146.410  1.00  0.00      P1   H
ATOM   3600  CG  ARG X 230     176.850 194.760 145.420  1.00  0.00      P1   C
ATOM   3601  HG1 ARG X 230     177.430 194.000 145.130  1.00  0.00      P1   H
ATOM   3602  HG2 ARG X 230     177.430 195.520 145.710  1.00  0.00      P1   H
ATOM   3603  CD  ARG X 230     176.050 195.230 144.190  1.00  0.00      P1   C
ATOM   3604  HD1 ARG X 230     176.680 195.580 143.500  1.00  0.00      P1   H
ATOM   3605  HD2 ARG X 230     175.430 195.970 144.470  1.00  0.00      P1   H
ATOM   3606  NE  ARG X 230     175.220 194.180 143.550  1.00  0.00      P1   N
ATOM   3607  HE  ARG X 230     174.350 193.980 143.990  1.00  0.00      P1   H
ATOM   3608  CZ  ARG X 230     175.510 193.480 142.460  1.00  0.00      P1   C
ATOM   3609  NH1 ARG X 230     174.610 192.750 141.880  1.00  0.00      P1   N
ATOM   3610 HH11 ARG X 230     173.680 192.720 142.250  1.00  0.00      P1   H
ATOM   3611 HH12 ARG X 230     174.840 192.230 141.060  1.00  0.00      P1   H
ATOM   3612  NH2 ARG X 230     176.690 193.450 141.910  1.00  0.00      P1   N
ATOM   3613 HH21 ARG X 230     177.440 193.970 142.310  1.00  0.00      P1   H
ATOM   3614 HH22 ARG X 230     176.840 192.900 141.090  1.00  0.00      P1   H
ATOM   3615  C   ARG X 230     176.090 193.380 149.040  1.00  0.00      P1   C
ATOM   3616  O   ARG X 230     176.000 193.830 150.180  1.00  0.00      P1   O
ATOM   3617  N   ARG X 231     175.690 192.150 148.730  1.00  0.00      P1   N
ATOM   3618  HN  ARG X 231     175.721 191.812 147.792  0.00  0.00      P1    
ATOM   3619  CA  ARG X 231     175.180 191.220 149.750  1.00  0.00      P1   C
ATOM   3620  HA  ARG X 231     174.960 191.780 150.550  1.00  0.00      P1   H
ATOM   3621  CB  ARG X 231     173.930 190.470 149.240  1.00  0.00      P1   C
ATOM   3622  HB1 ARG X 231     173.870 189.590 149.720  1.00  0.00      P1   H
ATOM   3623  HB2 ARG X 231     174.050 190.300 148.260  1.00  0.00      P1   H
ATOM   3624  CG  ARG X 231     172.600 191.210 149.440  1.00  0.00      P1   C
ATOM   3625  HG1 ARG X 231     171.890 190.730 148.940  1.00  0.00      P1   H
ATOM   3626  HG2 ARG X 231     172.700 192.140 149.070  1.00  0.00      P1   H
ATOM   3627  CD  ARG X 231     172.150 191.340 150.910  1.00  0.00      P1   C
ATOM   3628  HD1 ARG X 231     171.290 191.850 150.960  1.00  0.00      P1   H
ATOM   3629  HD2 ARG X 231     172.850 191.820 151.440  1.00  0.00      P1   H
ATOM   3630  NE  ARG X 231     171.920 190.020 151.560  1.00  0.00      P1   N
ATOM   3631  HE  ARG X 231     171.370 189.360 151.050  1.00  0.00      P1   H
ATOM   3632  CZ  ARG X 231     172.380 189.620 152.740  1.00  0.00      P1   C
ATOM   3633  NH1 ARG X 231     172.280 188.380 153.110  1.00  0.00      P1   N
ATOM   3634 HH11 ARG X 231     171.860 187.710 152.510  1.00  0.00      P1   H
ATOM   3635 HH12 ARG X 231     172.640 188.100 154.010  1.00  0.00      P1   H
ATOM   3636  NH2 ARG X 231     172.980 190.440 153.550  1.00  0.00      P1   N
ATOM   3637 HH21 ARG X 231     173.100 191.400 153.300  1.00  0.00      P1   H
ATOM   3638 HH22 ARG X 231     173.310 190.110 154.430  1.00  0.00      P1   H
ATOM   3639  C   ARG X 231     176.240 190.210 150.140  1.00  0.00      P1   C
ATOM   3640  O   ARG X 231     176.260 189.840 151.300  1.00  0.00      P1   O
ATOM   3641  N   ALA X 232     177.060 189.750 149.190  1.00  0.00      P1   N
ATOM   3642  HN  ALA X 232     177.239 190.151 148.292  0.00  0.00      P1    
ATOM   3643  CA  ALA X 232     177.780 188.530 149.480  1.00  0.00      P1   C
ATOM   3644  HA  ALA X 232     177.090 188.010 149.980  1.00  0.00      P1   H
ATOM   3645  CB  ALA X 232     178.070 187.710 148.220  1.00  0.00      P1   C
ATOM   3646  HB1 ALA X 232     178.570 186.880 148.470  1.00  0.00      P1   H
ATOM   3647  HB2 ALA X 232     177.210 187.460 147.780  1.00  0.00      P1   H
ATOM   3648  HB3 ALA X 232     178.630 188.260 147.590  1.00  0.00      P1   H
ATOM   3649  C   ALA X 232     178.890 188.640 150.530  1.00  0.00      P1   C
ATOM   3650  O   ALA X 232     179.070 187.720 151.330  1.00  0.00      P1   O
ATOM   3651  N   GLN X 233     179.450 189.830 150.710  1.00  0.00      P1   N
ATOM   3652  HN  GLN X 233     179.251 190.615 150.126  0.00  0.00      P1    
ATOM   3653  CA  GLN X 233     180.410 190.100 151.780  1.00  0.00      P1   C
ATOM   3654  HA  GLN X 233     180.540 189.250 152.290  1.00  0.00      P1   H
ATOM   3655  CB  GLN X 233     181.740 190.510 151.130  1.00  0.00      P1   C
ATOM   3656  HB1 GLN X 233     182.370 190.810 151.860  1.00  0.00      P1   H
ATOM   3657  HB2 GLN X 233     181.580 191.270 150.510  1.00  0.00      P1   H
ATOM   3658  CG  GLN X 233     182.390 189.340 150.350  1.00  0.00      P1   C
ATOM   3659  HG1 GLN X 233     181.680 188.650 150.180  1.00  0.00      P1   H
ATOM   3660  HG2 GLN X 233     183.110 188.940 150.920  1.00  0.00      P1   H
ATOM   3661  CD  GLN X 233     183.010 189.700 149.000  1.00  0.00      P1   C
ATOM   3662  OE1 GLN X 233     183.480 190.810 148.760  1.00  0.00      P1   O
ATOM   3663  NE2 GLN X 233     183.040 188.770 148.060  1.00  0.00      P1   N
ATOM   3664 HE21 GLN X 233     182.670 187.870 148.240  1.00  0.00      P1   H
ATOM   3665 HE22 GLN X 233     183.440 188.980 147.170  1.00  0.00      P1   H
ATOM   3666  C   GLN X 233     179.850 191.080 152.810  1.00  0.00      P1   C
ATOM   3667  O   GLN X 233     180.300 191.030 153.970  1.00  0.00      P1   O
ATOM   3668  N   ALA X 234     178.760 191.810 152.440  1.00  0.00      P1   N
ATOM   3669  HN  ALA X 234     178.515 192.056 151.503  0.00  0.00      P1    
ATOM   3670  CA  ALA X 234     177.850 192.290 153.470  1.00  0.00      P1   C
ATOM   3671  HA  ALA X 234     178.390 193.020 153.880  1.00  0.00      P1   H
ATOM   3672  CB  ALA X 234     176.590 192.950 152.950  1.00  0.00      P1   C
ATOM   3673  HB1 ALA X 234     176.020 193.250 153.720  1.00  0.00      P1   H
ATOM   3674  HB2 ALA X 234     176.840 193.750 152.400  1.00  0.00      P1   H
ATOM   3675  HB3 ALA X 234     176.080 192.310 152.380  1.00  0.00      P1   H
ATOM   3676  C   ALA X 234     177.550 191.220 154.550  1.00  0.00      P1   C
ATOM   3677  O   ALA X 234     177.640 191.470 155.750  1.00  0.00      P1   O
ATOM   3678  N   ASP X 235     177.370 189.990 154.080  1.00  0.00      P1   N
ATOM   3679  HN  ASP X 235     177.297 189.770 153.111  0.00  0.00      P1    
ATOM   3680  CA  ASP X 235     177.260 188.830 154.930  1.00  0.00      P1   C
ATOM   3681  HA  ASP X 235     177.090 189.240 155.830  1.00  0.00      P1   H
ATOM   3682  CB  ASP X 235     176.160 187.920 154.350  1.00  0.00      P1   C
ATOM   3683  HB1 ASP X 235     176.440 186.970 154.460  1.00  0.00      P1   H
ATOM   3684  HB2 ASP X 235     176.050 188.130 153.380  1.00  0.00      P1   H
ATOM   3685  CG  ASP X 235     174.800 188.090 155.020  1.00  0.00      P1   C
ATOM   3686  OD1 ASP X 235     173.990 187.130 154.970  1.00  0.00      P1   O
ATOM   3687  OD2 ASP X 235     174.440 189.210 155.440  1.00  0.00      P1   O
ATOM   3688  C   ASP X 235     178.530 187.960 155.040  1.00  0.00      P1   C
ATOM   3689  O   ASP X 235     178.560 187.170 155.960  1.00  0.00      P1   O
ATOM   3690  N   LEU X 236     179.610 188.080 154.270  1.00  0.00      P1   N
ATOM   3691  HN  LEU X 236     179.669 188.514 153.374  0.00  0.00      P1    
ATOM   3692  CA  LEU X 236     180.890 187.520 154.760  1.00  0.00      P1   C
ATOM   3693  HA  LEU X 236     180.800 186.530 154.710  1.00  0.00      P1   H
ATOM   3694  CB  LEU X 236     182.070 187.860 153.840  1.00  0.00      P1   C
ATOM   3695  HB1 LEU X 236     182.190 188.860 153.830  1.00  0.00      P1   H
ATOM   3696  HB2 LEU X 236     181.850 187.550 152.920  1.00  0.00      P1   H
ATOM   3697  CG  LEU X 236     183.410 187.220 154.250  1.00  0.00      P1   C
ATOM   3698  HG  LEU X 236     183.600 187.510 155.190  1.00  0.00      P1   H
ATOM   3699  CD1 LEU X 236     183.370 185.690 154.230  1.00  0.00      P1   C
ATOM   3700 HD11 LEU X 236     184.260 185.340 154.510  1.00  0.00      P1   H
ATOM   3701 HD12 LEU X 236     182.670 185.370 154.860  1.00  0.00      P1   H
ATOM   3702 HD13 LEU X 236     183.160 185.380 153.300  1.00  0.00      P1   H
ATOM   3703  CD2 LEU X 236     184.500 187.680 153.280  1.00  0.00      P1   C
ATOM   3704 HD21 LEU X 236     185.370 187.270 153.550  1.00  0.00      P1   H
ATOM   3705 HD22 LEU X 236     184.260 187.390 152.360  1.00  0.00      P1   H
ATOM   3706 HD23 LEU X 236     184.570 188.680 153.310  1.00  0.00      P1   H
ATOM   3707  C   LEU X 236     181.100 187.980 156.240  1.00  0.00      P1   C
ATOM   3708  O   LEU X 236     181.400 187.160 157.120  1.00  0.00      P1   O
ATOM   3709  N   ALA X 237     180.760 189.240 156.540  1.00  0.00      P1   N
ATOM   3710  HN  ALA X 237     180.478 189.909 155.853  0.00  0.00      P1    
ATOM   3711  CA  ALA X 237     180.780 189.730 157.930  1.00  0.00      P1   C
ATOM   3712  HA  ALA X 237     181.450 189.120 158.360  1.00  0.00      P1   H
ATOM   3713  CB  ALA X 237     181.170 191.210 157.870  1.00  0.00      P1   C
ATOM   3714  HB1 ALA X 237     181.200 191.590 158.790  1.00  0.00      P1   H
ATOM   3715  HB2 ALA X 237     182.070 191.310 157.440  1.00  0.00      P1   H
ATOM   3716  HB3 ALA X 237     180.490 191.710 157.330  1.00  0.00      P1   H
ATOM   3717  C   ALA X 237     179.530 189.540 158.800  1.00  0.00      P1   C
ATOM   3718  O   ALA X 237     179.600 188.880 159.850  1.00  0.00      P1   O
ATOM   3719  N   TYR X 238     178.380 190.100 158.370  1.00  0.00      P1   N
ATOM   3720  HN  TYR X 238     178.296 190.645 157.537  0.00  0.00      P1    
ATOM   3721  CA  TYR X 238     177.120 189.940 159.130  1.00  0.00      P1   C
ATOM   3722  HA  TYR X 238     177.310 190.310 160.030  1.00  0.00      P1   H
ATOM   3723  CB  TYR X 238     175.970 190.770 158.520  1.00  0.00      P1   C
ATOM   3724  HB1 TYR X 238     175.800 190.440 157.590  1.00  0.00      P1   H
ATOM   3725  HB2 TYR X 238     176.250 191.730 158.500  1.00  0.00      P1   H
ATOM   3726  CG  TYR X 238     174.670 190.660 159.300  1.00  0.00      P1   C
ATOM   3727  CD1 TYR X 238     174.600 191.090 160.650  1.00  0.00      P1   C
ATOM   3728  HD1 TYR X 238     175.400 191.530 161.070  1.00  0.00      P1   H
ATOM   3729  CE1 TYR X 238     173.430 190.890 161.400  1.00  0.00      P1   C
ATOM   3730  HE1 TYR X 238     173.390 191.180 162.360  1.00  0.00      P1   H
ATOM   3731  CZ  TYR X 238     172.310 190.280 160.810  1.00  0.00      P1   C
ATOM   3732  OH  TYR X 238     171.170 190.060 161.530  1.00  0.00      P1   O
ATOM   3733  HH  TYR X 238     170.490 189.620 160.950  1.00  0.00      P1   H
ATOM   3734  CD2 TYR X 238     173.540 190.060 158.710  1.00  0.00      P1   C
ATOM   3735  HD2 TYR X 238     173.580 189.760 157.760  1.00  0.00      P1   H
ATOM   3736  CE2 TYR X 238     172.360 189.870 159.460  1.00  0.00      P1   C
ATOM   3737  HE2 TYR X 238     171.560 189.450 159.030  1.00  0.00      P1   H
ATOM   3738  C   TYR X 238     176.750 188.460 159.300  1.00  0.00      P1   C
ATOM   3739  O   TYR X 238     175.960 188.130 160.170  1.00  0.00      P1   O
ATOM   3740  N   GLN X 239     177.400 187.570 158.560  1.00  0.00      P1   N
ATOM   3741  HN  GLN X 239     178.070 187.897 157.896  0.00  0.00      P1    
ATOM   3742  CA  GLN X 239     177.250 186.130 158.600  1.00  0.00      P1   C
ATOM   3743  HA  GLN X 239     176.560 186.090 159.320  1.00  0.00      P1   H
ATOM   3744  CB  GLN X 239     176.690 185.580 157.260  1.00  0.00      P1   C
ATOM   3745  HB1 GLN X 239     177.450 185.130 156.790  1.00  0.00      P1   H
ATOM   3746  HB2 GLN X 239     176.380 186.360 156.720  1.00  0.00      P1   H
ATOM   3747  CG  GLN X 239     175.530 184.580 157.330  1.00  0.00      P1   C
ATOM   3748  HG1 GLN X 239     174.680 185.080 157.490  1.00  0.00      P1   H
ATOM   3749  HG2 GLN X 239     175.700 183.940 158.080  1.00  0.00      P1   H
ATOM   3750  CD  GLN X 239     175.410 183.800 156.020  1.00  0.00      P1   C
ATOM   3751  OE1 GLN X 239     175.780 182.640 155.950  1.00  0.00      P1   O
ATOM   3752  NE2 GLN X 239     174.930 184.390 154.940  1.00  0.00      P1   N
ATOM   3753 HE21 GLN X 239     174.650 185.350 154.970  1.00  0.00      P1   H
ATOM   3754 HE22 GLN X 239     174.860 183.880 154.080  1.00  0.00      P1   H
ATOM   3755  C   GLN X 239     178.430 185.290 159.150  1.00  0.00      P1   C
ATOM   3756  O   GLN X 239     178.170 184.160 159.560  1.00  0.00      P1   O
ATOM   3757  N   LEU X 240     179.650 185.810 159.370  1.00  0.00      P1   N
ATOM   3758  HN  LEU X 240     180.120 186.508 158.834  0.00  0.00      P1    
ATOM   3759  CA  LEU X 240     180.430 185.310 160.550  1.00  0.00      P1   C
ATOM   3760  HA  LEU X 240     180.640 184.340 160.460  1.00  0.00      P1   H
ATOM   3761  CB  LEU X 240     181.730 186.130 160.610  1.00  0.00      P1   C
ATOM   3762  HB1 LEU X 240     181.520 187.050 160.930  1.00  0.00      P1   H
ATOM   3763  HB2 LEU X 240     182.120 186.170 159.690  1.00  0.00      P1   H
ATOM   3764  CG  LEU X 240     182.790 185.530 161.550  1.00  0.00      P1   C
ATOM   3765  HG  LEU X 240     182.330 185.240 162.390  1.00  0.00      P1   H
ATOM   3766  CD1 LEU X 240     183.490 184.330 160.900  1.00  0.00      P1   C
ATOM   3767 HD11 LEU X 240     184.170 183.960 161.530  1.00  0.00      P1   H
ATOM   3768 HD12 LEU X 240     182.810 183.630 160.700  1.00  0.00      P1   H
ATOM   3769 HD13 LEU X 240     183.940 184.620 160.060  1.00  0.00      P1   H
ATOM   3770  CD2 LEU X 240     183.860 186.580 161.870  1.00  0.00      P1   C
ATOM   3771 HD21 LEU X 240     184.550 186.190 162.480  1.00  0.00      P1   H
ATOM   3772 HD22 LEU X 240     184.300 186.880 161.020  1.00  0.00      P1   H
ATOM   3773 HD23 LEU X 240     183.430 187.370 162.310  1.00  0.00      P1   H
ATOM   3774  C   LEU X 240     179.580 185.490 161.800  1.00  0.00      P1   C
ATOM   3775  O   LEU X 240     179.450 184.540 162.570  1.00  0.00      P1   O
ATOM   3776  N   GLN X 241     178.910 186.640 161.970  1.00  0.00      P1   N
ATOM   3777  HN  GLN X 241     178.977 187.448 161.387  0.00  0.00      P1    
ATOM   3778  CA  GLN X 241     177.980 186.780 163.100  1.00  0.00      P1   C
ATOM   3779  HA  GLN X 241     178.550 186.480 163.870  1.00  0.00      P1   H
ATOM   3780  CB  GLN X 241     177.510 188.240 163.270  1.00  0.00      P1   C
ATOM   3781  HB1 GLN X 241     176.650 188.240 163.780  1.00  0.00      P1   H
ATOM   3782  HB2 GLN X 241     177.350 188.620 162.360  1.00  0.00      P1   H
ATOM   3783  CG  GLN X 241     178.500 189.140 164.010  1.00  0.00      P1   C
ATOM   3784  HG1 GLN X 241     179.280 189.340 163.400  1.00  0.00      P1   H
ATOM   3785  HG2 GLN X 241     178.830 188.670 164.830  1.00  0.00      P1   H
ATOM   3786  CD  GLN X 241     177.850 190.460 164.410  1.00  0.00      P1   C
ATOM   3787  OE1 GLN X 241     177.320 191.200 163.600  1.00  0.00      P1   O
ATOM   3788  NE2 GLN X 241     177.810 190.790 165.690  1.00  0.00      P1   N
ATOM   3789 HE21 GLN X 241     178.210 190.180 166.380  1.00  0.00      P1   H
ATOM   3790 HE22 GLN X 241     177.380 191.650 165.970  1.00  0.00      P1   H
ATOM   3791  C   GLN X 241     176.770 185.870 163.030  1.00  0.00      P1   C
ATOM   3792  O   GLN X 241     176.660 185.040 163.920  1.00  0.00      P1   O
ATOM   3793  N   VAL X 242     175.880 185.950 162.040  1.00  0.00      P1   N
ATOM   3794  HN  VAL X 242     175.961 186.575 161.268  0.00  0.00      P1    
ATOM   3795  CA  VAL X 242     174.680 185.100 162.010  1.00  0.00      P1   C
ATOM   3796  HA  VAL X 242     174.170 185.350 162.830  1.00  0.00      P1   H
ATOM   3797  CB  VAL X 242     173.730 185.420 160.850  1.00  0.00      P1   C
ATOM   3798  HB  VAL X 242     174.280 185.440 160.020  1.00  0.00      P1   H
ATOM   3799  CG1 VAL X 242     172.620 184.370 160.700  1.00  0.00      P1   C
ATOM   3800 HG11 VAL X 242     172.020 184.620 159.940  1.00  0.00      P1   H
ATOM   3801 HG12 VAL X 242     173.030 183.470 160.530  1.00  0.00      P1   H
ATOM   3802 HG13 VAL X 242     172.080 184.330 161.540  1.00  0.00      P1   H
ATOM   3803  CG2 VAL X 242     173.030 186.770 161.100  1.00  0.00      P1   C
ATOM   3804 HG21 VAL X 242     172.410 186.970 160.350  1.00  0.00      P1   H
ATOM   3805 HG22 VAL X 242     172.510 186.720 161.960  1.00  0.00      P1   H
ATOM   3806 HG23 VAL X 242     173.720 187.490 161.170  1.00  0.00      P1   H
ATOM   3807  C   VAL X 242     175.090 183.620 162.120  1.00  0.00      P1   C
ATOM   3808  O   VAL X 242     174.810 182.900 163.090  1.00  0.00      P1   O
ATOM   3809  N   ALA X 243     175.890 183.180 161.150  1.00  0.00      P1   N
ATOM   3810  HN  ALA X 243     176.366 183.778 160.506  0.00  0.00      P1    
ATOM   3811  CA  ALA X 243     176.120 181.770 160.970  1.00  0.00      P1   C
ATOM   3812  HA  ALA X 243     175.250 181.410 161.310  1.00  0.00      P1   H
ATOM   3813  CB  ALA X 243     176.340 181.440 159.490  1.00  0.00      P1   C
ATOM   3814  HB1 ALA X 243     176.500 180.460 159.390  1.00  0.00      P1   H
ATOM   3815  HB2 ALA X 243     175.540 181.710 158.960  1.00  0.00      P1   H
ATOM   3816  HB3 ALA X 243     177.140 181.940 159.160  1.00  0.00      P1   H
ATOM   3817  C   ALA X 243     177.180 181.130 161.860  1.00  0.00      P1   C
ATOM   3818  O   ALA X 243     176.940 180.070 162.460  1.00  0.00      P1   O
ATOM   3819  N   LYS X 244     178.340 181.770 162.000  1.00  0.00      P1   N
ATOM   3820  HN  LYS X 244     178.565 182.621 161.529  0.00  0.00      P1    
ATOM   3821  CA  LYS X 244     179.390 181.250 162.880  1.00  0.00      P1   C
ATOM   3822  HA  LYS X 244     179.240 180.270 162.940  1.00  0.00      P1   H
ATOM   3823  CB  LYS X 244     180.790 181.550 162.300  1.00  0.00      P1   C
ATOM   3824  HB1 LYS X 244     181.480 181.260 162.970  1.00  0.00      P1   H
ATOM   3825  HB2 LYS X 244     180.860 182.540 162.150  1.00  0.00      P1   H
ATOM   3826  CG  LYS X 244     181.100 180.840 160.970  1.00  0.00      P1   C
ATOM   3827  HG1 LYS X 244     181.940 181.230 160.590  1.00  0.00      P1   H
ATOM   3828  HG2 LYS X 244     180.340 181.000 160.340  1.00  0.00      P1   H
ATOM   3829  CD  LYS X 244     181.290 179.330 161.140  1.00  0.00      P1   C
ATOM   3830  HD1 LYS X 244     180.420 178.910 161.400  1.00  0.00      P1   H
ATOM   3831  HD2 LYS X 244     181.960 179.160 161.860  1.00  0.00      P1   H
ATOM   3832  CE  LYS X 244     181.780 178.710 159.830  1.00  0.00      P1   C
ATOM   3833  HE1 LYS X 244     182.590 179.190 159.510  1.00  0.00      P1   H
ATOM   3834  HE2 LYS X 244     181.060 178.780 159.140  1.00  0.00      P1   H
ATOM   3835  NZ  LYS X 244     182.130 177.280 160.010  1.00  0.00      P1   N
ATOM   3836  HZ1 LYS X 244     182.440 176.900 159.140  1.00  0.00      P1   H
ATOM   3837  HZ2 LYS X 244     182.850 177.200 160.690  1.00  0.00      P1   H
ATOM   3838  HZ3 LYS X 244     181.320 176.780 160.320  1.00  0.00      P1   H
ATOM   3839  C   LYS X 244     179.250 181.820 164.290  1.00  0.00      P1   C
ATOM   3840  O   LYS X 244     180.010 181.360 165.120  1.00  0.00      P1   O
ATOM   3841  N   THR X 245     178.280 182.680 164.620  1.00  0.00      P1   N
ATOM   3842  HN  THR X 245     177.822 183.312 163.995  0.00  0.00      P1    
ATOM   3843  CA  THR X 245     177.800 182.750 166.010  1.00  0.00      P1   C
ATOM   3844  HA  THR X 245     178.660 182.550 166.480  1.00  0.00      P1   H
ATOM   3845  CB  THR X 245     177.330 184.120 166.550  1.00  0.00      P1   C
ATOM   3846  HB  THR X 245     176.430 184.300 166.160  1.00  0.00      P1   H
ATOM   3847  OG1 THR X 245     178.250 185.090 166.130  1.00  0.00      P1   O
ATOM   3848  HG1 THR X 245     177.970 185.980 166.460  1.00  0.00      P1   H
ATOM   3849  CG2 THR X 245     177.290 184.240 168.070  1.00  0.00      P1   C
ATOM   3850 HG21 THR X 245     176.980 185.160 168.320  1.00  0.00      P1   H
ATOM   3851 HG22 THR X 245     176.660 183.560 168.440  1.00  0.00      P1   H
ATOM   3852 HG23 THR X 245     178.210 184.090 168.440  1.00  0.00      P1   H
ATOM   3853  C   THR X 245     176.770 181.690 166.320  1.00  0.00      P1   C
ATOM   3854  O   THR X 245     176.730 181.280 167.470  1.00  0.00      P1   O
ATOM   3855  N   LYS X 246     176.030 181.110 165.350  1.00  0.00      P1   N
ATOM   3856  HN  LYS X 246     175.875 181.442 164.421  0.00  0.00      P1    
ATOM   3857  CA  LYS X 246     175.360 179.830 165.680  1.00  0.00      P1   C
ATOM   3858  HA  LYS X 246     174.970 180.010 166.590  1.00  0.00      P1   H
ATOM   3859  CB  LYS X 246     174.200 179.540 164.720  1.00  0.00      P1   C
ATOM   3860  HB1 LYS X 246     174.560 179.050 163.930  1.00  0.00      P1   H
ATOM   3861  HB2 LYS X 246     173.810 180.420 164.420  1.00  0.00      P1   H
ATOM   3862  CG  LYS X 246     173.070 178.690 165.360  1.00  0.00      P1   C
ATOM   3863  HG1 LYS X 246     173.510 177.930 165.840  1.00  0.00      P1   H
ATOM   3864  HG2 LYS X 246     172.500 178.340 164.620  1.00  0.00      P1   H
ATOM   3865  CD  LYS X 246     172.150 179.420 166.370  1.00  0.00      P1   C
ATOM   3866  HD1 LYS X 246     171.240 179.010 166.310  1.00  0.00      P1   H
ATOM   3867  HD2 LYS X 246     172.100 180.390 166.100  1.00  0.00      P1   H
ATOM   3868  CE  LYS X 246     172.600 179.380 167.840  1.00  0.00      P1   C
ATOM   3869  HE1 LYS X 246     173.470 179.870 167.940  1.00  0.00      P1   H
ATOM   3870  HE2 LYS X 246     172.720 178.420 168.120  1.00  0.00      P1   H
ATOM   3871  NZ  LYS X 246     171.600 180.000 168.740  1.00  0.00      P1   N
ATOM   3872  HZ1 LYS X 246     171.930 179.950 169.680  1.00  0.00      P1   H
ATOM   3873  HZ2 LYS X 246     171.470 180.960 168.480  1.00  0.00      P1   H
ATOM   3874  HZ3 LYS X 246     170.730 179.510 168.660  1.00  0.00      P1   H
ATOM   3875  C   LYS X 246     176.310 178.640 165.890  1.00  0.00      P1   C
ATOM   3876  O   LYS X 246     176.220 177.910 166.890  1.00  0.00      P1   O
ATOM   3877  N   GLN X 247     177.270 178.460 164.980  1.00  0.00      P1   N
ATOM   3878  HN  GLN X 247     177.377 179.003 164.149  0.00  0.00      P1    
ATOM   3879  CA  GLN X 247     178.280 177.400 165.150  1.00  0.00      P1   C
ATOM   3880  HA  GLN X 247     177.740 176.580 165.310  1.00  0.00      P1   H
ATOM   3881  CB  GLN X 247     179.120 177.220 163.870  1.00  0.00      P1   C
ATOM   3882  HB1 GLN X 247     179.650 178.060 163.700  1.00  0.00      P1   H
ATOM   3883  HB2 GLN X 247     178.510 177.060 163.100  1.00  0.00      P1   H
ATOM   3884  CG  GLN X 247     180.090 176.030 164.020  1.00  0.00      P1   C
ATOM   3885  HG1 GLN X 247     179.570 175.260 164.390  1.00  0.00      P1   H
ATOM   3886  HG2 GLN X 247     180.810 176.290 164.660  1.00  0.00      P1   H
ATOM   3887  CD  GLN X 247     180.750 175.580 162.730  1.00  0.00      P1   C
ATOM   3888  OE1 GLN X 247     180.390 175.960 161.620  1.00  0.00      P1   O
ATOM   3889  NE2 GLN X 247     181.780 174.780 162.810  1.00  0.00      P1   N
ATOM   3890 HE21 GLN X 247     182.110 174.480 163.710  1.00  0.00      P1   H
ATOM   3891 HE22 GLN X 247     182.240 174.460 161.980  1.00  0.00      P1   H
ATOM   3892  C   GLN X 247     179.180 177.600 166.390  1.00  0.00      P1   C
ATOM   3893  O   GLN X 247     179.360 176.660 167.170  1.00  0.00      P1   O
ATOM   3894  N   GLN X 248     179.630 178.850 166.590  1.00  0.00      P1   N
ATOM   3895  HN  GLN X 248     179.562 179.587 165.920  0.00  0.00      P1    
ATOM   3896  CA  GLN X 248     180.270 179.230 167.840  1.00  0.00      P1   C
ATOM   3897  HA  GLN X 248     181.090 178.670 167.810  1.00  0.00      P1   H
ATOM   3898  CB  GLN X 248     180.710 180.700 167.980  1.00  0.00      P1   C
ATOM   3899  HB1 GLN X 248     180.790 180.910 168.960  1.00  0.00      P1   H
ATOM   3900  HB2 GLN X 248     180.010 181.270 167.570  1.00  0.00      P1   H
ATOM   3901  CG  GLN X 248     182.060 181.070 167.320  1.00  0.00      P1   C
ATOM   3902  HG1 GLN X 248     182.000 180.880 166.340  1.00  0.00      P1   H
ATOM   3903  HG2 GLN X 248     182.780 180.510 167.730  1.00  0.00      P1   H
ATOM   3904  CD  GLN X 248     182.400 182.540 167.510  1.00  0.00      P1   C
ATOM   3905  OE1 GLN X 248     183.340 182.900 168.190  1.00  0.00      P1   O
ATOM   3906  NE2 GLN X 248     181.630 183.450 166.940  1.00  0.00      P1   N
ATOM   3907 HE21 GLN X 248     180.850 183.160 166.390  1.00  0.00      P1   H
ATOM   3908 HE22 GLN X 248     181.840 184.420 167.060  1.00  0.00      P1   H
ATOM   3909  C   GLN X 248     179.400 178.880 169.000  1.00  0.00      P1   C
ATOM   3910  O   GLN X 248     179.920 178.180 169.830  1.00  0.00      P1   O
ATOM   3911  N   ILE X 249     178.120 179.250 169.040  1.00  0.00      P1   N
ATOM   3912  HN  ILE X 249     177.680 179.837 168.364  0.00  0.00      P1    
ATOM   3913  CA  ILE X 249     177.240 178.810 170.110  1.00  0.00      P1   C
ATOM   3914  HA  ILE X 249     177.570 179.260 170.940  1.00  0.00      P1   H
ATOM   3915  CB  ILE X 249     175.790 179.320 169.920  1.00  0.00      P1   C
ATOM   3916  HB  ILE X 249     175.580 179.290 168.950  1.00  0.00      P1   H
ATOM   3917  CG2 ILE X 249     174.720 178.430 170.570  1.00  0.00      P1   C
ATOM   3918 HG21 ILE X 249     173.820 178.820 170.410  1.00  0.00      P1   H
ATOM   3919 HG22 ILE X 249     174.770 177.510 170.170  1.00  0.00      P1   H
ATOM   3920 HG23 ILE X 249     174.890 178.370 171.560  1.00  0.00      P1   H
ATOM   3921  CG1 ILE X 249     175.690 180.780 170.430  1.00  0.00      P1   C
ATOM   3922 HG11 ILE X 249     174.880 181.200 170.020  1.00  0.00      P1   H
ATOM   3923 HG12 ILE X 249     176.510 181.270 170.120  1.00  0.00      P1   H
ATOM   3924  CD  ILE X 249     175.600 180.960 171.960  1.00  0.00      P1   C
ATOM   3925  HD1 ILE X 249     175.540 181.940 172.170  1.00  0.00      P1   H
ATOM   3926  HD2 ILE X 249     174.780 180.500 172.290  1.00  0.00      P1   H
ATOM   3927  HD3 ILE X 249     176.410 180.570 172.390  1.00  0.00      P1   H
ATOM   3928  C   ILE X 249     177.380 177.330 170.350  1.00  0.00      P1   C
ATOM   3929  O   ILE X 249     177.640 177.030 171.490  1.00  0.00      P1   O
ATOM   3930  N   GLU X 250     177.430 176.400 169.390  1.00  0.00      P1   N
ATOM   3931  HN  GLU X 250     177.345 176.478 168.401  0.00  0.00      P1    
ATOM   3932  CA  GLU X 250     177.650 175.010 169.870  1.00  0.00      P1   C
ATOM   3933  HA  GLU X 250     177.270 175.070 170.790  1.00  0.00      P1   H
ATOM   3934  CB  GLU X 250     176.840 174.000 169.050  1.00  0.00      P1   C
ATOM   3935  HB1 GLU X 250     177.400 173.670 168.290  1.00  0.00      P1   H
ATOM   3936  HB2 GLU X 250     176.030 174.470 168.690  1.00  0.00      P1   H
ATOM   3937  CG  GLU X 250     176.370 172.790 169.890  1.00  0.00      P1   C
ATOM   3938  HG1 GLU X 250     177.190 172.330 170.230  1.00  0.00      P1   H
ATOM   3939  HG2 GLU X 250     175.880 172.170 169.280  1.00  0.00      P1   H
ATOM   3940  CD  GLU X 250     175.460 173.080 171.110  1.00  0.00      P1   C
ATOM   3941  OE1 GLU X 250     175.070 174.240 171.380  1.00  0.00      P1   O
ATOM   3942  OE2 GLU X 250     175.150 172.130 171.860  1.00  0.00      P1   O
ATOM   3943  C   GLU X 250     179.080 174.570 170.240  1.00  0.00      P1   C
ATOM   3944  O   GLU X 250     179.320 174.340 171.420  1.00  0.00      P1   O
ATOM   3945  N   GLU X 251     180.050 174.440 169.340  1.00  0.00      P1   N
ATOM   3946  HN  GLU X 251     180.033 174.716 168.383  0.00  0.00      P1    
ATOM   3947  CA  GLU X 251     181.340 173.810 169.770  1.00  0.00      P1   C
ATOM   3948  HA  GLU X 251     181.150 173.250 170.570  1.00  0.00      P1   H
ATOM   3949  CB  GLU X 251     181.920 172.870 168.680  1.00  0.00      P1   C
ATOM   3950  HB1 GLU X 251     181.740 171.940 168.970  1.00  0.00      P1   H
ATOM   3951  HB2 GLU X 251     182.900 173.030 168.640  1.00  0.00      P1   H
ATOM   3952  CG  GLU X 251     181.390 172.990 167.230  1.00  0.00      P1   C
ATOM   3953  HG1 GLU X 251     180.400 173.100 167.260  1.00  0.00      P1   H
ATOM   3954  HG2 GLU X 251     181.630 172.150 166.740  1.00  0.00      P1   H
ATOM   3955  CD  GLU X 251     181.970 174.180 166.450  1.00  0.00      P1   C
ATOM   3956  OE1 GLU X 251     182.510 173.960 165.340  1.00  0.00      P1   O
ATOM   3957  OE2 GLU X 251     181.920 175.330 166.930  1.00  0.00      P1   O
ATOM   3958  C   GLU X 251     182.340 174.880 170.210  1.00  0.00      P1   C
ATOM   3959  O   GLU X 251     183.220 174.620 171.020  1.00  0.00      P1   O
ATOM   3960  N   GLN X 252     182.100 176.140 169.810  1.00  0.00      P1   N
ATOM   3961  HN  GLN X 252     181.512 176.389 169.043  0.00  0.00      P1    
ATOM   3962  CA  GLN X 252     182.700 177.260 170.490  1.00  0.00      P1   C
ATOM   3963  HA  GLN X 252     183.530 176.810 170.800  1.00  0.00      P1   H
ATOM   3964  CB  GLN X 252     183.240 178.380 169.580  1.00  0.00      P1   C
ATOM   3965  HB1 GLN X 252     183.990 178.830 170.070  1.00  0.00      P1   H
ATOM   3966  HB2 GLN X 252     182.500 179.030 169.420  1.00  0.00      P1   H
ATOM   3967  CG  GLN X 252     183.780 177.920 168.200  1.00  0.00      P1   C
ATOM   3968  HG1 GLN X 252     184.210 178.710 167.760  1.00  0.00      P1   H
ATOM   3969  HG2 GLN X 252     183.000 177.610 167.650  1.00  0.00      P1   H
ATOM   3970  CD  GLN X 252     184.800 176.790 168.240  1.00  0.00      P1   C
ATOM   3971  OE1 GLN X 252     185.840 176.870 168.870  1.00  0.00      P1   O
ATOM   3972  NE2 GLN X 252     184.570 175.720 167.520  1.00  0.00      P1   N
ATOM   3973 HE21 GLN X 252     183.740 175.650 166.970  1.00  0.00      P1   H
ATOM   3974 HE22 GLN X 252     185.230 174.970 167.530  1.00  0.00      P1   H
ATOM   3975  C   GLN X 252     181.940 177.740 171.770  1.00  0.00      P1   C
ATOM   3976  O   GLN X 252     182.590 178.390 172.580  1.00  0.00      P1   O
ATOM   3977  N   ARG X 253     180.690 177.310 172.110  1.00  0.00      P1   N
ATOM   3978  HN  ARG X 253     180.006 177.007 171.450  0.00  0.00      P1    
ATOM   3979  CA  ARG X 253     180.300 177.280 173.520  1.00  0.00      P1   C
ATOM   3980  HA  ARG X 253     180.760 178.130 173.770  1.00  0.00      P1   H
ATOM   3981  CB  ARG X 253     178.820 177.480 173.950  1.00  0.00      P1   C
ATOM   3982  HB1 ARG X 253     178.370 178.060 173.270  1.00  0.00      P1   H
ATOM   3983  HB2 ARG X 253     178.820 177.950 174.840  1.00  0.00      P1   H
ATOM   3984  CG  ARG X 253     177.980 176.170 174.100  1.00  0.00      P1   C
ATOM   3985  HG1 ARG X 253     178.270 175.710 174.940  1.00  0.00      P1   H
ATOM   3986  HG2 ARG X 253     178.170 175.590 173.310  1.00  0.00      P1   H
ATOM   3987  CD  ARG X 253     176.470 176.400 174.190  1.00  0.00      P1   C
ATOM   3988  HD1 ARG X 253     176.180 177.070 173.500  1.00  0.00      P1   H
ATOM   3989  HD2 ARG X 253     176.220 176.740 175.100  1.00  0.00      P1   H
ATOM   3990  NE  ARG X 253     175.720 175.150 173.940  1.00  0.00      P1   N
ATOM   3991  HE  ARG X 253     175.330 175.040 173.030  1.00  0.00      P1   H
ATOM   3992  CZ  ARG X 253     175.510 174.160 174.790  1.00  0.00      P1   C
ATOM   3993  NH1 ARG X 253     174.950 173.050 174.400  1.00  0.00      P1   N
ATOM   3994 HH11 ARG X 253     174.680 172.940 173.440  1.00  0.00      P1   H
ATOM   3995 HH12 ARG X 253     174.800 172.310 175.050  1.00  0.00      P1   H
ATOM   3996  NH2 ARG X 253     175.860 174.210 176.040  1.00  0.00      P1   N
ATOM   3997 HH21 ARG X 253     176.310 175.030 176.390  1.00  0.00      P1   H
ATOM   3998 HH22 ARG X 253     175.680 173.440 176.650  1.00  0.00      P1   H
ATOM   3999  C   ARG X 253     180.840 176.050 174.200  1.00  0.00      P1   C
ATOM   4000  O   ARG X 253     180.870 176.050 175.420  1.00  0.00      P1   O
ATOM   4001  N   VAL X 254     181.330 175.020 173.520  1.00  0.00      P1   N
ATOM   4002  HN  VAL X 254     181.133 174.794 172.570  0.00  0.00      P1    
ATOM   4003  CA  VAL X 254     182.250 174.100 174.180  1.00  0.00      P1   C
ATOM   4004  HA  VAL X 254     181.850 173.930 175.080  1.00  0.00      P1   H
ATOM   4005  CB  VAL X 254     182.330 172.710 173.500  1.00  0.00      P1   C
ATOM   4006  HB  VAL X 254     182.610 172.880 172.550  1.00  0.00      P1   H
ATOM   4007  CG1 VAL X 254     183.350 171.780 174.160  1.00  0.00      P1   C
ATOM   4008 HG11 VAL X 254     183.370 170.900 173.680  1.00  0.00      P1   H
ATOM   4009 HG12 VAL X 254     184.260 172.190 174.120  1.00  0.00      P1   H
ATOM   4010 HG13 VAL X 254     183.100 171.630 175.120  1.00  0.00      P1   H
ATOM   4011  CG2 VAL X 254     180.970 172.000 173.570  1.00  0.00      P1   C
ATOM   4012 HG21 VAL X 254     181.040 171.110 173.130  1.00  0.00      P1   H
ATOM   4013 HG22 VAL X 254     180.710 171.880 174.530  1.00  0.00      P1   H
ATOM   4014 HG23 VAL X 254     180.280 172.560 173.100  1.00  0.00      P1   H
ATOM   4015  C   VAL X 254     183.610 174.770 174.410  1.00  0.00      P1   C
ATOM   4016  O   VAL X 254     184.210 174.440 175.420  1.00  0.00      P1   O
ATOM   4017  N   GLN X 255     184.020 175.810 173.680  1.00  0.00      P1   N
ATOM   4018  HN  GLN X 255     183.701 176.052 172.765  0.00  0.00      P1    
ATOM   4019  CA  GLN X 255     185.040 176.720 174.230  1.00  0.00      P1   C
ATOM   4020  HA  GLN X 255     185.750 176.080 174.510  1.00  0.00      P1   H
ATOM   4021  CB  GLN X 255     185.700 177.670 173.210  1.00  0.00      P1   C
ATOM   4022  HB1 GLN X 255     186.220 178.360 173.710  1.00  0.00      P1   H
ATOM   4023  HB2 GLN X 255     184.980 178.120 172.680  1.00  0.00      P1   H
ATOM   4024  CG  GLN X 255     186.650 176.950 172.240  1.00  0.00      P1   C
ATOM   4025  HG1 GLN X 255     186.120 176.560 171.490  1.00  0.00      P1   H
ATOM   4026  HG2 GLN X 255     187.110 176.210 172.730  1.00  0.00      P1   H
ATOM   4027  CD  GLN X 255     187.700 177.890 171.660  1.00  0.00      P1   C
ATOM   4028  OE1 GLN X 255     188.450 178.540 172.380  1.00  0.00      P1   O
ATOM   4029  NE2 GLN X 255     187.840 178.020 170.360  1.00  0.00      P1   N
ATOM   4030 HE21 GLN X 255     187.250 177.500 169.750  1.00  0.00      P1   H
ATOM   4031 HE22 GLN X 255     188.530 178.640 169.990  1.00  0.00      P1   H
ATOM   4032  C   GLN X 255     184.550 177.460 175.470  1.00  0.00      P1   C
ATOM   4033  O   GLN X 255     185.210 177.340 176.490  1.00  0.00      P1   O
ATOM   4034  N   VAL X 256     183.390 178.110 175.470  1.00  0.00      P1   N
ATOM   4035  HN  VAL X 256     182.804 178.169 174.666  0.00  0.00      P1    
ATOM   4036  CA  VAL X 256     182.860 178.810 176.670  1.00  0.00      P1   C
ATOM   4037  HA  VAL X 256     183.600 179.450 176.880  1.00  0.00      P1   H
ATOM   4038  CB  VAL X 256     181.550 179.570 176.370  1.00  0.00      P1   C
ATOM   4039  HB  VAL X 256     180.900 178.860 176.100  1.00  0.00      P1   H
ATOM   4040  CG1 VAL X 256     181.010 180.350 177.570  1.00  0.00      P1   C
ATOM   4041 HG11 VAL X 256     180.160 180.820 177.310  1.00  0.00      P1   H
ATOM   4042 HG12 VAL X 256     180.820 179.710 178.320  1.00  0.00      P1   H
ATOM   4043 HG13 VAL X 256     181.680 181.020 177.870  1.00  0.00      P1   H
ATOM   4044  CG2 VAL X 256     181.750 180.600 175.240  1.00  0.00      P1   C
ATOM   4045 HG21 VAL X 256     180.890 181.070 175.070  1.00  0.00      P1   H
ATOM   4046 HG22 VAL X 256     182.440 181.260 175.520  1.00  0.00      P1   H
ATOM   4047 HG23 VAL X 256     182.050 180.130 174.410  1.00  0.00      P1   H
ATOM   4048  C   VAL X 256     182.690 177.910 177.910  1.00  0.00      P1   C
ATOM   4049  O   VAL X 256     182.840 178.370 179.040  1.00  0.00      P1   O
ATOM   4050  N   GLN X 257     182.410 176.610 177.740  1.00  0.00      P1   N
ATOM   4051  HN  GLN X 257     182.556 176.153 176.865  0.00  0.00      P1    
ATOM   4052  CA  GLN X 257     181.870 175.740 178.800  1.00  0.00      P1   C
ATOM   4053  HA  GLN X 257     181.930 176.330 179.600  1.00  0.00      P1   H
ATOM   4054  CB  GLN X 257     180.400 175.360 178.520  1.00  0.00      P1   C
ATOM   4055  HB1 GLN X 257     180.070 174.810 179.280  1.00  0.00      P1   H
ATOM   4056  HB2 GLN X 257     180.370 174.830 177.680  1.00  0.00      P1   H
ATOM   4057  CG  GLN X 257     179.490 176.590 178.360  1.00  0.00      P1   C
ATOM   4058  HG1 GLN X 257     179.720 177.060 177.510  1.00  0.00      P1   H
ATOM   4059  HG2 GLN X 257     179.640 177.210 179.130  1.00  0.00      P1   H
ATOM   4060  CD  GLN X 257     178.000 176.250 178.320  1.00  0.00      P1   C
ATOM   4061  OE1 GLN X 257     177.370 176.190 177.280  1.00  0.00      P1   O
ATOM   4062  NE2 GLN X 257     177.360 176.040 179.440  1.00  0.00      P1   N
ATOM   4063 HE21 GLN X 257     177.850 176.110 180.320  1.00  0.00      P1   H
ATOM   4064 HE22 GLN X 257     176.390 175.810 179.430  1.00  0.00      P1   H
ATOM   4065  C   GLN X 257     182.740 174.510 179.120  1.00  0.00      P1   C
ATOM   4066  O   GLN X 257     182.640 173.930 180.200  1.00  0.00      P1   O
ATOM   4067  N   VAL X 258     183.710 174.180 178.260  1.00  0.00      P1   N
ATOM   4068  HN  VAL X 258     183.662 174.281 177.270  0.00  0.00      P1    
ATOM   4069  CA  VAL X 258     184.970 173.620 178.750  1.00  0.00      P1   C
ATOM   4070  HA  VAL X 258     184.700 172.940 179.420  1.00  0.00      P1   H
ATOM   4071  CB  VAL X 258     185.770 172.920 177.620  1.00  0.00      P1   C
ATOM   4072  HB  VAL X 258     185.090 172.660 176.940  1.00  0.00      P1   H
ATOM   4073  CG1 VAL X 258     186.820 173.790 176.920  1.00  0.00      P1   C
ATOM   4074 HG11 VAL X 258     187.280 173.250 176.210  1.00  0.00      P1   H
ATOM   4075 HG12 VAL X 258     186.370 174.570 176.490  1.00  0.00      P1   H
ATOM   4076 HG13 VAL X 258     187.490 174.110 177.580  1.00  0.00      P1   H
ATOM   4077  CG2 VAL X 258     186.500 171.700 178.200  1.00  0.00      P1   C
ATOM   4078 HG21 VAL X 258     187.020 171.250 177.470  1.00  0.00      P1   H
ATOM   4079 HG22 VAL X 258     187.130 171.990 178.920  1.00  0.00      P1   H
ATOM   4080 HG23 VAL X 258     185.830 171.060 178.580  1.00  0.00      P1   H
ATOM   4081  C   VAL X 258     185.800 174.700 179.440  1.00  0.00      P1   C
ATOM   4082  O   VAL X 258     186.470 174.350 180.390  1.00  0.00      P1   O
ATOM   4083  N   VAL X 259     185.670 175.970 179.060  1.00  0.00      P1   N
ATOM   4084  HN  VAL X 259     185.305 176.244 178.174  0.00  0.00      P1    
ATOM   4085  CA  VAL X 259     186.060 177.090 179.930  1.00  0.00      P1   C
ATOM   4086  HA  VAL X 259     186.980 176.840 180.220  1.00  0.00      P1   H
ATOM   4087  CB  VAL X 259     186.200 178.450 179.190  1.00  0.00      P1   C
ATOM   4088  HB  VAL X 259     185.350 178.550 178.670  1.00  0.00      P1   H
ATOM   4089  CG1 VAL X 259     186.330 179.670 180.110  1.00  0.00      P1   C
ATOM   4090 HG11 VAL X 259     186.410 180.500 179.550  1.00  0.00      P1   H
ATOM   4091 HG12 VAL X 259     185.520 179.740 180.690  1.00  0.00      P1   H
ATOM   4092 HG13 VAL X 259     187.140 179.570 180.680  1.00  0.00      P1   H
ATOM   4093  CG2 VAL X 259     187.460 178.420 178.320  1.00  0.00      P1   C
ATOM   4094 HG21 VAL X 259     187.560 179.300 177.840  1.00  0.00      P1   H
ATOM   4095 HG22 VAL X 259     188.260 178.270 178.900  1.00  0.00      P1   H
ATOM   4096 HG23 VAL X 259     187.390 177.680 177.650  1.00  0.00      P1   H
ATOM   4097  C   VAL X 259     185.190 177.160 181.190  1.00  0.00      P1   C
ATOM   4098  O   VAL X 259     185.710 177.560 182.210  1.00  0.00      P1   O
ATOM   4099  N   GLU X 260     183.960 176.650 181.200  1.00  0.00      P1   N
ATOM   4100  HN  GLU X 260     183.458 176.347 180.394  0.00  0.00      P1    
ATOM   4101  CA  GLU X 260     183.220 176.490 182.460  1.00  0.00      P1   C
ATOM   4102  HA  GLU X 260     183.380 177.380 182.880  1.00  0.00      P1   H
ATOM   4103  CB  GLU X 260     181.690 176.270 182.240  1.00  0.00      P1   C
ATOM   4104  HB1 GLU X 260     181.320 175.890 183.090  1.00  0.00      P1   H
ATOM   4105  HB2 GLU X 260     181.580 175.600 181.510  1.00  0.00      P1   H
ATOM   4106  CG  GLU X 260     180.830 177.500 181.880  1.00  0.00      P1   C
ATOM   4107  HG1 GLU X 260     181.090 177.800 180.960  1.00  0.00      P1   H
ATOM   4108  HG2 GLU X 260     181.030 178.230 182.530  1.00  0.00      P1   H
ATOM   4109  CD  GLU X 260     179.310 177.230 181.890  1.00  0.00      P1   C
ATOM   4110  OE1 GLU X 260     178.900 176.050 181.800  1.00  0.00      P1   O
ATOM   4111  OE2 GLU X 260     178.510 178.190 181.970  1.00  0.00      P1   O
ATOM   4112  C   GLU X 260     183.790 175.400 183.370  1.00  0.00      P1   C
ATOM   4113  O   GLU X 260     184.150 175.690 184.510  1.00  0.00      P1   O
ATOM   4114  N   ARG X 261     183.940 174.140 182.930  1.00  0.00      P1   N
ATOM   4115  HN  ARG X 261     183.654 173.836 182.024  0.00  0.00      P1    
ATOM   4116  CA  ARG X 261     184.560 173.120 183.810  1.00  0.00      P1   C
ATOM   4117  HA  ARG X 261     184.030 173.130 184.660  1.00  0.00      P1   H
ATOM   4118  CB  ARG X 261     184.450 171.720 183.190  1.00  0.00      P1   C
ATOM   4119  HB1 ARG X 261     185.220 171.170 183.520  1.00  0.00      P1   H
ATOM   4120  HB2 ARG X 261     184.500 171.810 182.200  1.00  0.00      P1   H
ATOM   4121  CG  ARG X 261     183.140 170.990 183.550  1.00  0.00      P1   C
ATOM   4122  HG1 ARG X 261     183.070 170.940 184.550  1.00  0.00      P1   H
ATOM   4123  HG2 ARG X 261     183.200 170.060 183.180  1.00  0.00      P1   H
ATOM   4124  CD  ARG X 261     181.840 171.630 183.020  1.00  0.00      P1   C
ATOM   4125  HD1 ARG X 261     181.200 170.910 182.770  1.00  0.00      P1   H
ATOM   4126  HD2 ARG X 261     182.060 172.180 182.220  1.00  0.00      P1   H
ATOM   4127  NE  ARG X 261     181.170 172.510 184.000  1.00  0.00      P1   N
ATOM   4128  HE  ARG X 261     181.450 172.440 184.960  1.00  0.00      P1   H
ATOM   4129  CZ  ARG X 261     180.220 173.390 183.710  1.00  0.00      P1   C
ATOM   4130  NH1 ARG X 261     179.640 174.090 184.650  1.00  0.00      P1   N
ATOM   4131 HH11 ARG X 261     179.920 173.980 185.600  1.00  0.00      P1   H
ATOM   4132 HH12 ARG X 261     178.930 174.750 184.410  1.00  0.00      P1   H
ATOM   4133  NH2 ARG X 261     179.840 173.590 182.490  1.00  0.00      P1   N
ATOM   4134 HH21 ARG X 261     180.260 173.080 181.740  1.00  0.00      P1   H
ATOM   4135 HH22 ARG X 261     179.120 174.260 182.290  1.00  0.00      P1   H
ATOM   4136  C   ARG X 261     186.010 173.500 184.180  1.00  0.00      P1   C
ATOM   4137  O   ARG X 261     186.420 173.330 185.330  1.00  0.00      P1   O
ATOM   4138  N   ALA X 262     186.750 174.090 183.250  1.00  0.00      P1   N
ATOM   4139  HN  ALA X 262     186.407 174.191 182.316  0.00  0.00      P1    
ATOM   4140  CA  ALA X 262     188.090 174.630 183.490  1.00  0.00      P1   C
ATOM   4141  HA  ALA X 262     188.520 173.870 183.960  1.00  0.00      P1   H
ATOM   4142  CB  ALA X 262     188.800 174.950 182.170  1.00  0.00      P1   C
ATOM   4143  HB1 ALA X 262     189.710 175.320 182.360  1.00  0.00      P1   H
ATOM   4144  HB2 ALA X 262     188.880 174.110 181.630  1.00  0.00      P1   H
ATOM   4145  HB3 ALA X 262     188.270 175.620 181.650  1.00  0.00      P1   H
ATOM   4146  C   ALA X 262     188.140 175.840 184.430  1.00  0.00      P1   C
ATOM   4147  O   ALA X 262     189.170 176.090 185.060  1.00  0.00      P1   O
ATOM   4148  N   GLN X 263     187.030 176.540 184.590  1.00  0.00      P1   N
ATOM   4149  HN  GLN X 263     186.255 176.346 183.991  0.00  0.00      P1    
ATOM   4150  CA  GLN X 263     186.790 177.590 185.560  1.00  0.00      P1   C
ATOM   4151  HA  GLN X 263     187.640 177.710 186.080  1.00  0.00      P1   H
ATOM   4152  CB  GLN X 263     186.590 178.960 184.890  1.00  0.00      P1   C
ATOM   4153  HB1 GLN X 263     186.450 179.650 185.600  1.00  0.00      P1   H
ATOM   4154  HB2 GLN X 263     185.780 178.910 184.300  1.00  0.00      P1   H
ATOM   4155  CG  GLN X 263     187.790 179.390 184.020  1.00  0.00      P1   C
ATOM   4156  HG1 GLN X 263     187.520 180.180 183.470  1.00  0.00      P1   H
ATOM   4157  HG2 GLN X 263     188.040 178.630 183.420  1.00  0.00      P1   H
ATOM   4158  CD  GLN X 263     189.020 179.770 184.850  1.00  0.00      P1   C
ATOM   4159  OE1 GLN X 263     189.190 180.910 185.250  1.00  0.00      P1   O
ATOM   4160  NE2 GLN X 263     189.910 178.850 185.180  1.00  0.00      P1   N
ATOM   4161 HE21 GLN X 263     189.790 177.910 184.890  1.00  0.00      P1   H
ATOM   4162 HE22 GLN X 263     190.710 179.110 185.730  1.00  0.00      P1   H
ATOM   4163  C   GLN X 263     185.730 177.140 186.570  1.00  0.00      P1   C
ATOM   4164  O   GLN X 263     184.830 177.900 186.970  1.00  0.00      P1   O
ATOM   4165  N   GLN X 264     185.890 175.850 186.950  1.00  0.00      P1   N
ATOM   4166  HN  GLN X 264     186.736 175.404 186.665  0.00  0.00      P1    
ATOM   4167  CA  GLN X 264     184.990 175.000 187.730  1.00  0.00      P1   C
ATOM   4168  HA  GLN X 264     184.440 174.580 187.000  1.00  0.00      P1   H
ATOM   4169  CB  GLN X 264     185.760 173.910 188.510  1.00  0.00      P1   C
ATOM   4170  HB1 GLN X 264     185.910 173.140 187.890  1.00  0.00      P1   H
ATOM   4171  HB2 GLN X 264     185.170 173.610 189.260  1.00  0.00      P1   H
ATOM   4172  CG  GLN X 264     187.120 174.310 189.110  1.00  0.00      P1   C
ATOM   4173  HG1 GLN X 264     187.050 175.230 189.500  1.00  0.00      P1   H
ATOM   4174  HG2 GLN X 264     187.810 174.310 188.380  1.00  0.00      P1   H
ATOM   4175  CD  GLN X 264     187.570 173.340 190.200  1.00  0.00      P1   C
ATOM   4176  OE1 GLN X 264     187.010 173.330 191.280  1.00  0.00      P1   O
ATOM   4177  NE2 GLN X 264     188.570 172.510 189.990  1.00  0.00      P1   N
ATOM   4178 HE21 GLN X 264     189.050 172.510 189.110  1.00  0.00      P1   H
ATOM   4179 HE22 GLN X 264     188.860 171.880 190.710  1.00  0.00      P1   H
ATOM   4180  C   GLN X 264     184.000 175.770 188.610  1.00  0.00      P1   C
ATOM   4181  O   GLN X 264     182.790 175.710 188.400  1.00  0.00      P1   O
ATOM   4182  N   VAL X 265     184.510 176.550 189.570  1.00  0.00      P1   N
ATOM   4183  HN  VAL X 265     185.489 176.662 189.718  0.00  0.00      P1    
ATOM   4184  CA  VAL X 265     183.670 177.310 190.490  1.00  0.00      P1   C
ATOM   4185  HA  VAL X 265     182.850 176.740 190.500  1.00  0.00      P1   H
ATOM   4186  CB  VAL X 265     184.320 177.440 191.890  1.00  0.00      P1   C
ATOM   4187  HB  VAL X 265     183.730 178.050 192.400  1.00  0.00      P1   H
ATOM   4188  CG1 VAL X 265     184.400 176.060 192.570  1.00  0.00      P1   C
ATOM   4189 HG11 VAL X 265     184.830 176.160 193.470  1.00  0.00      P1   H
ATOM   4190 HG12 VAL X 265     183.480 175.680 192.670  1.00  0.00      P1   H
ATOM   4191 HG13 VAL X 265     184.960 175.450 192.000  1.00  0.00      P1   H
ATOM   4192  CG2 VAL X 265     185.720 178.060 191.870  1.00  0.00      P1   C
ATOM   4193 HG21 VAL X 265     186.080 178.100 192.800  1.00  0.00      P1   H
ATOM   4194 HG22 VAL X 265     186.330 177.490 191.310  1.00  0.00      P1   H
ATOM   4195 HG23 VAL X 265     185.670 178.980 191.480  1.00  0.00      P1   H
ATOM   4196  C   VAL X 265     183.250 178.700 190.010  1.00  0.00      P1   C
ATOM   4197  O   VAL X 265     182.110 179.090 190.280  1.00  0.00      P1   O
ATOM   4198  N   ALA X 266     184.100 179.380 189.230  1.00  0.00      P1   N
ATOM   4199  HN  ALA X 266     185.007 179.005 189.042  0.00  0.00      P1    
ATOM   4200  CA  ALA X 266     183.810 180.680 188.600  1.00  0.00      P1   C
ATOM   4201  HA  ALA X 266     183.820 181.340 189.350  1.00  0.00      P1   H
ATOM   4202  CB  ALA X 266     184.900 181.080 187.610  1.00  0.00      P1   C
ATOM   4203  HB1 ALA X 266     184.670 181.970 187.200  1.00  0.00      P1   H
ATOM   4204  HB2 ALA X 266     185.770 181.160 188.090  1.00  0.00      P1   H
ATOM   4205  HB3 ALA X 266     184.970 180.390 186.890  1.00  0.00      P1   H
ATOM   4206  C   ALA X 266     182.400 180.700 187.970  1.00  0.00      P1   C
ATOM   4207  O   ALA X 266     181.540 181.600 188.080  1.00  0.00      P1   O
ATOM   4208  N   VAL X 267     182.140 179.560 187.360  1.00  0.00      P1   N
ATOM   4209  HN  VAL X 267     182.784 178.800 187.369  0.00  0.00      P1    
ATOM   4210  CA  VAL X 267     180.920 179.300 186.630  1.00  0.00      P1   C
ATOM   4211  HA  VAL X 267     180.390 180.150 186.680  1.00  0.00      P1   H
ATOM   4212  CB  VAL X 267     181.310 178.940 185.210  1.00  0.00      P1   C
ATOM   4213  HB  VAL X 267     180.490 178.730 184.670  1.00  0.00      P1   H
ATOM   4214  CG1 VAL X 267     182.020 180.100 184.490  1.00  0.00      P1   C
ATOM   4215 HG11 VAL X 267     182.260 179.830 183.560  1.00  0.00      P1   H
ATOM   4216 HG12 VAL X 267     181.400 180.890 184.450  1.00  0.00      P1   H
ATOM   4217 HG13 VAL X 267     182.850 180.350 184.990  1.00  0.00      P1   H
ATOM   4218  CG2 VAL X 267     182.230 177.720 185.310  1.00  0.00      P1   C
ATOM   4219 HG21 VAL X 267     182.510 177.440 184.390  1.00  0.00      P1   H
ATOM   4220 HG22 VAL X 267     183.030 177.950 185.860  1.00  0.00      P1   H
ATOM   4221 HG23 VAL X 267     181.730 176.960 185.750  1.00  0.00      P1   H
ATOM   4222  C   VAL X 267     180.040 178.200 187.230  1.00  0.00      P1   C
ATOM   4223  O   VAL X 267     178.980 177.940 186.670  1.00  0.00      P1   O
ATOM   4224  N   GLN X 268     180.400 177.610 188.370  1.00  0.00      P1   N
ATOM   4225  HN  GLN X 268     181.332 177.497 188.710  0.00  0.00      P1    
ATOM   4226  CA  GLN X 268     179.370 177.060 189.240  1.00  0.00      P1   C
ATOM   4227  HA  GLN X 268     178.840 176.450 188.650  1.00  0.00      P1   H
ATOM   4228  CB  GLN X 268     179.950 176.230 190.390  1.00  0.00      P1   C
ATOM   4229  HB1 GLN X 268     180.570 176.800 190.920  1.00  0.00      P1   H
ATOM   4230  HB2 GLN X 268     180.460 175.460 190.000  1.00  0.00      P1   H
ATOM   4231  CG  GLN X 268     178.870 175.660 191.340  1.00  0.00      P1   C
ATOM   4232  HG1 GLN X 268     178.410 176.430 191.780  1.00  0.00      P1   H
ATOM   4233  HG2 GLN X 268     179.320 175.100 192.030  1.00  0.00      P1   H
ATOM   4234  CD  GLN X 268     177.810 174.800 190.640  1.00  0.00      P1   C
ATOM   4235  OE1 GLN X 268     177.910 173.590 190.570  1.00  0.00      P1   O
ATOM   4236  NE2 GLN X 268     176.760 175.380 190.110  1.00  0.00      P1   N
ATOM   4237 HE21 GLN X 268     176.660 176.370 190.160  1.00  0.00      P1   H
ATOM   4238 HE22 GLN X 268     176.070 174.830 189.650  1.00  0.00      P1   H
ATOM   4239  C   GLN X 268     178.480 178.200 189.770  1.00  0.00      P1   C
ATOM   4240  O   GLN X 268     177.260 178.130 189.700  1.00  0.00      P1   O
ATOM   4241  N   GLU X 269     179.070 179.310 190.240  1.00  0.00      P1   N
ATOM   4242  HN  GLU X 269     180.054 179.452 190.296  0.00  0.00      P1    
ATOM   4243  CA  GLU X 269     178.270 180.450 190.730  1.00  0.00      P1   C
ATOM   4244  HA  GLU X 269     177.500 180.050 191.220  1.00  0.00      P1   H
ATOM   4245  CB  GLU X 269     179.150 181.330 191.620  1.00  0.00      P1   C
ATOM   4246  HB1 GLU X 269     178.630 182.150 191.880  1.00  0.00      P1   H
ATOM   4247  HB2 GLU X 269     179.970 181.600 191.110  1.00  0.00      P1   H
ATOM   4248  CG  GLU X 269     179.580 180.600 192.900  1.00  0.00      P1   C
ATOM   4249  HG1 GLU X 269     180.140 179.800 192.650  1.00  0.00      P1   H
ATOM   4250  HG2 GLU X 269     178.760 180.290 193.390  1.00  0.00      P1   H
ATOM   4251  CD  GLU X 269     180.390 181.530 193.800  1.00  0.00      P1   C
ATOM   4252  OE1 GLU X 269     179.760 182.420 194.400  1.00  0.00      P1   O
ATOM   4253  OE2 GLU X 269     181.620 181.340 193.870  1.00  0.00      P1   O
ATOM   4254  C   GLU X 269     177.710 181.290 189.600  1.00  0.00      P1   C
ATOM   4255  O   GLU X 269     176.590 181.750 189.760  1.00  0.00      P1   O
ATOM   4256  N   GLN X 270     178.360 181.430 188.420  1.00  0.00      P1   N
ATOM   4257  HN  GLN X 270     179.318 181.247 188.205  0.00  0.00      P1    
ATOM   4258  CA  GLN X 270     177.560 181.920 187.280  1.00  0.00      P1   C
ATOM   4259  HA  GLN X 270     177.020 182.660 187.690  1.00  0.00      P1   H
ATOM   4260  CB  GLN X 270     178.450 182.500 186.170  1.00  0.00      P1   C
ATOM   4261  HB1 GLN X 270     177.890 182.670 185.360  1.00  0.00      P1   H
ATOM   4262  HB2 GLN X 270     179.170 181.840 185.950  1.00  0.00      P1   H
ATOM   4263  CG  GLN X 270     179.090 183.820 186.630  1.00  0.00      P1   C
ATOM   4264  HG1 GLN X 270     179.530 183.680 187.520  1.00  0.00      P1   H
ATOM   4265  HG2 GLN X 270     178.380 184.520 186.720  1.00  0.00      P1   H
ATOM   4266  CD  GLN X 270     180.130 184.290 185.640  1.00  0.00      P1   C
ATOM   4267  OE1 GLN X 270     179.890 185.120 184.780  1.00  0.00      P1   O
ATOM   4268  NE2 GLN X 270     181.330 183.750 185.730  1.00  0.00      P1   N
ATOM   4269 HE21 GLN X 270     181.520 183.070 186.430  1.00  0.00      P1   H
ATOM   4270 HE22 GLN X 270     182.050 184.030 185.100  1.00  0.00      P1   H
ATOM   4271  C   GLN X 270     176.540 180.900 186.720  1.00  0.00      P1   C
ATOM   4272  O   GLN X 270     175.670 181.310 185.960  1.00  0.00      P1   O
ATOM   4273  N   GLU X 271     176.560 179.620 187.110  1.00  0.00      P1   N
ATOM   4274  HN  GLU X 271     177.349 179.171 187.521  0.00  0.00      P1    
ATOM   4275  CA  GLU X 271     175.390 178.750 186.960  1.00  0.00      P1   C
ATOM   4276  HA  GLU X 271     175.090 178.940 186.030  1.00  0.00      P1   H
ATOM   4277  CB  GLU X 271     175.710 177.240 187.100  1.00  0.00      P1   C
ATOM   4278  HB1 GLU X 271     175.140 176.860 187.820  1.00  0.00      P1   H
ATOM   4279  HB2 GLU X 271     176.680 177.150 187.350  1.00  0.00      P1   H
ATOM   4280  CG  GLU X 271     175.470 176.440 185.810  1.00  0.00      P1   C
ATOM   4281  HG1 GLU X 271     175.640 175.470 186.000  1.00  0.00      P1   H
ATOM   4282  HG2 GLU X 271     176.110 176.760 185.120  1.00  0.00      P1   H
ATOM   4283  CD  GLU X 271     174.040 176.590 185.260  1.00  0.00      P1   C
ATOM   4284  OE1 GLU X 271     173.900 176.900 184.060  1.00  0.00      P1   O
ATOM   4285  OE2 GLU X 271     173.050 176.480 186.010  1.00  0.00      P1   O
ATOM   4286  C   GLU X 271     174.290 179.110 187.950  1.00  0.00      P1   C
ATOM   4287  O   GLU X 271     173.130 179.100 187.580  1.00  0.00      P1   O
ATOM   4288  N   ILE X 272     174.610 179.520 189.180  1.00  0.00      P1   N
ATOM   4289  HN  ILE X 272     175.532 179.480 189.560  0.00  0.00      P1    
ATOM   4290  CA  ILE X 272     173.600 180.080 190.100  1.00  0.00      P1   C
ATOM   4291  HA  ILE X 272     172.830 179.440 190.080  1.00  0.00      P1   H
ATOM   4292  CB  ILE X 272     174.160 180.170 191.550  1.00  0.00      P1   C
ATOM   4293  HB  ILE X 272     174.970 180.770 191.520  1.00  0.00      P1   H
ATOM   4294  CG2 ILE X 272     173.150 180.810 192.520  1.00  0.00      P1   C
ATOM   4295 HG21 ILE X 272     173.550 180.850 193.440  1.00  0.00      P1   H
ATOM   4296 HG22 ILE X 272     172.930 181.730 192.220  1.00  0.00      P1   H
ATOM   4297 HG23 ILE X 272     172.320 180.250 192.550  1.00  0.00      P1   H
ATOM   4298  CG1 ILE X 272     174.570 178.760 192.050  1.00  0.00      P1   C
ATOM   4299 HG11 ILE X 272     175.160 178.340 191.370  1.00  0.00      P1   H
ATOM   4300 HG12 ILE X 272     173.740 178.220 192.170  1.00  0.00      P1   H
ATOM   4301  CD  ILE X 272     175.320 178.760 193.390  1.00  0.00      P1   C
ATOM   4302  HD1 ILE X 272     175.550 177.820 193.640  1.00  0.00      P1   H
ATOM   4303  HD2 ILE X 272     176.170 179.290 193.300  1.00  0.00      P1   H
ATOM   4304  HD3 ILE X 272     174.750 179.170 194.100  1.00  0.00      P1   H
ATOM   4305  C   ILE X 272     173.070 181.420 189.600  1.00  0.00      P1   C
ATOM   4306  O   ILE X 272     171.870 181.610 189.680  1.00  0.00      P1   O
ATOM   4307  N   ALA X 273     173.870 182.300 189.000  1.00  0.00      P1   N
ATOM   4308  HN  ALA X 273     174.865 182.208 189.035  0.00  0.00      P1    
ATOM   4309  CA  ALA X 273     173.370 183.460 188.250  1.00  0.00      P1   C
ATOM   4310  HA  ALA X 273     172.770 183.940 188.880  1.00  0.00      P1   H
ATOM   4311  CB  ALA X 273     174.560 184.340 187.850  1.00  0.00      P1   C
ATOM   4312  HB1 ALA X 273     174.230 185.140 187.340  1.00  0.00      P1   H
ATOM   4313  HB2 ALA X 273     175.040 184.650 188.670  1.00  0.00      P1   H
ATOM   4314  HB3 ALA X 273     175.190 183.810 187.280  1.00  0.00      P1   H
ATOM   4315  C   ALA X 273     172.550 183.060 187.010  1.00  0.00      P1   C
ATOM   4316  O   ALA X 273     171.630 183.740 186.580  1.00  0.00      P1   O
ATOM   4317  N   ARG X 274     172.830 181.900 186.420  1.00  0.00      P1   N
ATOM   4318  HN  ARG X 274     173.655 181.386 186.643  0.00  0.00      P1    
ATOM   4319  CA  ARG X 274     171.950 181.320 185.420  1.00  0.00      P1   C
ATOM   4320  HA  ARG X 274     171.690 182.080 184.830  1.00  0.00      P1   H
ATOM   4321  CB  ARG X 274     172.700 180.290 184.550  1.00  0.00      P1   C
ATOM   4322  HB1 ARG X 274     172.610 179.390 184.960  1.00  0.00      P1   H
ATOM   4323  HB2 ARG X 274     173.670 180.540 184.500  1.00  0.00      P1   H
ATOM   4324  CG  ARG X 274     172.130 180.250 183.120  1.00  0.00      P1   C
ATOM   4325  HG1 ARG X 274     172.050 181.180 182.780  1.00  0.00      P1   H
ATOM   4326  HG2 ARG X 274     171.220 179.830 183.150  1.00  0.00      P1   H
ATOM   4327  CD  ARG X 274     173.000 179.440 182.140  1.00  0.00      P1   C
ATOM   4328  HD1 ARG X 274     172.540 179.380 181.260  1.00  0.00      P1   H
ATOM   4329  HD2 ARG X 274     173.150 178.520 182.510  1.00  0.00      P1   H
ATOM   4330  NE  ARG X 274     174.330 180.060 181.920  1.00  0.00      P1   N
ATOM   4331  HE  ARG X 274     174.320 181.010 181.600  1.00  0.00      P1   H
ATOM   4332  CZ  ARG X 274     175.520 179.520 182.100  1.00  0.00      P1   C
ATOM   4333  NH1 ARG X 274     176.600 180.170 181.780  1.00  0.00      P1   N
ATOM   4334 HH11 ARG X 274     176.530 181.090 181.390  1.00  0.00      P1   H
ATOM   4335 HH12 ARG X 274     177.490 179.750 181.920  1.00  0.00      P1   H
ATOM   4336  NH2 ARG X 274     175.750 178.330 182.580  1.00  0.00      P1   N
ATOM   4337 HH21 ARG X 274     174.980 177.740 182.840  1.00  0.00      P1   H
ATOM   4338 HH22 ARG X 274     176.690 178.000 182.680  1.00  0.00      P1   H
ATOM   4339  C   ARG X 274     170.650 180.800 186.020  1.00  0.00      P1   C
ATOM   4340  O   ARG X 274     169.660 180.770 185.300  1.00  0.00      P1   O
ATOM   4341  N   ARG X 275     170.590 180.510 187.320  1.00  0.00      P1   N
ATOM   4342  HN  ARG X 275     171.442 180.464 187.837  0.00  0.00      P1    
ATOM   4343  CA  ARG X 275     169.360 180.250 188.060  1.00  0.00      P1   C
ATOM   4344  HA  ARG X 275     168.780 179.870 187.340  1.00  0.00      P1   H
ATOM   4345  CB  ARG X 275     169.560 179.210 189.170  1.00  0.00      P1   C
ATOM   4346  HB1 ARG X 275     168.670 179.060 189.610  1.00  0.00      P1   H
ATOM   4347  HB2 ARG X 275     170.190 179.590 189.840  1.00  0.00      P1   H
ATOM   4348  CG  ARG X 275     170.100 177.840 188.730  1.00  0.00      P1   C
ATOM   4349  HG1 ARG X 275     169.960 177.200 189.480  1.00  0.00      P1   H
ATOM   4350  HG2 ARG X 275     171.080 177.940 188.550  1.00  0.00      P1   H
ATOM   4351  CD  ARG X 275     169.450 177.250 187.470  1.00  0.00      P1   C
ATOM   4352  HD1 ARG X 275     168.630 177.760 187.230  1.00  0.00      P1   H
ATOM   4353  HD2 ARG X 275     169.210 176.290 187.630  1.00  0.00      P1   H
ATOM   4354  NE  ARG X 275     170.360 177.300 186.310  1.00  0.00      P1   N
ATOM   4355  HE  ARG X 275     171.340 177.330 186.530  1.00  0.00      P1   H
ATOM   4356  CZ  ARG X 275     170.070 177.300 185.020  1.00  0.00      P1   C
ATOM   4357  NH1 ARG X 275     171.040 177.060 184.180  1.00  0.00      P1   N
ATOM   4358 HH11 ARG X 275     171.960 176.890 184.520  1.00  0.00      P1   H
ATOM   4359 HH12 ARG X 275     170.850 177.060 183.200  1.00  0.00      P1   H
ATOM   4360  NH2 ARG X 275     168.870 177.510 184.550  1.00  0.00      P1   N
ATOM   4361 HH21 ARG X 275     168.110 177.680 185.170  1.00  0.00      P1   H
ATOM   4362 HH22 ARG X 275     168.720 177.500 183.560  1.00  0.00      P1   H
ATOM   4363  C   ARG X 275     168.660 181.510 188.590  1.00  0.00      P1   C
ATOM   4364  O   ARG X 275     167.460 181.460 188.840  1.00  0.00      P1   O
ATOM   4365  N   GLU X 276     169.370 182.630 188.710  1.00  0.00      P1   N
ATOM   4366  HN  GLU X 276     170.353 182.638 188.547  0.00  0.00      P1    
ATOM   4367  CA  GLU X 276     168.820 183.930 189.080  1.00  0.00      P1   C
ATOM   4368  HA  GLU X 276     168.100 183.800 189.760  1.00  0.00      P1   H
ATOM   4369  CB  GLU X 276     169.880 184.810 189.790  1.00  0.00      P1   C
ATOM   4370  HB1 GLU X 276     170.770 184.370 189.650  1.00  0.00      P1   H
ATOM   4371  HB2 GLU X 276     169.650 184.810 190.760  1.00  0.00      P1   H
ATOM   4372  CG  GLU X 276     170.050 186.290 189.370  1.00  0.00      P1   C
ATOM   4373  HG1 GLU X 276     170.120 186.850 190.190  1.00  0.00      P1   H
ATOM   4374  HG2 GLU X 276     169.260 186.570 188.830  1.00  0.00      P1   H
ATOM   4375  CD  GLU X 276     171.320 186.500 188.530  1.00  0.00      P1   C
ATOM   4376  OE1 GLU X 276     171.240 186.400 187.280  1.00  0.00      P1   O
ATOM   4377  OE2 GLU X 276     172.400 186.670 189.140  1.00  0.00      P1   O
ATOM   4378  C   GLU X 276     168.130 184.510 187.880  1.00  0.00      P1   C
ATOM   4379  O   GLU X 276     166.920 184.490 187.930  1.00  0.00      P1   O
ATOM   4380  N   LYS X 277     168.830 184.840 186.790  1.00  0.00      P1   N
ATOM   4381  HN  LYS X 277     169.826 184.914 186.803  0.00  0.00      P1    
ATOM   4382  CA  LYS X 277     168.200 185.120 185.490  1.00  0.00      P1   C
ATOM   4383  HA  LYS X 277     167.680 185.960 185.630  1.00  0.00      P1   H
ATOM   4384  CB  LYS X 277     169.300 185.330 184.440  1.00  0.00      P1   C
ATOM   4385  HB1 LYS X 277     168.950 185.050 183.550  1.00  0.00      P1   H
ATOM   4386  HB2 LYS X 277     170.090 184.770 184.680  1.00  0.00      P1   H
ATOM   4387  CG  LYS X 277     169.710 186.810 184.400  1.00  0.00      P1   C
ATOM   4388  HG1 LYS X 277     169.860 187.120 185.340  1.00  0.00      P1   H
ATOM   4389  HG2 LYS X 277     168.960 187.330 183.990  1.00  0.00      P1   H
ATOM   4390  CD  LYS X 277     170.980 187.130 183.600  1.00  0.00      P1   C
ATOM   4391  HD1 LYS X 277     171.040 188.120 183.490  1.00  0.00      P1   H
ATOM   4392  HD2 LYS X 277     170.900 186.690 182.700  1.00  0.00      P1   H
ATOM   4393  CE  LYS X 277     172.270 186.630 184.270  1.00  0.00      P1   C
ATOM   4394  HE1 LYS X 277     172.220 186.780 185.250  1.00  0.00      P1   H
ATOM   4395  HE2 LYS X 277     173.060 187.130 183.890  1.00  0.00      P1   H
ATOM   4396  NZ  LYS X 277     172.500 185.190 184.040  1.00  0.00      P1   N
ATOM   4397  HZ1 LYS X 277     173.340 184.910 184.490  1.00  0.00      P1   H
ATOM   4398  HZ2 LYS X 277     171.730 184.670 184.420  1.00  0.00      P1   H
ATOM   4399  HZ3 LYS X 277     172.560 185.010 183.060  1.00  0.00      P1   H
ATOM   4400  C   LYS X 277     167.200 184.070 185.050  1.00  0.00      P1   C
ATOM   4401  O   LYS X 277     166.180 184.460 184.490  1.00  0.00      P1   O
ATOM   4402  N   GLU X 278     167.430 182.790 185.350  1.00  0.00      P1   N
ATOM   4403  HN  GLU X 278     168.261 182.461 185.789  0.00  0.00      P1    
ATOM   4404  CA  GLU X 278     166.450 181.730 185.050  1.00  0.00      P1   C
ATOM   4405  HA  GLU X 278     165.890 182.280 184.430  1.00  0.00      P1   H
ATOM   4406  CB  GLU X 278     167.000 180.540 184.230  1.00  0.00      P1   C
ATOM   4407  HB1 GLU X 278     167.200 179.790 184.860  1.00  0.00      P1   H
ATOM   4408  HB2 GLU X 278     167.850 180.840 183.790  1.00  0.00      P1   H
ATOM   4409  CG  GLU X 278     166.040 180.030 183.140  1.00  0.00      P1   C
ATOM   4410  HG1 GLU X 278     165.110 179.990 183.520  1.00  0.00      P1   H
ATOM   4411  HG2 GLU X 278     166.330 179.120 182.860  1.00  0.00      P1   H
ATOM   4412  CD  GLU X 278     166.040 180.960 181.920  1.00  0.00      P1   C
ATOM   4413  OE1 GLU X 278     165.270 181.940 181.860  1.00  0.00      P1   O
ATOM   4414  OE2 GLU X 278     166.890 180.770 181.020  1.00  0.00      P1   O
ATOM   4415  C   GLU X 278     165.410 181.380 186.120  1.00  0.00      P1   C
ATOM   4416  O   GLU X 278     164.730 180.360 186.040  1.00  0.00      P1   O
ATOM   4417  N   LEU X 279     165.210 182.300 187.050  1.00  0.00      P1   N
ATOM   4418  HN  LEU X 279     165.983 182.850 187.361  0.00  0.00      P1    
ATOM   4419  CA  LEU X 279     163.950 182.620 187.700  1.00  0.00      P1   C
ATOM   4420  HA  LEU X 279     163.240 182.130 187.180  1.00  0.00      P1   H
ATOM   4421  CB  LEU X 279     164.000 182.120 189.160  1.00  0.00      P1   C
ATOM   4422  HB1 LEU X 279     163.190 182.470 189.630  1.00  0.00      P1   H
ATOM   4423  HB2 LEU X 279     164.820 182.500 189.580  1.00  0.00      P1   H
ATOM   4424  CG  LEU X 279     164.040 180.590 189.350  1.00  0.00      P1   C
ATOM   4425  HG  LEU X 279     164.770 180.230 188.780  1.00  0.00      P1   H
ATOM   4426  CD1 LEU X 279     164.280 180.270 190.830  1.00  0.00      P1   C
ATOM   4427 HD11 LEU X 279     164.310 179.280 190.960  1.00  0.00      P1   H
ATOM   4428 HD12 LEU X 279     165.160 180.660 191.120  1.00  0.00      P1   H
ATOM   4429 HD13 LEU X 279     163.550 180.660 191.380  1.00  0.00      P1   H
ATOM   4430  CD2 LEU X 279     162.720 179.920 188.940  1.00  0.00      P1   C
ATOM   4431 HD21 LEU X 279     162.790 178.930 189.090  1.00  0.00      P1   H
ATOM   4432 HD22 LEU X 279     161.970 180.290 189.500  1.00  0.00      P1   H
ATOM   4433 HD23 LEU X 279     162.540 180.110 187.980  1.00  0.00      P1   H
ATOM   4434  C   LEU X 279     163.630 184.120 187.620  1.00  0.00      P1   C
ATOM   4435  O   LEU X 279     162.670 184.560 188.250  1.00  0.00      P1   O
ATOM   4436  N   GLU X 280     164.440 184.900 186.900  1.00  0.00      P1   N
ATOM   4437  HN  GLU X 280     165.143 184.571 186.275  0.00  0.00      P1    
ATOM   4438  CA  GLU X 280     164.350 186.360 186.980  1.00  0.00      P1   C
ATOM   4439  HA  GLU X 280     164.210 186.550 187.950  1.00  0.00      P1   H
ATOM   4440  CB  GLU X 280     165.670 187.090 186.630  1.00  0.00      P1   C
ATOM   4441  HB1 GLU X 280     165.620 187.330 185.660  1.00  0.00      P1   H
ATOM   4442  HB2 GLU X 280     166.410 186.440 186.780  1.00  0.00      P1   H
ATOM   4443  CG  GLU X 280     166.030 188.370 187.400  1.00  0.00      P1   C
ATOM   4444  HG1 GLU X 280     167.020 188.510 187.340  1.00  0.00      P1   H
ATOM   4445  HG2 GLU X 280     165.760 188.260 188.350  1.00  0.00      P1   H
ATOM   4446  CD  GLU X 280     165.350 189.620 186.860  1.00  0.00      P1   C
ATOM   4447  OE1 GLU X 280     164.450 190.110 187.570  1.00  0.00      P1   O
ATOM   4448  OE2 GLU X 280     165.630 189.970 185.690  1.00  0.00      P1   O
ATOM   4449  C   GLU X 280     163.110 186.860 186.280  1.00  0.00      P1   C
ATOM   4450  O   GLU X 280     162.490 186.190 185.460  1.00  0.00      P1   O
ATOM   4451  N   ALA X 281     162.800 188.130 186.470  1.00  0.00      P1   N
ATOM   4452  HN  ALA X 281     162.912 188.634 187.326  0.00  0.00      P1    
ATOM   4453  CA  ALA X 281     162.250 188.890 185.370  1.00  0.00      P1   C
ATOM   4454  HA  ALA X 281     161.500 188.330 185.020  1.00  0.00      P1   H
ATOM   4455  CB  ALA X 281     161.700 190.230 185.910  1.00  0.00      P1   C
ATOM   4456  HB1 ALA X 281     161.320 190.760 185.150  1.00  0.00      P1   H
ATOM   4457  HB2 ALA X 281     160.990 190.060 186.590  1.00  0.00      P1   H
ATOM   4458  HB3 ALA X 281     162.450 190.750 186.330  1.00  0.00      P1   H
ATOM   4459  C   ALA X 281     163.240 189.070 184.210  1.00  0.00      P1   C
ATOM   4460  O   ALA X 281     163.160 190.030 183.500  1.00  0.00      P1   O
ATOM   4461  N   ARG X 282     164.080 188.100 183.860  1.00  0.00      P1   N
ATOM   4462  HN  ARG X 282     164.509 187.507 184.538  0.00  0.00      P1    
ATOM   4463  CA  ARG X 282     164.420 187.850 182.460  1.00  0.00      P1   C
ATOM   4464  HA  ARG X 282     164.290 188.710 181.950  1.00  0.00      P1   H
ATOM   4465  CB  ARG X 282     165.900 187.430 182.390  1.00  0.00      P1   C
ATOM   4466  HB1 ARG X 282     165.970 186.470 182.670  1.00  0.00      P1   H
ATOM   4467  HB2 ARG X 282     166.430 188.000 183.010  1.00  0.00      P1   H
ATOM   4468  CG  ARG X 282     166.470 187.570 180.970  1.00  0.00      P1   C
ATOM   4469  HG1 ARG X 282     166.520 188.540 180.740  1.00  0.00      P1   H
ATOM   4470  HG2 ARG X 282     165.860 187.110 180.320  1.00  0.00      P1   H
ATOM   4471  CD  ARG X 282     167.870 186.970 180.830  1.00  0.00      P1   C
ATOM   4472  HD1 ARG X 282     168.490 187.470 181.440  1.00  0.00      P1   H
ATOM   4473  HD2 ARG X 282     168.170 187.080 179.880  1.00  0.00      P1   H
ATOM   4474  NE  ARG X 282     167.990 185.540 181.160  1.00  0.00      P1   N
ATOM   4475  HE  ARG X 282     168.860 185.320 181.610  1.00  0.00      P1   H
ATOM   4476  CZ  ARG X 282     167.230 184.470 181.010  1.00  0.00      P1   C
ATOM   4477  NH1 ARG X 282     167.850 183.340 181.080  1.00  0.00      P1   N
ATOM   4478 HH11 ARG X 282     168.840 183.320 181.230  1.00  0.00      P1   H
ATOM   4479 HH12 ARG X 282     167.340 182.480 180.970  1.00  0.00      P1   H
ATOM   4480  NH2 ARG X 282     165.950 184.410 180.780  1.00  0.00      P1   N
ATOM   4481 HH21 ARG X 282     165.420 185.250 180.700  1.00  0.00      P1   H
ATOM   4482 HH22 ARG X 282     165.500 183.520 180.690  1.00  0.00      P1   H
ATOM   4483  C   ARG X 282     163.490 186.800 181.850  1.00  0.00      P1   C
ATOM   4484  O   ARG X 282     163.680 186.370 180.720  1.00  0.00      P1   O
ATOM   4485  N   VAL X 283     162.430 186.480 182.570  1.00  0.00      P1   N
ATOM   4486  HN  VAL X 283     162.461 186.563 183.563  0.00  0.00      P1    
ATOM   4487  CA  VAL X 283     161.170 186.000 182.050  1.00  0.00      P1   C
ATOM   4488  HA  VAL X 283     161.330 185.700 181.110  1.00  0.00      P1   H
ATOM   4489  CB  VAL X 283     160.650 184.810 182.880  1.00  0.00      P1   C
ATOM   4490  HB  VAL X 283     160.490 185.160 183.810  1.00  0.00      P1   H
ATOM   4491  CG1 VAL X 283     159.350 184.250 182.290  1.00  0.00      P1   C
ATOM   4492 HG11 VAL X 283     159.040 183.490 182.850  1.00  0.00      P1   H
ATOM   4493 HG12 VAL X 283     158.660 184.970 182.280  1.00  0.00      P1   H
ATOM   4494 HG13 VAL X 283     159.520 183.940 181.350  1.00  0.00      P1   H
ATOM   4495  CG2 VAL X 283     161.680 183.670 182.940  1.00  0.00      P1   C
ATOM   4496 HG21 VAL X 283     161.310 182.920 183.490  1.00  0.00      P1   H
ATOM   4497 HG22 VAL X 283     161.870 183.340 182.010  1.00  0.00      P1   H
ATOM   4498 HG23 VAL X 283     162.520 184.000 183.350  1.00  0.00      P1   H
ATOM   4499  C   VAL X 283     160.190 187.140 181.980  1.00  0.00      P1   C
ATOM   4500  O   VAL X 283     159.830 187.500 180.870  1.00  0.00      P1   O
ATOM   4501  N   ARG X 284     159.820 187.790 183.090  1.00  0.00      P1   N
ATOM   4502  HN  ARG X 284     160.165 187.569 183.999  0.00  0.00      P1    
ATOM   4503  CA  ARG X 284     158.850 188.900 183.000  1.00  0.00      P1   C
ATOM   4504  HA  ARG X 284     158.170 188.480 182.400  1.00  0.00      P1   H
ATOM   4505  CB  ARG X 284     158.150 189.210 184.340  1.00  0.00      P1   C
ATOM   4506  HB1 ARG X 284     158.780 189.680 184.960  1.00  0.00      P1   H
ATOM   4507  HB2 ARG X 284     157.820 188.370 184.760  1.00  0.00      P1   H
ATOM   4508  CG  ARG X 284     156.950 190.130 184.020  1.00  0.00      P1   C
ATOM   4509  HG1 ARG X 284     156.520 189.790 183.190  1.00  0.00      P1   H
ATOM   4510  HG2 ARG X 284     157.310 191.050 183.860  1.00  0.00      P1   H
ATOM   4511  CD  ARG X 284     155.850 190.260 185.070  1.00  0.00      P1   C
ATOM   4512  HD1 ARG X 284     156.190 190.730 185.890  1.00  0.00      P1   H
ATOM   4513  HD2 ARG X 284     155.500 189.360 185.330  1.00  0.00      P1   H
ATOM   4514  NE  ARG X 284     154.750 191.060 184.480  1.00  0.00      P1   N
ATOM   4515  HE  ARG X 284     154.680 191.000 183.480  1.00  0.00      P1   H
ATOM   4516  CZ  ARG X 284     153.860 191.820 185.070  1.00  0.00      P1   C
ATOM   4517  NH1 ARG X 284     153.100 192.610 184.360  1.00  0.00      P1   N
ATOM   4518 HH11 ARG X 284     153.190 192.630 183.370  1.00  0.00      P1   H
ATOM   4519 HH12 ARG X 284     152.430 193.190 184.820  1.00  0.00      P1   H
ATOM   4520  NH2 ARG X 284     153.710 191.840 186.360  1.00  0.00      P1   N
ATOM   4521 HH21 ARG X 284     154.280 191.250 186.940  1.00  0.00      P1   H
ATOM   4522 HH22 ARG X 284     153.020 192.440 186.780  1.00  0.00      P1   H
ATOM   4523  C   ARG X 284     159.350 190.150 182.260  1.00  0.00      P1   C
ATOM   4524  O   ARG X 284     158.560 190.750 181.560  1.00  0.00      P1   O
ATOM   4525  N   LYS X 285     160.630 190.530 182.340  1.00  0.00      P1   N
ATOM   4526  HN  LYS X 285     161.307 190.070 182.913  0.00  0.00      P1    
ATOM   4527  CA  LYS X 285     161.140 191.680 181.570  1.00  0.00      P1   C
ATOM   4528  HA  LYS X 285     160.500 192.380 181.880  1.00  0.00      P1   H
ATOM   4529  CB  LYS X 285     162.550 192.210 181.930  1.00  0.00      P1   C
ATOM   4530  HB1 LYS X 285     163.220 191.540 181.600  1.00  0.00      P1   H
ATOM   4531  HB2 LYS X 285     162.600 192.270 182.920  1.00  0.00      P1   H
ATOM   4532  CG  LYS X 285     162.970 193.590 181.350  1.00  0.00      P1   C
ATOM   4533  HG1 LYS X 285     163.760 193.890 181.880  1.00  0.00      P1   H
ATOM   4534  HG2 LYS X 285     162.200 194.210 181.510  1.00  0.00      P1   H
ATOM   4535  CD  LYS X 285     163.340 193.700 179.860  1.00  0.00      P1   C
ATOM   4536  HD1 LYS X 285     163.780 194.590 179.710  1.00  0.00      P1   H
ATOM   4537  HD2 LYS X 285     162.500 193.660 179.320  1.00  0.00      P1   H
ATOM   4538  CE  LYS X 285     164.290 192.600 179.360  1.00  0.00      P1   C
ATOM   4539  HE1 LYS X 285     163.840 191.710 179.450  1.00  0.00      P1   H
ATOM   4540  HE2 LYS X 285     165.130 192.610 179.890  1.00  0.00      P1   H
ATOM   4541  NZ  LYS X 285     164.650 192.780 177.930  1.00  0.00      P1   N
ATOM   4542  HZ1 LYS X 285     165.260 192.050 177.650  1.00  0.00      P1   H
ATOM   4543  HZ2 LYS X 285     163.820 192.760 177.370  1.00  0.00      P1   H
ATOM   4544  HZ3 LYS X 285     165.100 193.660 177.810  1.00  0.00      P1   H
ATOM   4545  C   LYS X 285     160.980 191.520 180.090  1.00  0.00      P1   C
ATOM   4546  O   LYS X 285     160.380 192.400 179.520  1.00  0.00      P1   O
ATOM   4547  N   PRO X 286     161.440 190.440 179.440  1.00  0.00      P1   N
ATOM   4548  CD  PRO X 286     162.340 189.380 179.890  1.00  0.00      P1   C
ATOM   4549  HD1 PRO X 286     161.980 188.990 180.730  1.00  0.00      P1   H
ATOM   4550  HD2 PRO X 286     163.240 189.760 180.060  1.00  0.00      P1   H
ATOM   4551  CA  PRO X 286     161.080 190.250 178.050  1.00  0.00      P1   C
ATOM   4552  HA  PRO X 286     161.200 191.120 177.580  1.00  0.00      P1   H
ATOM   4553  CB  PRO X 286     162.000 189.160 177.520  1.00  0.00      P1   C
ATOM   4554  HB1 PRO X 286     161.530 188.580 176.850  1.00  0.00      P1   H
ATOM   4555  HB2 PRO X 286     162.820 189.550 177.090  1.00  0.00      P1   H
ATOM   4556  CG  PRO X 286     162.370 188.350 178.760  1.00  0.00      P1   C
ATOM   4557  HG1 PRO X 286     161.700 187.620 178.920  1.00  0.00      P1   H
ATOM   4558  HG2 PRO X 286     163.280 187.950 178.670  1.00  0.00      P1   H
ATOM   4559  C   PRO X 286     159.600 189.900 177.870  1.00  0.00      P1   C
ATOM   4560  O   PRO X 286     159.100 190.150 176.790  1.00  0.00      P1   O
ATOM   4561  N   ALA X 287     158.890 189.400 178.880  1.00  0.00      P1   N
ATOM   4562  HN  ALA X 287     159.286 189.124 179.756  0.00  0.00      P1    
ATOM   4563  CA  ALA X 287     157.440 189.220 178.760  1.00  0.00      P1   C
ATOM   4564  HA  ALA X 287     157.390 188.620 177.960  1.00  0.00      P1   H
ATOM   4565  CB  ALA X 287     156.830 188.480 179.940  1.00  0.00      P1   C
ATOM   4566  HB1 ALA X 287     155.840 188.390 179.800  1.00  0.00      P1   H
ATOM   4567  HB2 ALA X 287     157.240 187.570 180.010  1.00  0.00      P1   H
ATOM   4568  HB3 ALA X 287     157.000 188.990 180.780  1.00  0.00      P1   H
ATOM   4569  C   ALA X 287     156.700 190.570 178.470  1.00  0.00      P1   C
ATOM   4570  O   ALA X 287     155.780 190.620 177.640  1.00  0.00      P1   O
ATOM   4571  N   GLU X 288     157.100 191.650 179.160  1.00  0.00      P1   N
ATOM   4572  HN  GLU X 288     157.777 191.554 179.884  0.00  0.00      P1    
ATOM   4573  CA  GLU X 288     156.630 193.030 178.960  1.00  0.00      P1   C
ATOM   4574  HA  GLU X 288     155.700 192.830 178.660  1.00  0.00      P1   H
ATOM   4575  CB  GLU X 288     156.660 193.880 180.260  1.00  0.00      P1   C
ATOM   4576  HB1 GLU X 288     156.060 194.660 180.100  1.00  0.00      P1   H
ATOM   4577  HB2 GLU X 288     157.600 194.190 180.370  1.00  0.00      P1   H
ATOM   4578  CG  GLU X 288     156.240 193.280 181.610  1.00  0.00      P1   C
ATOM   4579  HG1 GLU X 288     156.210 194.020 182.280  1.00  0.00      P1   H
ATOM   4580  HG2 GLU X 288     156.940 192.610 181.890  1.00  0.00      P1   H
ATOM   4581  CD  GLU X 288     154.880 192.570 181.650  1.00  0.00      P1   C
ATOM   4582  OE1 GLU X 288     153.820 193.210 181.770  1.00  0.00      P1   O
ATOM   4583  OE2 GLU X 288     154.840 191.330 181.700  1.00  0.00      P1   O
ATOM   4584  C   GLU X 288     157.420 193.840 177.900  1.00  0.00      P1   C
ATOM   4585  O   GLU X 288     156.950 194.870 177.410  1.00  0.00      P1   O
ATOM   4586  N   ALA X 289     158.590 193.330 177.510  1.00  0.00      P1   N
ATOM   4587  HN  ALA X 289     159.007 192.562 177.995  0.00  0.00      P1    
ATOM   4588  CA  ALA X 289     159.340 193.830 176.380  1.00  0.00      P1   C
ATOM   4589  HA  ALA X 289     159.340 194.810 176.550  1.00  0.00      P1   H
ATOM   4590  CB  ALA X 289     160.810 193.390 176.360  1.00  0.00      P1   C
ATOM   4591  HB1 ALA X 289     161.260 193.770 175.550  1.00  0.00      P1   H
ATOM   4592  HB2 ALA X 289     161.270 193.710 177.180  1.00  0.00      P1   H
ATOM   4593  HB3 ALA X 289     160.850 192.390 176.330  1.00  0.00      P1   H
ATOM   4594  C   ALA X 289     158.650 193.460 175.050  1.00  0.00      P1   C
ATOM   4595  O   ALA X 289     158.450 194.280 174.160  1.00  0.00      P1   O
ATOM   4596  N   GLU X 290     158.210 192.210 174.950  1.00  0.00      P1   N
ATOM   4597  HN  GLU X 290     158.701 191.450 175.367  0.00  0.00      P1    
ATOM   4598  CA  GLU X 290     157.010 191.820 174.250  1.00  0.00      P1   C
ATOM   4599  HA  GLU X 290     157.060 192.260 173.350  1.00  0.00      P1   H
ATOM   4600  CB  GLU X 290     156.960 190.280 174.120  1.00  0.00      P1   C
ATOM   4601  HB1 GLU X 290     156.850 189.890 175.030  1.00  0.00      P1   H
ATOM   4602  HB2 GLU X 290     157.840 189.970 173.740  1.00  0.00      P1   H
ATOM   4603  CG  GLU X 290     155.830 189.750 173.220  1.00  0.00      P1   C
ATOM   4604  HG1 GLU X 290     155.900 190.200 172.330  1.00  0.00      P1   H
ATOM   4605  HG2 GLU X 290     154.960 189.980 173.650  1.00  0.00      P1   H
ATOM   4606  CD  GLU X 290     155.860 188.230 172.990  1.00  0.00      P1   C
ATOM   4607  OE1 GLU X 290     156.210 187.500 173.940  1.00  0.00      P1   O
ATOM   4608  OE2 GLU X 290     155.450 187.820 171.880  1.00  0.00      P1   O
ATOM   4609  C   GLU X 290     155.760 192.340 174.990  1.00  0.00      P1   C
ATOM   4610  O   GLU X 290     155.790 192.890 176.060  1.00  0.00      P1   O
ATOM   4611  N   ARG X 291     154.600 192.320 174.380  1.00  0.00      P1   N
ATOM   4612  HN  ARG X 291     154.232 191.490 173.968  0.00  0.00      P1    
ATOM   4613  CA  ARG X 291     153.770 193.540 174.270  1.00  0.00      P1   C
ATOM   4614  HA  ARG X 291     153.210 193.310 173.470  1.00  0.00      P1   H
ATOM   4615  CB  ARG X 291     152.860 193.730 175.500  1.00  0.00      P1   C
ATOM   4616  HB1 ARG X 291     152.490 194.660 175.480  1.00  0.00      P1   H
ATOM   4617  HB2 ARG X 291     153.410 193.610 176.320  1.00  0.00      P1   H
ATOM   4618  CG  ARG X 291     151.700 192.720 175.510  1.00  0.00      P1   C
ATOM   4619  HG1 ARG X 291     152.010 191.860 175.110  1.00  0.00      P1   H
ATOM   4620  HG2 ARG X 291     150.950 193.080 174.960  1.00  0.00      P1   H
ATOM   4621  CD  ARG X 291     151.210 192.460 176.930  1.00  0.00      P1   C
ATOM   4622  HD1 ARG X 291     150.340 191.960 176.920  1.00  0.00      P1   H
ATOM   4623  HD2 ARG X 291     151.070 193.330 177.420  1.00  0.00      P1   H
ATOM   4624  NE  ARG X 291     152.200 191.660 177.660  1.00  0.00      P1   N
ATOM   4625  HE  ARG X 291     152.660 190.950 177.130  1.00  0.00      P1   H
ATOM   4626  CZ  ARG X 291     152.580 191.760 178.920  1.00  0.00      P1   C
ATOM   4627  NH1 ARG X 291     153.580 191.030 179.300  1.00  0.00      P1   N
ATOM   4628 HH11 ARG X 291     154.040 190.430 178.640  1.00  0.00      P1   H
ATOM   4629 HH12 ARG X 291     153.890 191.080 180.250  1.00  0.00      P1   H
ATOM   4630  NH2 ARG X 291     152.010 192.550 179.780  1.00  0.00      P1   N
ATOM   4631 HH21 ARG X 291     151.240 193.130 179.500  1.00  0.00      P1   H
ATOM   4632 HH22 ARG X 291     152.330 192.580 180.730  1.00  0.00      P1   H
ATOM   4633  C   ARG X 291     154.520 194.850 173.900  1.00  0.00      P1   C
ATOM   4634  O   ARG X 291     154.110 195.440 172.900  1.00  0.00      P1   O
ATOM   4635  N   TYR X 292     155.570 195.330 174.590  1.00  0.00      P1   N
ATOM   4636  HN  TYR X 292     156.036 194.836 175.322  0.00  0.00      P1    
ATOM   4637  CA  TYR X 292     156.130 196.680 174.300  1.00  0.00      P1   C
ATOM   4638  HA  TYR X 292     155.300 197.160 174.000  1.00  0.00      P1   H
ATOM   4639  CB  TYR X 292     156.700 197.320 175.570  1.00  0.00      P1   C
ATOM   4640  HB1 TYR X 292     157.640 196.990 175.710  1.00  0.00      P1   H
ATOM   4641  HB2 TYR X 292     156.140 197.040 176.350  1.00  0.00      P1   H
ATOM   4642  CG  TYR X 292     156.730 198.840 175.530  1.00  0.00      P1   C
ATOM   4643  CD1 TYR X 292     155.560 199.570 175.820  1.00  0.00      P1   C
ATOM   4644  HD1 TYR X 292     154.720 199.090 176.060  1.00  0.00      P1   H
ATOM   4645  CE1 TYR X 292     155.570 200.980 175.760  1.00  0.00      P1   C
ATOM   4646  HE1 TYR X 292     154.740 201.490 175.960  1.00  0.00      P1   H
ATOM   4647  CZ  TYR X 292     156.760 201.660 175.440  1.00  0.00      P1   C
ATOM   4648  OH  TYR X 292     156.770 203.020 175.400  1.00  0.00      P1   O
ATOM   4649  HH  TYR X 292     157.680 203.340 175.160  1.00  0.00      P1   H
ATOM   4650  CD2 TYR X 292     157.920 199.530 175.200  1.00  0.00      P1   C
ATOM   4651  HD2 TYR X 292     158.750 199.010 175.000  1.00  0.00      P1   H
ATOM   4652  CE2 TYR X 292     157.940 200.930 175.150  1.00  0.00      P1   C
ATOM   4653  HE2 TYR X 292     158.780 201.420 174.920  1.00  0.00      P1   H
ATOM   4654  C   TYR X 292     157.050 196.850 173.080  1.00  0.00      P1   C
ATOM   4655  O   TYR X 292     158.240 197.160 173.190  1.00  0.00      P1   O
ATOM   4656  N   LYS X 293     156.470 196.730 171.870  1.00  0.00      P1   N
ATOM   4657  HN  LYS X 293     155.493 196.531 171.803  0.00  0.00      P1    
ATOM   4658  CA  LYS X 293     157.170 196.870 170.580  1.00  0.00      P1   C
ATOM   4659  HA  LYS X 293     156.600 196.460 169.870  1.00  0.00      P1   H
ATOM   4660  CB  LYS X 293     157.330 198.360 170.230  1.00  0.00      P1   C
ATOM   4661  HB1 LYS X 293     158.140 198.720 170.690  1.00  0.00      P1   H
ATOM   4662  HB2 LYS X 293     156.520 198.860 170.550  1.00  0.00      P1   H
ATOM   4663  CG  LYS X 293     157.470 198.540 168.720  1.00  0.00      P1   C
ATOM   4664  HG1 LYS X 293     156.670 198.140 168.280  1.00  0.00      P1   H
ATOM   4665  HG2 LYS X 293     158.290 198.040 168.420  1.00  0.00      P1   H
ATOM   4666  CD  LYS X 293     157.600 200.000 168.270  1.00  0.00      P1   C
ATOM   4667  HD1 LYS X 293     158.560 200.260 168.280  1.00  0.00      P1   H
ATOM   4668  HD2 LYS X 293     157.090 200.580 168.920  1.00  0.00      P1   H
ATOM   4669  CE  LYS X 293     157.030 200.220 166.860  1.00  0.00      P1   C
ATOM   4670  HE1 LYS X 293     157.250 201.150 166.560  1.00  0.00      P1   H
ATOM   4671  HE2 LYS X 293     156.040 200.100 166.880  1.00  0.00      P1   H
ATOM   4672  NZ  LYS X 293     157.580 199.280 165.860  1.00  0.00      P1   N
ATOM   4673  HZ1 LYS X 293     157.180 199.470 164.960  1.00  0.00      P1   H
ATOM   4674  HZ2 LYS X 293     158.570 199.390 165.810  1.00  0.00      P1   H
ATOM   4675  HZ3 LYS X 293     157.360 198.340 166.130  1.00  0.00      P1   H
ATOM   4676  C   LYS X 293     158.480 196.060 170.590  1.00  0.00      P1   C
ATOM   4677  O   LYS X 293     159.590 196.560 170.300  1.00  0.00      P1   O
ATOM   4678  N   LEU X 294     158.270 194.770 170.900  1.00  0.00      P1   N
ATOM   4679  HN  LEU X 294     157.356 194.466 171.159  0.00  0.00      P1    
ATOM   4680  CA  LEU X 294     159.270 193.720 170.900  1.00  0.00      P1   C
ATOM   4681  HA  LEU X 294     159.730 193.830 171.780  1.00  0.00      P1   H
ATOM   4682  CB  LEU X 294     158.620 192.320 170.760  1.00  0.00      P1   C
ATOM   4683  HB1 LEU X 294     158.100 192.300 169.900  1.00  0.00      P1   H
ATOM   4684  HB2 LEU X 294     157.990 192.190 171.520  1.00  0.00      P1   H
ATOM   4685  CG  LEU X 294     159.620 191.140 170.740  1.00  0.00      P1   C
ATOM   4686  HG  LEU X 294     160.250 191.290 169.980  1.00  0.00      P1   H
ATOM   4687  CD1 LEU X 294     160.440 191.050 172.030  1.00  0.00      P1   C
ATOM   4688 HD11 LEU X 294     161.070 190.270 171.970  1.00  0.00      P1   H
ATOM   4689 HD12 LEU X 294     160.970 191.890 172.140  1.00  0.00      P1   H
ATOM   4690 HD13 LEU X 294     159.830 190.930 172.810  1.00  0.00      P1   H
ATOM   4691  CD2 LEU X 294     158.880 189.810 170.530  1.00  0.00      P1   C
ATOM   4692 HD21 LEU X 294     159.540 189.060 170.530  1.00  0.00      P1   H
ATOM   4693 HD22 LEU X 294     158.230 189.670 171.280  1.00  0.00      P1   H
ATOM   4694 HD23 LEU X 294     158.400 189.830 169.660  1.00  0.00      P1   H
ATOM   4695  C   LEU X 294     160.230 193.890 169.740  1.00  0.00      P1   C
ATOM   4696  O   LEU X 294     161.400 193.690 169.910  1.00  0.00      P1   O
ATOM   4697  N   GLU X 295     159.770 194.260 168.540  1.00  0.00      P1   N
ATOM   4698  HN  GLU X 295     158.833 194.526 168.330  0.00  0.00      P1    
ATOM   4699  CA  GLU X 295     160.670 194.300 167.390  1.00  0.00      P1   C
ATOM   4700  HA  GLU X 295     161.200 193.460 167.520  1.00  0.00      P1   H
ATOM   4701  CB  GLU X 295     159.850 194.280 166.080  1.00  0.00      P1   C
ATOM   4702  HB1 GLU X 295     158.880 194.230 166.330  1.00  0.00      P1   H
ATOM   4703  HB2 GLU X 295     160.110 193.450 165.580  1.00  0.00      P1   H
ATOM   4704  CG  GLU X 295     160.000 195.450 165.080  1.00  0.00      P1   C
ATOM   4705  HG1 GLU X 295     159.540 195.200 164.230  1.00  0.00      P1   H
ATOM   4706  HG2 GLU X 295     160.970 195.600 164.910  1.00  0.00      P1   H
ATOM   4707  CD  GLU X 295     159.390 196.780 165.560  1.00  0.00      P1   C
ATOM   4708  OE1 GLU X 295     159.920 197.860 165.210  1.00  0.00      P1   O
ATOM   4709  OE2 GLU X 295     158.340 196.770 166.240  1.00  0.00      P1   O
ATOM   4710  C   GLU X 295     161.740 195.390 167.410  1.00  0.00      P1   C
ATOM   4711  O   GLU X 295     162.840 195.140 166.920  1.00  0.00      P1   O
ATOM   4712  N   ARG X 296     161.470 196.570 167.980  1.00  0.00      P1   N
ATOM   4713  HN  ARG X 296     160.575 196.813 168.346  0.00  0.00      P1    
ATOM   4714  CA  ARG X 296     162.530 197.590 168.090  1.00  0.00      P1   C
ATOM   4715  HA  ARG X 296     163.120 197.510 167.280  1.00  0.00      P1   H
ATOM   4716  CB  ARG X 296     161.920 199.000 168.040  1.00  0.00      P1   C
ATOM   4717  HB1 ARG X 296     161.690 199.270 168.980  1.00  0.00      P1   H
ATOM   4718  HB2 ARG X 296     161.080 198.960 167.490  1.00  0.00      P1   H
ATOM   4719  CG  ARG X 296     162.860 200.060 167.440  1.00  0.00      P1   C
ATOM   4720  HG1 ARG X 296     163.590 200.230 168.100  1.00  0.00      P1   H
ATOM   4721  HG2 ARG X 296     162.330 200.900 167.300  1.00  0.00      P1   H
ATOM   4722  CD  ARG X 296     163.520 199.690 166.100  1.00  0.00      P1   C
ATOM   4723  HD1 ARG X 296     164.280 199.070 166.260  1.00  0.00      P1   H
ATOM   4724  HD2 ARG X 296     163.860 200.520 165.650  1.00  0.00      P1   H
ATOM   4725  NE  ARG X 296     162.600 199.030 165.150  1.00  0.00      P1   N
ATOM   4726  HE  ARG X 296     161.630 199.040 165.390  1.00  0.00      P1   H
ATOM   4727  CZ  ARG X 296     162.910 198.410 164.030  1.00  0.00      P1   C
ATOM   4728  NH1 ARG X 296     161.990 197.760 163.390  1.00  0.00      P1   N
ATOM   4729 HH11 ARG X 296     161.060 197.730 163.760  1.00  0.00      P1   H
ATOM   4730 HH12 ARG X 296     162.210 197.290 162.540  1.00  0.00      P1   H
ATOM   4731  NH2 ARG X 296     164.120 198.420 163.520  1.00  0.00      P1   N
ATOM   4732 HH21 ARG X 296     164.850 198.900 164.000  1.00  0.00      P1   H
ATOM   4733 HH22 ARG X 296     164.300 197.940 162.670  1.00  0.00      P1   H
ATOM   4734  C   ARG X 296     163.400 197.300 169.310  1.00  0.00      P1   C
ATOM   4735  O   ARG X 296     164.640 197.270 169.210  1.00  0.00      P1   O
ATOM   4736  N   LEU X 297     162.730 196.960 170.410  1.00  0.00      P1   N
ATOM   4737  HN  LEU X 297     161.734 196.983 170.462  0.00  0.00      P1    
ATOM   4738  CA  LEU X 297     163.390 196.520 171.650  1.00  0.00      P1   C
ATOM   4739  HA  LEU X 297     163.980 197.280 171.930  1.00  0.00      P1   H
ATOM   4740  CB  LEU X 297     162.280 196.230 172.690  1.00  0.00      P1   C
ATOM   4741  HB1 LEU X 297     162.110 195.240 172.670  1.00  0.00      P1   H
ATOM   4742  HB2 LEU X 297     161.450 196.710 172.390  1.00  0.00      P1   H
ATOM   4743  CG  LEU X 297     162.530 196.620 174.150  1.00  0.00      P1   C
ATOM   4744  HG  LEU X 297     161.740 196.250 174.650  1.00  0.00      P1   H
ATOM   4745  CD1 LEU X 297     163.780 196.000 174.770  1.00  0.00      P1   C
ATOM   4746 HD11 LEU X 297     163.880 196.300 175.710  1.00  0.00      P1   H
ATOM   4747 HD12 LEU X 297     163.700 195.000 174.740  1.00  0.00      P1   H
ATOM   4748 HD13 LEU X 297     164.580 196.280 174.240  1.00  0.00      P1   H
ATOM   4749  CD2 LEU X 297     162.610 198.140 174.340  1.00  0.00      P1   C
ATOM   4750 HD21 LEU X 297     162.780 198.350 175.310  1.00  0.00      P1   H
ATOM   4751 HD22 LEU X 297     163.360 198.500 173.790  1.00  0.00      P1   H
ATOM   4752 HD23 LEU X 297     161.750 198.560 174.060  1.00  0.00      P1   H
ATOM   4753  C   LEU X 297     164.310 195.300 171.440  1.00  0.00      P1   C
ATOM   4754  O   LEU X 297     165.280 195.120 172.170  1.00  0.00      P1   O
ATOM   4755  N   ALA X 298     164.070 194.520 170.400  1.00  0.00      P1   N
ATOM   4756  HN  ALA X 298     163.340 194.799 169.777  0.00  0.00      P1    
ATOM   4757  CA  ALA X 298     164.750 193.290 170.050  1.00  0.00      P1   C
ATOM   4758  HA  ALA X 298     165.450 193.260 170.760  1.00  0.00      P1   H
ATOM   4759  CB  ALA X 298     163.830 192.070 170.170  1.00  0.00      P1   C
ATOM   4760  HB1 ALA X 298     164.340 191.240 169.920  1.00  0.00      P1   H
ATOM   4761  HB2 ALA X 298     163.510 191.990 171.120  1.00  0.00      P1   H
ATOM   4762  HB3 ALA X 298     163.050 192.170 169.560  1.00  0.00      P1   H
ATOM   4763  C   ALA X 298     165.500 193.330 168.700  1.00  0.00      P1   C
ATOM   4764  O   ALA X 298     166.180 192.360 168.390  1.00  0.00      P1   O
ATOM   4765  N   GLU X 299     165.520 194.440 167.970  1.00  0.00      P1   N
ATOM   4766  HN  GLU X 299     164.759 195.064 167.818  0.00  0.00      P1    
ATOM   4767  CA  GLU X 299     166.770 194.840 167.290  1.00  0.00      P1   C
ATOM   4768  HA  GLU X 299     166.980 194.070 166.700  1.00  0.00      P1   H
ATOM   4769  CB  GLU X 299     166.630 196.120 166.440  1.00  0.00      P1   C
ATOM   4770  HB1 GLU X 299     167.540 196.390 166.150  1.00  0.00      P1   H
ATOM   4771  HB2 GLU X 299     166.230 196.830 167.020  1.00  0.00      P1   H
ATOM   4772  CG  GLU X 299     165.760 196.040 165.170  1.00  0.00      P1   C
ATOM   4773  HG1 GLU X 299     165.930 196.860 164.630  1.00  0.00      P1   H
ATOM   4774  HG2 GLU X 299     164.800 196.020 165.450  1.00  0.00      P1   H
ATOM   4775  CD  GLU X 299     166.030 194.820 164.290  1.00  0.00      P1   C
ATOM   4776  OE1 GLU X 299     167.190 194.350 164.200  1.00  0.00      P1   O
ATOM   4777  OE2 GLU X 299     165.060 194.240 163.750  1.00  0.00      P1   O
ATOM   4778  C   GLU X 299     167.860 195.110 168.340  1.00  0.00      P1   C
ATOM   4779  O   GLU X 299     168.990 194.590 168.240  1.00  0.00      P1   O
ATOM   4780  N   ALA X 300     167.500 195.860 169.390  1.00  0.00      P1   N
ATOM   4781  HN  ALA X 300     166.603 196.279 169.527  0.00  0.00      P1    
ATOM   4782  CA  ALA X 300     168.480 196.110 170.450  1.00  0.00      P1   C
ATOM   4783  HA  ALA X 300     169.300 196.440 169.980  1.00  0.00      P1   H
ATOM   4784  CB  ALA X 300     167.950 197.190 171.400  1.00  0.00      P1   C
ATOM   4785  HB1 ALA X 300     168.630 197.350 172.120  1.00  0.00      P1   H
ATOM   4786  HB2 ALA X 300     167.800 198.030 170.890  1.00  0.00      P1   H
ATOM   4787  HB3 ALA X 300     167.100 196.880 171.810  1.00  0.00      P1   H
ATOM   4788  C   ALA X 300     168.900 194.820 171.180  1.00  0.00      P1   C
ATOM   4789  O   ALA X 300     170.110 194.530 171.290  1.00  0.00      P1   O
ATOM   4790  N   GLU X 301     167.940 194.020 171.650  1.00  0.00      P1   N
ATOM   4791  HN  GLU X 301     166.972 194.253 171.640  0.00  0.00      P1    
ATOM   4792  CA  GLU X 301     168.230 192.710 172.230  1.00  0.00      P1   C
ATOM   4793  HA  GLU X 301     168.910 192.940 172.920  1.00  0.00      P1   H
ATOM   4794  CB  GLU X 301     167.060 192.080 173.010  1.00  0.00      P1   C
ATOM   4795  HB1 GLU X 301     167.260 191.120 173.200  1.00  0.00      P1   H
ATOM   4796  HB2 GLU X 301     166.220 192.150 172.480  1.00  0.00      P1   H
ATOM   4797  CG  GLU X 301     166.880 192.830 174.340  1.00  0.00      P1   C
ATOM   4798  HG1 GLU X 301     166.600 193.770 174.150  1.00  0.00      P1   H
ATOM   4799  HG2 GLU X 301     167.750 192.830 174.830  1.00  0.00      P1   H
ATOM   4800  CD  GLU X 301     165.820 192.200 175.270  1.00  0.00      P1   C
ATOM   4801  OE1 GLU X 301     166.170 191.410 176.170  1.00  0.00      P1   O
ATOM   4802  OE2 GLU X 301     164.660 192.640 175.260  1.00  0.00      P1   O
ATOM   4803  C   GLU X 301     168.920 191.760 171.230  1.00  0.00      P1   C
ATOM   4804  O   GLU X 301     169.780 191.000 171.650  1.00  0.00      P1   O
ATOM   4805  N   LYS X 302     168.690 191.890 169.910  1.00  0.00      P1   N
ATOM   4806  HN  LYS X 302     167.950 192.440 169.527  0.00  0.00      P1    
ATOM   4807  CA  LYS X 302     169.540 191.210 168.920  1.00  0.00      P1   C
ATOM   4808  HA  LYS X 302     169.420 190.250 169.160  1.00  0.00      P1   H
ATOM   4809  CB  LYS X 302     169.060 191.410 167.460  1.00  0.00      P1   C
ATOM   4810  HB1 LYS X 302     169.860 191.510 166.870  1.00  0.00      P1   H
ATOM   4811  HB2 LYS X 302     168.500 192.240 167.410  1.00  0.00      P1   H
ATOM   4812  CG  LYS X 302     168.220 190.210 166.970  1.00  0.00      P1   C
ATOM   4813  HG1 LYS X 302     167.430 190.110 167.570  1.00  0.00      P1   H
ATOM   4814  HG2 LYS X 302     168.780 189.380 167.010  1.00  0.00      P1   H
ATOM   4815  CD  LYS X 302     167.730 190.400 165.530  1.00  0.00      P1   C
ATOM   4816  HD1 LYS X 302     167.480 189.510 165.150  1.00  0.00      P1   H
ATOM   4817  HD2 LYS X 302     168.470 190.800 164.980  1.00  0.00      P1   H
ATOM   4818  CE  LYS X 302     166.510 191.330 165.460  1.00  0.00      P1   C
ATOM   4819  HE1 LYS X 302     166.640 192.100 166.080  1.00  0.00      P1   H
ATOM   4820  HE2 LYS X 302     165.690 190.820 165.730  1.00  0.00      P1   H
ATOM   4821  NZ  LYS X 302     166.290 191.860 164.100  1.00  0.00      P1   N
ATOM   4822  HZ1 LYS X 302     165.490 192.460 164.100  1.00  0.00      P1   H
ATOM   4823  HZ2 LYS X 302     167.100 192.380 163.820  1.00  0.00      P1   H
ATOM   4824  HZ3 LYS X 302     166.150 191.100 163.460  1.00  0.00      P1   H
ATOM   4825  C   LYS X 302     171.000 191.520 169.080  1.00  0.00      P1   C
ATOM   4826  O   LYS X 302     171.720 190.580 169.350  1.00  0.00      P1   O
ATOM   4827  N   SER X 303     171.430 192.780 168.990  1.00  0.00      P1   N
ATOM   4828  HN  SER X 303     170.868 193.588 168.814  0.00  0.00      P1    
ATOM   4829  CA  SER X 303     172.880 193.070 169.160  1.00  0.00      P1   C
ATOM   4830  HA  SER X 303     173.340 192.550 168.440  1.00  0.00      P1   H
ATOM   4831  CB  SER X 303     173.130 194.570 168.960  1.00  0.00      P1   C
ATOM   4832  HB1 SER X 303     172.810 194.860 168.050  1.00  0.00      P1   H
ATOM   4833  HB2 SER X 303     174.100 194.770 169.050  1.00  0.00      P1   H
ATOM   4834  OG  SER X 303     172.450 195.370 169.910  1.00  0.00      P1   O
ATOM   4835  HG1 SER X 303     172.650 196.330 169.730  1.00  0.00      P1   H
ATOM   4836  C   SER X 303     173.430 192.570 170.520  1.00  0.00      P1   C
ATOM   4837  O   SER X 303     174.460 191.880 170.600  1.00  0.00      P1   O
ATOM   4838  N   GLN X 304     172.700 192.870 171.590  1.00  0.00      P1   N
ATOM   4839  HN  GLN X 304     171.783 193.263 171.548  0.00  0.00      P1    
ATOM   4840  CA  GLN X 304     173.200 192.640 172.950  1.00  0.00      P1   C
ATOM   4841  HA  GLN X 304     174.100 193.060 172.950  1.00  0.00      P1   H
ATOM   4842  CB  GLN X 304     172.250 193.330 173.950  1.00  0.00      P1   C
ATOM   4843  HB1 GLN X 304     172.490 193.020 174.870  1.00  0.00      P1   H
ATOM   4844  HB2 GLN X 304     171.310 193.050 173.750  1.00  0.00      P1   H
ATOM   4845  CG  GLN X 304     172.320 194.860 173.910  1.00  0.00      P1   C
ATOM   4846  HG1 GLN X 304     172.250 195.170 172.960  1.00  0.00      P1   H
ATOM   4847  HG2 GLN X 304     173.190 195.160 174.290  1.00  0.00      P1   H
ATOM   4848  CD  GLN X 304     171.180 195.480 174.710  1.00  0.00      P1   C
ATOM   4849  OE1 GLN X 304     171.340 195.950 175.830  1.00  0.00      P1   O
ATOM   4850  NE2 GLN X 304     169.980 195.480 174.180  1.00  0.00      P1   N
ATOM   4851 HE21 GLN X 304     169.840 195.090 173.270  1.00  0.00      P1   H
ATOM   4852 HE22 GLN X 304     169.210 195.880 174.680  1.00  0.00      P1   H
ATOM   4853  C   GLN X 304     173.410 191.170 173.310  1.00  0.00      P1   C
ATOM   4854  O   GLN X 304     174.490 190.690 173.700  1.00  0.00      P1   O
ATOM   4855  N   LEU X 305     172.310 190.450 173.150  1.00  0.00      P1   N
ATOM   4856  HN  LEU X 305     171.441 190.808 172.814  0.00  0.00      P1    
ATOM   4857  CA  LEU X 305     172.290 189.050 173.460  1.00  0.00      P1   C
ATOM   4858  HA  LEU X 305     172.700 188.880 174.350  1.00  0.00      P1   H
ATOM   4859  CB  LEU X 305     170.830 188.590 173.570  1.00  0.00      P1   C
ATOM   4860  HB1 LEU X 305     170.830 187.600 173.660  1.00  0.00      P1   H
ATOM   4861  HB2 LEU X 305     170.360 188.850 172.720  1.00  0.00      P1   H
ATOM   4862  CG  LEU X 305     170.050 189.190 174.770  1.00  0.00      P1   C
ATOM   4863  HG  LEU X 305     169.140 188.860 174.500  1.00  0.00      P1   H
ATOM   4864  CD1 LEU X 305     170.520 188.710 176.150  1.00  0.00      P1   C
ATOM   4865 HD11 LEU X 305     169.970 189.140 176.860  1.00  0.00      P1   H
ATOM   4866 HD12 LEU X 305     170.420 187.720 176.210  1.00  0.00      P1   H
ATOM   4867 HD13 LEU X 305     171.480 188.960 176.280  1.00  0.00      P1   H
ATOM   4868  CD2 LEU X 305     169.980 190.710 174.950  1.00  0.00      P1   C
ATOM   4869 HD21 LEU X 305     169.450 190.930 175.770  1.00  0.00      P1   H
ATOM   4870 HD22 LEU X 305     170.910 191.070 175.060  1.00  0.00      P1   H
ATOM   4871 HD23 LEU X 305     169.560 191.120 174.150  1.00  0.00      P1   H
ATOM   4872  C   LEU X 305     173.180 188.340 172.490  1.00  0.00      P1   C
ATOM   4873  O   LEU X 305     173.940 187.540 173.030  1.00  0.00      P1   O
ATOM   4874  N   ILE X 306     173.220 188.780 171.200  1.00  0.00      P1   N
ATOM   4875  HN  ILE X 306     172.662 189.568 170.948  0.00  0.00      P1    
ATOM   4876  CA  ILE X 306     174.010 188.220 170.090  1.00  0.00      P1   C
ATOM   4877  HA  ILE X 306     173.360 187.530 169.760  1.00  0.00      P1   H
ATOM   4878  CB  ILE X 306     174.270 189.130 168.850  1.00  0.00      P1   C
ATOM   4879  HB  ILE X 306     174.000 190.050 169.110  1.00  0.00      P1   H
ATOM   4880  CG2 ILE X 306     175.750 189.260 168.430  1.00  0.00      P1   C
ATOM   4881 HG21 ILE X 306     175.810 189.860 167.630  1.00  0.00      P1   H
ATOM   4882 HG22 ILE X 306     176.270 189.660 169.180  1.00  0.00      P1   H
ATOM   4883 HG23 ILE X 306     176.120 188.360 168.210  1.00  0.00      P1   H
ATOM   4884  CG1 ILE X 306     173.430 188.600 167.660  1.00  0.00      P1   C
ATOM   4885 HG11 ILE X 306     172.490 188.460 167.980  1.00  0.00      P1   H
ATOM   4886 HG12 ILE X 306     173.820 187.720 167.370  1.00  0.00      P1   H
ATOM   4887  CD  ILE X 306     173.390 189.520 166.440  1.00  0.00      P1   C
ATOM   4888  HD1 ILE X 306     172.830 189.110 165.720  1.00  0.00      P1   H
ATOM   4889  HD2 ILE X 306     172.990 190.400 166.700  1.00  0.00      P1   H
ATOM   4890  HD3 ILE X 306     174.320 189.670 166.090  1.00  0.00      P1   H
ATOM   4891  C   ILE X 306     175.260 187.530 170.590  1.00  0.00      P1   C
ATOM   4892  O   ILE X 306     175.490 186.370 170.280  1.00  0.00      P1   O
ATOM   4893  N   MET X 307     176.000 188.190 171.470  1.00  0.00      P1   N
ATOM   4894  HN  MET X 307     175.957 189.172 171.640  0.00  0.00      P1    
ATOM   4895  CA  MET X 307     176.990 187.470 172.300  1.00  0.00      P1   C
ATOM   4896  HA  MET X 307     177.430 186.880 171.630  1.00  0.00      P1   H
ATOM   4897  CB  MET X 307     177.940 188.530 172.900  1.00  0.00      P1   C
ATOM   4898  HB1 MET X 307     178.600 188.070 173.490  1.00  0.00      P1   H
ATOM   4899  HB2 MET X 307     177.400 189.170 173.440  1.00  0.00      P1   H
ATOM   4900  CG  MET X 307     178.710 189.320 171.840  1.00  0.00      P1   C
ATOM   4901  HG1 MET X 307     179.150 190.060 172.350  1.00  0.00      P1   H
ATOM   4902  HG2 MET X 307     178.000 189.690 171.240  1.00  0.00      P1   H
ATOM   4903  SD  MET X 307     179.930 188.350 170.890  1.00  0.00      P1   S
ATOM   4904  CE  MET X 307     179.010 187.930 169.380  1.00  0.00      P1   C
ATOM   4905  HE1 MET X 307     179.590 187.390 168.780  1.00  0.00      P1   H
ATOM   4906  HE2 MET X 307     178.190 187.410 169.620  1.00  0.00      P1   H
ATOM   4907  HE3 MET X 307     178.740 188.780 168.920  1.00  0.00      P1   H
ATOM   4908  C   MET X 307     176.510 186.360 173.290  1.00  0.00      P1   C
ATOM   4909  O   MET X 307     175.800 185.390 173.000  1.00  0.00      P1   O
ATOM   4910  N   GLN X 308     177.060 186.400 174.500  1.00  0.00      P1   N
ATOM   4911  HN  GLN X 308     177.464 187.210 174.921  0.00  0.00      P1    
ATOM   4912  CA  GLN X 308     177.110 185.170 175.350  1.00  0.00      P1   C
ATOM   4913  HA  GLN X 308     177.450 184.430 174.770  1.00  0.00      P1   H
ATOM   4914  CB  GLN X 308     178.070 185.400 176.530  1.00  0.00      P1   C
ATOM   4915  HB1 GLN X 308     178.160 184.540 177.030  1.00  0.00      P1   H
ATOM   4916  HB2 GLN X 308     177.670 186.090 177.130  1.00  0.00      P1   H
ATOM   4917  CG  GLN X 308     179.490 185.860 176.140  1.00  0.00      P1   C
ATOM   4918  HG1 GLN X 308     180.020 186.030 176.970  1.00  0.00      P1   H
ATOM   4919  HG2 GLN X 308     179.420 186.710 175.610  1.00  0.00      P1   H
ATOM   4920  CD  GLN X 308     180.260 184.840 175.290  1.00  0.00      P1   C
ATOM   4921  OE1 GLN X 308     180.620 183.780 175.750  1.00  0.00      P1   O
ATOM   4922  NE2 GLN X 308     180.550 185.120 174.040  1.00  0.00      P1   N
ATOM   4923 HE21 GLN X 308     180.260 185.990 173.640  1.00  0.00      P1   H
ATOM   4924 HE22 GLN X 308     181.050 184.460 173.480  1.00  0.00      P1   H
ATOM   4925  C   GLN X 308     175.720 184.780 175.850  1.00  0.00      P1   C
ATOM   4926  O   GLN X 308     175.370 183.660 176.240  1.00  0.00      P1   O
ATOM   4927  N   ALA X 309     174.860 185.780 175.790  1.00  0.00      P1   N
ATOM   4928  HN  ALA X 309     175.087 186.682 175.424  0.00  0.00      P1    
ATOM   4929  CA  ALA X 309     173.540 185.630 176.250  1.00  0.00      P1   C
ATOM   4930  HA  ALA X 309     173.460 184.770 176.770  1.00  0.00      P1   H
ATOM   4931  CB  ALA X 309     173.260 186.820 177.170  1.00  0.00      P1   C
ATOM   4932  HB1 ALA X 309     172.330 186.750 177.530  1.00  0.00      P1   H
ATOM   4933  HB2 ALA X 309     173.910 186.820 177.930  1.00  0.00      P1   H
ATOM   4934  HB3 ALA X 309     173.360 187.670 176.650  1.00  0.00      P1   H
ATOM   4935  C   ALA X 309     172.620 185.530 175.040  1.00  0.00      P1   C
ATOM   4936  O   ALA X 309     171.420 185.660 175.200  1.00  0.00      P1   O
ATOM   4937  N   GLU X 310     173.110 185.220 173.840  1.00  0.00      P1   N
ATOM   4938  HN  GLU X 310     174.059 185.371 173.578  0.00  0.00      P1    
ATOM   4939  CA  GLU X 310     172.300 184.630 172.800  1.00  0.00      P1   C
ATOM   4940  HA  GLU X 310     171.530 185.220 172.570  1.00  0.00      P1   H
ATOM   4941  CB  GLU X 310     173.280 184.390 171.610  1.00  0.00      P1   C
ATOM   4942  HB1 GLU X 310     173.820 183.590 171.870  1.00  0.00      P1   H
ATOM   4943  HB2 GLU X 310     173.870 185.200 171.600  1.00  0.00      P1   H
ATOM   4944  CG  GLU X 310     172.900 184.160 170.130  1.00  0.00      P1   C
ATOM   4945  HG1 GLU X 310     173.730 184.310 169.580  1.00  0.00      P1   H
ATOM   4946  HG2 GLU X 310     172.210 184.840 169.890  1.00  0.00      P1   H
ATOM   4947  CD  GLU X 310     172.340 182.780 169.730  1.00  0.00      P1   C
ATOM   4948  OE1 GLU X 310     172.430 181.800 170.500  1.00  0.00      P1   O
ATOM   4949  OE2 GLU X 310     171.800 182.660 168.600  1.00  0.00      P1   O
ATOM   4950  C   GLU X 310     171.770 183.310 173.330  1.00  0.00      P1   C
ATOM   4951  O   GLU X 310     170.610 183.030 173.110  1.00  0.00      P1   O
ATOM   4952  N   ALA X 311     172.540 182.630 174.190  1.00  0.00      P1   N
ATOM   4953  HN  ALA X 311     173.532 182.727 174.271  0.00  0.00      P1    
ATOM   4954  CA  ALA X 311     171.920 181.650 175.110  1.00  0.00      P1   C
ATOM   4955  HA  ALA X 311     171.600 180.880 174.570  1.00  0.00      P1   H
ATOM   4956  CB  ALA X 311     172.980 181.150 176.100  1.00  0.00      P1   C
ATOM   4957  HB1 ALA X 311     172.570 180.490 176.730  1.00  0.00      P1   H
ATOM   4958  HB2 ALA X 311     173.730 180.710 175.600  1.00  0.00      P1   H
ATOM   4959  HB3 ALA X 311     173.340 181.920 176.630  1.00  0.00      P1   H
ATOM   4960  C   ALA X 311     170.690 182.220 175.780  1.00  0.00      P1   C
ATOM   4961  O   ALA X 311     169.580 181.770 175.490  1.00  0.00      P1   O
ATOM   4962  N   GLU X 312     170.840 183.240 176.600  1.00  0.00      P1   N
ATOM   4963  HN  GLU X 312     171.677 183.736 176.813  0.00  0.00      P1    
ATOM   4964  CA  GLU X 312     169.650 183.740 177.310  1.00  0.00      P1   C
ATOM   4965  HA  GLU X 312     169.210 182.910 177.650  1.00  0.00      P1   H
ATOM   4966  CB  GLU X 312     170.120 184.590 178.520  1.00  0.00      P1   C
ATOM   4967  HB1 GLU X 312     169.330 184.820 179.080  1.00  0.00      P1   H
ATOM   4968  HB2 GLU X 312     170.540 185.440 178.170  1.00  0.00      P1   H
ATOM   4969  CG  GLU X 312     171.170 183.840 179.390  1.00  0.00      P1   C
ATOM   4970  HG1 GLU X 312     172.060 183.910 178.930  1.00  0.00      P1   H
ATOM   4971  HG2 GLU X 312     170.900 182.880 179.430  1.00  0.00      P1   H
ATOM   4972  CD  GLU X 312     171.350 184.340 180.840  1.00  0.00      P1   C
ATOM   4973  OE1 GLU X 312     172.460 184.770 181.230  1.00  0.00      P1   O
ATOM   4974  OE2 GLU X 312     170.400 184.210 181.640  1.00  0.00      P1   O
ATOM   4975  C   GLU X 312     168.510 184.350 176.440  1.00  0.00      P1   C
ATOM   4976  O   GLU X 312     167.480 183.700 176.180  1.00  0.00      P1   O
ATOM   4977  N   ALA X 313     168.670 185.560 175.900  1.00  0.00      P1   N
ATOM   4978  HN  ALA X 313     169.501 186.098 176.038  0.00  0.00      P1    
ATOM   4979  CA  ALA X 313     167.660 186.180 175.080  1.00  0.00      P1   C
ATOM   4980  HA  ALA X 313     166.920 185.530 175.250  1.00  0.00      P1   H
ATOM   4981  CB  ALA X 313     167.170 187.530 175.630  1.00  0.00      P1   C
ATOM   4982  HB1 ALA X 313     166.480 187.910 175.020  1.00  0.00      P1   H
ATOM   4983  HB2 ALA X 313     166.780 187.390 176.540  1.00  0.00      P1   H
ATOM   4984  HB3 ALA X 313     167.950 188.160 175.690  1.00  0.00      P1   H
ATOM   4985  C   ALA X 313     167.720 185.990 173.540  1.00  0.00      P1   C
ATOM   4986  O   ALA X 313     166.660 186.060 172.910  1.00  0.00      P1   O
ATOM   4987  N   ALA X 314     168.830 185.520 172.950  1.00  0.00      P1   N
ATOM   4988  HN  ALA X 314     169.781 185.570 173.252  0.00  0.00      P1    
ATOM   4989  CA  ALA X 314     168.610 184.830 171.670  1.00  0.00      P1   C
ATOM   4990  HA  ALA X 314     168.000 185.480 171.230  1.00  0.00      P1   H
ATOM   4991  CB  ALA X 314     169.780 184.820 170.700  1.00  0.00      P1   C
ATOM   4992  HB1 ALA X 314     169.510 184.330 169.870  1.00  0.00      P1   H
ATOM   4993  HB2 ALA X 314     170.020 185.760 170.470  1.00  0.00      P1   H
ATOM   4994  HB3 ALA X 314     170.560 184.370 171.130  1.00  0.00      P1   H
ATOM   4995  C   ALA X 314     167.890 183.470 171.840  1.00  0.00      P1   C
ATOM   4996  O   ALA X 314     167.130 183.070 170.940  1.00  0.00      P1   O
ATOM   4997  N   SER X 315     167.950 182.840 173.040  1.00  0.00      P1   N
ATOM   4998  HN  SER X 315     168.600 182.991 173.785  0.00  0.00      P1    
ATOM   4999  CA  SER X 315     166.970 181.820 173.310  1.00  0.00      P1   C
ATOM   5000  HA  SER X 315     167.200 181.380 172.440  1.00  0.00      P1   H
ATOM   5001  CB  SER X 315     167.230 180.730 174.360  1.00  0.00      P1   C
ATOM   5002  HB1 SER X 315     168.190 180.460 174.340  1.00  0.00      P1   H
ATOM   5003  HB2 SER X 315     166.660 179.930 174.170  1.00  0.00      P1   H
ATOM   5004  OG  SER X 315     166.950 181.130 175.680  1.00  0.00      P1   O
ATOM   5005  HG1 SER X 315     167.140 180.380 176.310  1.00  0.00      P1   H
ATOM   5006  C   SER X 315     165.500 182.280 173.350  1.00  0.00      P1   C
ATOM   5007  O   SER X 315     164.610 181.480 173.040  1.00  0.00      P1   O
ATOM   5008  N   VAL X 316     165.250 183.580 173.590  1.00  0.00      P1   N
ATOM   5009  HN  VAL X 316     165.867 184.239 174.012  0.00  0.00      P1    
ATOM   5010  CA  VAL X 316     163.920 184.140 173.200  1.00  0.00      P1   C
ATOM   5011  HA  VAL X 316     163.340 183.570 173.780  1.00  0.00      P1   H
ATOM   5012  CB  VAL X 316     163.640 185.590 173.660  1.00  0.00      P1   C
ATOM   5013  HB  VAL X 316     164.330 186.160 173.200  1.00  0.00      P1   H
ATOM   5014  CG1 VAL X 316     162.240 186.070 173.260  1.00  0.00      P1   C
ATOM   5015 HG11 VAL X 316     162.110 187.010 173.580  1.00  0.00      P1   H
ATOM   5016 HG12 VAL X 316     162.140 186.030 172.270  1.00  0.00      P1   H
ATOM   5017 HG13 VAL X 316     161.560 185.470 173.690  1.00  0.00      P1   H
ATOM   5018  CG2 VAL X 316     163.740 185.710 175.190  1.00  0.00      P1   C
ATOM   5019 HG21 VAL X 316     163.560 186.650 175.460  1.00  0.00      P1   H
ATOM   5020 HG22 VAL X 316     163.070 185.100 175.610  1.00  0.00      P1   H
ATOM   5021 HG23 VAL X 316     164.660 185.450 175.480  1.00  0.00      P1   H
ATOM   5022  C   VAL X 316     163.490 183.860 171.750  1.00  0.00      P1   C
ATOM   5023  O   VAL X 316     162.420 183.270 171.530  1.00  0.00      P1   O
ATOM   5024  N   ARG X 317     164.370 184.180 170.780  1.00  0.00      P1   N
ATOM   5025  HN  ARG X 317     165.221 184.676 170.939  0.00  0.00      P1    
ATOM   5026  CA  ARG X 317     164.080 183.780 169.370  1.00  0.00      P1   C
ATOM   5027  HA  ARG X 317     163.230 184.250 169.150  1.00  0.00      P1   H
ATOM   5028  CB  ARG X 317     165.200 184.230 168.400  1.00  0.00      P1   C
ATOM   5029  HB1 ARG X 317     165.510 183.440 167.880  1.00  0.00      P1   H
ATOM   5030  HB2 ARG X 317     165.960 184.590 168.940  1.00  0.00      P1   H
ATOM   5031  CG  ARG X 317     164.750 185.330 167.410  1.00  0.00      P1   C
ATOM   5032  HG1 ARG X 317     164.960 186.230 167.810  1.00  0.00      P1   H
ATOM   5033  HG2 ARG X 317     163.760 185.250 167.270  1.00  0.00      P1   H
ATOM   5034  CD  ARG X 317     165.430 185.250 166.030  1.00  0.00      P1   C
ATOM   5035  HD1 ARG X 317     166.420 185.330 166.140  1.00  0.00      P1   H
ATOM   5036  HD2 ARG X 317     165.100 185.990 165.440  1.00  0.00      P1   H
ATOM   5037  NE  ARG X 317     165.140 183.970 165.360  1.00  0.00      P1   N
ATOM   5038  HE  ARG X 317     164.780 183.260 165.970  1.00  0.00      P1   H
ATOM   5039  CZ  ARG X 317     165.280 183.600 164.110  1.00  0.00      P1   C
ATOM   5040  NH1 ARG X 317     165.070 182.370 163.780  1.00  0.00      P1   N
ATOM   5041 HH11 ARG X 317     164.810 181.700 164.470  1.00  0.00      P1   H
ATOM   5042 HH12 ARG X 317     165.180 182.080 162.820  1.00  0.00      P1   H
ATOM   5043  NH2 ARG X 317     165.580 184.390 163.120  1.00  0.00      P1   N
ATOM   5044 HH21 ARG X 317     165.730 185.360 163.280  1.00  0.00      P1   H
ATOM   5045 HH22 ARG X 317     165.670 184.020 162.190  1.00  0.00      P1   H
ATOM   5046  C   ARG X 317     163.800 182.280 169.220  1.00  0.00      P1   C
ATOM   5047  O   ARG X 317     162.710 181.880 168.830  1.00  0.00      P1   O
ATOM   5048  N   MET X 318     164.750 181.470 169.710  1.00  0.00      P1   N
ATOM   5049  HN  MET X 318     165.579 181.782 170.169  0.00  0.00      P1    
ATOM   5050  CA  MET X 318     164.630 180.010 169.600  1.00  0.00      P1   C
ATOM   5051  HA  MET X 318     164.670 179.830 168.620  1.00  0.00      P1   H
ATOM   5052  CB  MET X 318     165.830 179.310 170.280  1.00  0.00      P1   C
ATOM   5053  HB1 MET X 318     165.700 178.320 170.220  1.00  0.00      P1   H
ATOM   5054  HB2 MET X 318     165.860 179.590 171.240  1.00  0.00      P1   H
ATOM   5055  CG  MET X 318     167.160 179.690 169.600  1.00  0.00      P1   C
ATOM   5056  HG1 MET X 318     167.190 180.690 169.680  1.00  0.00      P1   H
ATOM   5057  HG2 MET X 318     167.020 179.430 168.650  1.00  0.00      P1   H
ATOM   5058  SD  MET X 318     168.660 178.930 170.290  1.00  0.00      P1   S
ATOM   5059  CE  MET X 318     168.370 177.180 169.890  1.00  0.00      P1   C
ATOM   5060  HE1 MET X 318     169.130 176.630 170.220  1.00  0.00      P1   H
ATOM   5061  HE2 MET X 318     167.520 176.880 170.340  1.00  0.00      P1   H
ATOM   5062  HE3 MET X 318     168.280 177.080 168.900  1.00  0.00      P1   H
[truncated: 129,960 more chars]
