# Supplementary material for: Molecular characterization of direct interactions between MPP1 and flotillins
Source: Sci Rep. 2021 Jul 20;11:14751. doi: 10.1038/s41598-021-93982-3 (PMC8292550; doi:10.1038/s41598-021-93982-3)
Supplement: Supplementary file 3 — Supplementary Information 3. [file 41598_2021_93982_MOESM3_ESM.txt]

REMARK original generated coordinate pdb file
ATOM      1  N   MET X   1     233.420 134.390 144.090  1.00  0.00      P1   N
ATOM      2  HT1 MET X   1     233.676 134.931 144.891  0.00  0.00      P1    
ATOM      3  HT2 MET X   1     233.060 133.503 144.379  0.00  0.00      P1    
ATOM      4  HT3 MET X   1     232.732 134.879 143.553  0.00  0.00      P1    
ATOM      5  CA  MET X   1     234.580 134.180 143.280  1.00  0.00      P1   C
ATOM      6  HA  MET X   1     234.680 135.130 142.980  1.00  0.00      P1   H
ATOM      7  CB  MET X   1     235.760 133.690 144.140  1.00  0.00      P1   C
ATOM      8  HB1 MET X   1     235.850 134.310 144.920  1.00  0.00      P1   H
ATOM      9  HB2 MET X   1     236.590 133.730 143.580  1.00  0.00      P1   H
ATOM     10  CG  MET X   1     235.620 132.270 144.680  1.00  0.00      P1   C
ATOM     11  HG1 MET X   1     235.370 131.730 143.880  1.00  0.00      P1   H
ATOM     12  HG2 MET X   1     234.840 132.320 145.300  1.00  0.00      P1   H
ATOM     13  SD  MET X   1     237.100 131.610 145.510  1.00  0.00      P1   S
ATOM     14  CE  MET X   1     238.220 131.410 144.090  1.00  0.00      P1   C
ATOM     15  HE1 MET X   1     239.100 131.050 144.410  1.00  0.00      P1   H
ATOM     16  HE2 MET X   1     237.820 130.780 143.430  1.00  0.00      P1   H
ATOM     17  HE3 MET X   1     238.370 132.300 143.660  1.00  0.00      P1   H
ATOM     18  C   MET X   1     234.460 133.360 141.960  1.00  0.00      P1   C
ATOM     19  O   MET X   1     235.040 133.910 141.020  1.00  0.00      P1   O
ATOM     20  N   GLY X   2     233.780 132.220 141.610  1.00  0.00      P1   N
ATOM     21  HN  GLY X   2     233.621 132.368 140.635  0.00  0.00      P1    
ATOM     22  CA  GLY X   2     233.250 130.950 142.160  1.00  0.00      P1   C
ATOM     23  HA1 GLY X   2     234.020 130.310 142.120  1.00  0.00      P1   H
ATOM     24  HA2 GLY X   2     232.550 130.660 141.510  1.00  0.00      P1   H
ATOM     25  C   GLY X   2     232.650 130.840 143.550  1.00  0.00      P1   C
ATOM     26  O   GLY X   2     232.560 129.700 144.030  1.00  0.00      P1   O
ATOM     27  N   ASN X   3     232.240 131.920 144.190  1.00  0.00      P1   N
ATOM     28  HN  ASN X   3     232.139 132.797 143.721  0.00  0.00      P1    
ATOM     29  CA  ASN X   3     231.900 131.950 145.610  1.00  0.00      P1   C
ATOM     30  HA  ASN X   3     232.770 131.740 146.050  1.00  0.00      P1   H
ATOM     31  CB  ASN X   3     231.340 133.320 146.040  1.00  0.00      P1   C
ATOM     32  HB1 ASN X   3     230.530 133.170 146.610  1.00  0.00      P1   H
ATOM     33  HB2 ASN X   3     231.080 133.830 145.220  1.00  0.00      P1   H
ATOM     34  CG  ASN X   3     232.280 134.210 146.840  1.00  0.00      P1   C
ATOM     35  OD1 ASN X   3     233.080 133.790 147.660  1.00  0.00      P1   O
ATOM     36  ND2 ASN X   3     232.160 135.510 146.650  1.00  0.00      P1   N
ATOM     37 HD21 ASN X   3     231.470 135.850 146.010  1.00  0.00      P1   H
ATOM     38 HD22 ASN X   3     232.750 136.140 147.150  1.00  0.00      P1   H
ATOM     39  C   ASN X   3     230.850 130.910 145.960  1.00  0.00      P1   C
ATOM     40  O   ASN X   3     231.020 130.130 146.890  1.00  0.00      P1   O
ATOM     41  N   CYS X   4     229.820 130.800 145.120  1.00  0.00      P1   N
ATOM     42  HN  CYS X   4     229.424 131.541 144.581  0.00  0.00      P1    
ATOM     43  CA  CYS X   4     229.190 129.520 144.940  1.00  0.00      P1   C
ATOM     44  HA  CYS X   4     229.990 128.940 145.130  1.00  0.00      P1   H
ATOM     45  CB  CYS X   4     228.010 129.340 145.970  1.00  0.00      P1   C
ATOM     46  HB1 CYS X   4     227.170 129.540 145.480  1.00  0.00      P1   H
ATOM     47  HB2 CYS X   4     228.160 130.020 146.690  1.00  0.00      P1   H
ATOM     48  SG  CYS X   4     228.020 127.650 146.630  1.00  0.00      P1   S
ATOM     49  HG1 CYS X   4     227.009 127.800 147.487  0.00  0.00      P1    
ATOM     50  C   CYS X   4     228.890 129.030 143.540  1.00  0.00      P1   C
ATOM     51  O   CYS X   4     228.710 127.840 143.330  1.00  0.00      P1   O
ATOM     52  N   HSD X   5     228.940 129.900 142.500  1.00  0.00      P1   N
ATOM     53  HN  HSD X   5     228.327 130.688 142.471  0.00  0.00      P1    
ATOM     54  CA  HSD X   5     229.860 129.780 141.360  1.00  0.00      P1   C
ATOM     55  HA  HSD X   5     230.640 129.860 141.980  1.00  0.00      P1   H
ATOM     56  CB  HSD X   5     230.050 128.390 140.680  1.00  0.00      P1   C
ATOM     57  HB1 HSD X   5     229.760 128.440 139.730  1.00  0.00      P1   H
ATOM     58  HB2 HSD X   5     229.500 127.710 141.160  1.00  0.00      P1   H
ATOM     59  ND1 HSD X   5     232.410 128.240 139.720  1.00  0.00      P1   N
ATOM     60  HD1 HSD X   5     232.213 128.670 138.838  0.00  0.00      P1    
ATOM     61  CG  HSD X   5     231.490 127.960 140.720  1.00  0.00      P1   C
ATOM     62  CE1 HSD X   5     233.620 127.930 140.220  1.00  0.00      P1   C
ATOM     63  HE1 HSD X   5     234.480 128.020 139.730  1.00  0.00      P1   H
ATOM     64  NE2 HSD X   5     233.490 127.460 141.480  1.00  0.00      P1   N
ATOM     65  CD2 HSD X   5     232.150 127.490 141.810  1.00  0.00      P1   C
ATOM     66  HD2 HSD X   5     231.750 127.210 142.680  1.00  0.00      P1   H
ATOM     67  C   HSD X   5     230.110 131.000 140.510  1.00  0.00      P1   C
ATOM     68  O   HSD X   5     229.600 132.050 140.670  1.00  0.00      P1   O
ATOM     69  N   THR X   6     230.980 130.910 139.530  1.00  0.00      P1   N
ATOM     70  HN  THR X   6     231.709 130.227 139.569  0.00  0.00      P1    
ATOM     71  CA  THR X   6     231.000 131.740 138.330  1.00  0.00      P1   C
ATOM     72  HA  THR X   6     231.440 132.590 138.620  1.00  0.00      P1   H
ATOM     73  CB  THR X   6     231.590 130.780 137.240  1.00  0.00      P1   C
ATOM     74  HB  THR X   6     230.990 129.990 137.380  1.00  0.00      P1   H
ATOM     75  OG1 THR X   6     231.400 131.160 135.900  1.00  0.00      P1   O
ATOM     76  HG1 THR X   6     231.810 130.470 135.300  1.00  0.00      P1   H
ATOM     77  CG2 THR X   6     233.030 130.310 137.330  1.00  0.00      P1   C
ATOM     78 HG21 THR X   6     233.230 129.710 136.560  1.00  0.00      P1   H
ATOM     79 HG22 THR X   6     233.640 131.100 137.310  1.00  0.00      P1   H
ATOM     80 HG23 THR X   6     233.160 129.810 138.190  1.00  0.00      P1   H
ATOM     81  C   THR X   6     229.640 132.060 137.730  1.00  0.00      P1   C
ATOM     82  O   THR X   6     229.480 133.030 137.000  1.00  0.00      P1   O
ATOM     83  N   VAL X   7     228.710 131.140 137.980  1.00  0.00      P1   N
ATOM     84  HN  VAL X   7     228.759 130.615 138.826  0.00  0.00      P1    
ATOM     85  CA  VAL X   7     227.590 130.800 137.130  1.00  0.00      P1   C
ATOM     86  HA  VAL X   7     227.080 131.660 137.100  1.00  0.00      P1   H
ATOM     87  CB  VAL X   7     227.990 130.410 135.690  1.00  0.00      P1   C
ATOM     88  HB  VAL X   7     228.700 131.070 135.430  1.00  0.00      P1   H
ATOM     89  CG1 VAL X   7     228.590 129.010 135.550  1.00  0.00      P1   C
ATOM     90 HG11 VAL X   7     228.820 128.830 134.590  1.00  0.00      P1   H
ATOM     91 HG12 VAL X   7     229.420 128.940 136.110  1.00  0.00      P1   H
ATOM     92 HG13 VAL X   7     227.920 128.330 135.860  1.00  0.00      P1   H
ATOM     93  CG2 VAL X   7     226.780 130.510 134.750  1.00  0.00      P1   C
ATOM     94 HG21 VAL X   7     227.060 130.250 133.820  1.00  0.00      P1   H
ATOM     95 HG22 VAL X   7     226.070 129.880 135.060  1.00  0.00      P1   H
ATOM     96 HG23 VAL X   7     226.430 131.440 134.750  1.00  0.00      P1   H
ATOM     97  C   VAL X   7     226.760 129.700 137.770  1.00  0.00      P1   C
ATOM     98  O   VAL X   7     225.540 129.650 137.640  1.00  0.00      P1   O
ATOM     99  N   GLY X   8     227.460 128.930 138.600  1.00  0.00      P1   N
ATOM    100  HN  GLY X   8     228.432 128.747 138.461  0.00  0.00      P1    
ATOM    101  CA  GLY X   8     226.870 128.310 139.750  1.00  0.00      P1   C
ATOM    102  HA1 GLY X   8     226.430 129.030 140.280  1.00  0.00      P1   H
ATOM    103  HA2 GLY X   8     227.620 127.910 140.280  1.00  0.00      P1   H
ATOM    104  C   GLY X   8     225.820 127.190 139.330  1.00  0.00      P1   C
ATOM    105  O   GLY X   8     226.370 126.200 138.880  1.00  0.00      P1   O
ATOM    106  N   PRO X   9     224.410 127.160 139.450  1.00  0.00      P1   N
ATOM    107  CD  PRO X   9     223.750 125.890 139.150  1.00  0.00      P1   C
ATOM    108  HD1 PRO X   9     224.310 125.130 139.490  1.00  0.00      P1   H
ATOM    109  HD2 PRO X   9     223.640 125.800 138.150  1.00  0.00      P1   H
ATOM    110  CA  PRO X   9     223.260 128.090 139.860  1.00  0.00      P1   C
ATOM    111  HA  PRO X   9     223.220 128.890 139.250  1.00  0.00      P1   H
ATOM    112  CB  PRO X   9     221.950 127.330 139.720  1.00  0.00      P1   C
ATOM    113  HB1 PRO X   9     221.310 127.570 140.460  1.00  0.00      P1   H
ATOM    114  HB2 PRO X   9     221.510 127.510 138.840  1.00  0.00      P1   H
ATOM    115  CG  PRO X   9     222.380 125.880 139.830  1.00  0.00      P1   C
ATOM    116  HG1 PRO X   9     222.460 125.600 140.790  1.00  0.00      P1   H
ATOM    117  HG2 PRO X   9     221.740 125.280 139.360  1.00  0.00      P1   H
ATOM    118  C   PRO X   9     223.490 128.680 141.250  1.00  0.00      P1   C
ATOM    119  O   PRO X   9     222.860 129.670 141.610  1.00  0.00      P1   O
ATOM    120  N   ASN X  10     224.390 128.060 142.000  1.00  0.00      P1   N
ATOM    121  HN  ASN X  10     225.028 127.397 141.610  0.00  0.00      P1    
ATOM    122  CA  ASN X  10     224.540 128.270 143.420  1.00  0.00      P1   C
ATOM    123  HA  ASN X  10     223.590 128.240 143.750  1.00  0.00      P1   H
ATOM    124  CB  ASN X  10     225.410 127.150 144.000  1.00  0.00      P1   C
ATOM    125  HB1 ASN X  10     225.670 127.400 144.940  1.00  0.00      P1   H
ATOM    126  HB2 ASN X  10     226.240 127.060 143.440  1.00  0.00      P1   H
ATOM    127  CG  ASN X  10     224.740 125.790 144.050  1.00  0.00      P1   C
ATOM    128  OD1 ASN X  10     223.880 125.450 143.260  1.00  0.00      P1   O
ATOM    129  ND2 ASN X  10     225.110 124.970 145.010  1.00  0.00      P1   N
ATOM    130 HD21 ASN X  10     225.810 125.240 145.660  1.00  0.00      P1   H
ATOM    131 HD22 ASN X  10     224.690 124.060 145.080  1.00  0.00      P1   H
ATOM    132  C   ASN X  10     225.020 129.650 143.830  1.00  0.00      P1   C
ATOM    133  O   ASN X  10     224.400 130.280 144.670  1.00  0.00      P1   O
ATOM    134  N   GLU X  11     226.060 130.130 143.170  1.00  0.00      P1   N
ATOM    135  HN  GLU X  11     226.854 129.610 142.869  0.00  0.00      P1    
ATOM    136  CA  GLU X  11     226.110 131.540 142.820  1.00  0.00      P1   C
ATOM    137  HA  GLU X  11     225.220 131.910 143.070  1.00  0.00      P1   H
ATOM    138  CB  GLU X  11     227.020 132.410 143.670  1.00  0.00      P1   C
ATOM    139  HB1 GLU X  11     227.040 133.330 143.270  1.00  0.00      P1   H
ATOM    140  HB2 GLU X  11     227.940 132.020 143.650  1.00  0.00      P1   H
ATOM    141  CG  GLU X  11     226.600 132.550 145.140  1.00  0.00      P1   C
ATOM    142  HG1 GLU X  11     226.910 131.750 145.650  1.00  0.00      P1   H
ATOM    143  HG2 GLU X  11     225.600 132.610 145.200  1.00  0.00      P1   H
ATOM    144  CD  GLU X  11     227.220 133.810 145.730  1.00  0.00      P1   C
ATOM    145  OE1 GLU X  11     226.460 134.630 146.280  1.00  0.00      P1   O
ATOM    146  OE2 GLU X  11     228.440 134.000 145.530  1.00  0.00      P1   O
ATOM    147  C   GLU X  11     226.240 131.650 141.320  1.00  0.00      P1   C
ATOM    148  O   GLU X  11     227.140 131.140 140.660  1.00  0.00      P1   O
ATOM    149  N   ALA X  12     225.220 132.240 140.750  1.00  0.00      P1   N
ATOM    150  HN  ALA X  12     224.380 132.516 141.216  0.00  0.00      P1    
ATOM    151  CA  ALA X  12     225.270 132.530 139.360  1.00  0.00      P1   C
ATOM    152  HA  ALA X  12     225.790 131.790 138.920  1.00  0.00      P1   H
ATOM    153  CB  ALA X  12     223.840 132.570 138.810  1.00  0.00      P1   C
ATOM    154  HB1 ALA X  12     223.870 132.780 137.830  1.00  0.00      P1   H
ATOM    155  HB2 ALA X  12     223.400 131.690 138.950  1.00  0.00      P1   H
ATOM    156  HB3 ALA X  12     223.320 133.290 139.280  1.00  0.00      P1   H
ATOM    157  C   ALA X  12     226.030 133.810 139.140  1.00  0.00      P1   C
ATOM    158  O   ALA X  12     225.440 134.880 139.190  1.00  0.00      P1   O
ATOM    159  N   LEU X  13     227.350 133.650 139.010  1.00  0.00      P1   N
ATOM    160  HN  LEU X  13     227.783 132.788 138.756  0.00  0.00      P1    
ATOM    161  CA  LEU X  13     228.270 134.730 139.230  1.00  0.00      P1   C
ATOM    162  HA  LEU X  13     229.190 134.500 138.900  1.00  0.00      P1   H
ATOM    163  CB  LEU X  13     227.950 135.960 138.330  1.00  0.00      P1   C
ATOM    164  HB1 LEU X  13     228.790 136.500 138.270  1.00  0.00      P1   H
ATOM    165  HB2 LEU X  13     227.240 136.480 138.790  1.00  0.00      P1   H
ATOM    166  CG  LEU X  13     227.460 135.670 136.880  1.00  0.00      P1   C
ATOM    167  HG  LEU X  13     227.220 134.700 136.890  1.00  0.00      P1   H
ATOM    168  CD1 LEU X  13     226.280 136.560 136.470  1.00  0.00      P1   C
ATOM    169 HD11 LEU X  13     226.010 136.340 135.540  1.00  0.00      P1   H
ATOM    170 HD12 LEU X  13     225.510 136.390 137.090  1.00  0.00      P1   H
ATOM    171 HD13 LEU X  13     226.550 137.520 136.530  1.00  0.00      P1   H
ATOM    172  CD2 LEU X  13     228.530 135.930 135.800  1.00  0.00      P1   C
ATOM    173 HD21 LEU X  13     228.150 135.730 134.900  1.00  0.00      P1   H
ATOM    174 HD22 LEU X  13     228.810 136.890 135.840  1.00  0.00      P1   H
ATOM    175 HD23 LEU X  13     229.320 135.350 135.970  1.00  0.00      P1   H
ATOM    176  C   LEU X  13     228.360 134.870 140.740  1.00  0.00      P1   C
ATOM    177  O   LEU X  13     228.130 133.900 141.430  1.00  0.00      P1   O
ATOM    178  N   VAL X  14     228.820 135.970 141.320  1.00  0.00      P1   N
ATOM    179  HN  VAL X  14     229.157 136.780 140.848  0.00  0.00      P1    
ATOM    180  CA  VAL X  14     228.860 136.060 142.780  1.00  0.00      P1   C
ATOM    181  HA  VAL X  14     228.910 135.120 143.120  1.00  0.00      P1   H
ATOM    182  CB  VAL X  14     227.620 136.900 143.210  1.00  0.00      P1   C
ATOM    183  HB  VAL X  14     227.690 137.690 142.600  1.00  0.00      P1   H
ATOM    184  CG1 VAL X  14     226.260 136.210 142.970  1.00  0.00      P1   C
ATOM    185 HG11 VAL X  14     225.520 136.810 143.260  1.00  0.00      P1   H
ATOM    186 HG12 VAL X  14     226.160 136.010 141.990  1.00  0.00      P1   H
ATOM    187 HG13 VAL X  14     226.220 135.350 143.480  1.00  0.00      P1   H
ATOM    188  CG2 VAL X  14     227.620 137.410 144.660  1.00  0.00      P1   C
ATOM    189 HG21 VAL X  14     226.790 137.930 144.830  1.00  0.00      P1   H
ATOM    190 HG22 VAL X  14     227.670 136.630 145.280  1.00  0.00      P1   H
ATOM    191 HG23 VAL X  14     228.420 137.990 144.800  1.00  0.00      P1   H
ATOM    192  C   VAL X  14     230.070 136.820 143.300  1.00  0.00      P1   C
ATOM    193  O   VAL X  14     230.710 136.420 144.270  1.00  0.00      P1   O
ATOM    194  N   VAL X  15     230.470 137.860 142.590  1.00  0.00      P1   N
ATOM    195  HN  VAL X  15     229.839 138.385 142.024  0.00  0.00      P1    
ATOM    196  CA  VAL X  15     231.850 138.340 142.560  1.00  0.00      P1   C
ATOM    197  HA  VAL X  15     231.840 139.000 141.810  1.00  0.00      P1   H
ATOM    198  CB  VAL X  15     232.220 139.110 143.850  1.00  0.00      P1   C
ATOM    199  HB  VAL X  15     232.210 138.420 144.580  1.00  0.00      P1   H
ATOM    200  CG1 VAL X  15     233.610 139.770 143.830  1.00  0.00      P1   C
ATOM    201 HG11 VAL X  15     233.760 140.250 144.700  1.00  0.00      P1   H
ATOM    202 HG12 VAL X  15     234.310 139.070 143.710  1.00  0.00      P1   H
ATOM    203 HG13 VAL X  15     233.660 140.430 143.080  1.00  0.00      P1   H
ATOM    204  CG2 VAL X  15     231.210 140.260 144.060  1.00  0.00      P1   C
ATOM    205 HG21 VAL X  15     231.440 140.760 144.890  1.00  0.00      P1   H
ATOM    206 HG22 VAL X  15     231.240 140.880 143.270  1.00  0.00      P1   H
ATOM    207 HG23 VAL X  15     230.290 139.880 144.140  1.00  0.00      P1   H
ATOM    208  C   VAL X  15     232.880 137.220 142.160  1.00  0.00      P1   C
ATOM    209  O   VAL X  15     234.050 137.480 141.980  1.00  0.00      P1   O
ATOM    210  N   SER X  16     232.390 136.000 141.880  1.00  0.00      P1   N
ATOM    211  HN  SER X  16     232.037 135.482 142.659  0.00  0.00      P1    
ATOM    212  CA  SER X  16     232.290 135.300 140.600  1.00  0.00      P1   C
ATOM    213  HA  SER X  16     233.240 135.170 140.300  1.00  0.00      P1   H
ATOM    214  CB  SER X  16     231.520 134.020 140.800  1.00  0.00      P1   C
ATOM    215  HB1 SER X  16     232.100 133.240 140.570  1.00  0.00      P1   H
ATOM    216  HB2 SER X  16     230.720 134.020 140.200  1.00  0.00      P1   H
ATOM    217  OG  SER X  16     231.040 133.800 142.120  1.00  0.00      P1   O
ATOM    218  HG1 SER X  16     230.540 132.930 142.160  1.00  0.00      P1   H
ATOM    219  C   SER X  16     231.530 136.070 139.560  1.00  0.00      P1   C
ATOM    220  O   SER X  16     231.000 137.190 139.800  1.00  0.00      P1   O
ATOM    221  N   GLY X  17     231.480 135.590 138.310  1.00  0.00      P1   N
ATOM    222  HN  GLY X  17     231.377 134.629 138.056  0.00  0.00      P1    
ATOM    223  CA  GLY X  17     231.580 136.510 137.220  1.00  0.00      P1   C
ATOM    224  HA1 GLY X  17     230.790 137.120 137.240  1.00  0.00      P1   H
ATOM    225  HA2 GLY X  17     231.590 136.000 136.370  1.00  0.00      P1   H
ATOM    226  C   GLY X  17     232.940 137.260 137.510  1.00  0.00      P1   C
ATOM    227  O   GLY X  17     233.980 136.660 137.550  1.00  0.00      P1   O
ATOM    228  N   GLY X  18     232.870 138.460 138.100  1.00  0.00      P1   N
ATOM    229  HN  GLY X  18     232.362 139.263 137.790  0.00  0.00      P1    
ATOM    230  CA  GLY X  18     233.630 138.630 139.360  1.00  0.00      P1   C
ATOM    231  HA1 GLY X  18     233.790 137.720 139.720  1.00  0.00      P1   H
ATOM    232  HA2 GLY X  18     233.040 139.140 139.980  1.00  0.00      P1   H
ATOM    233  C   GLY X  18     234.970 139.340 139.320  1.00  0.00      P1   C
ATOM    234  O   GLY X  18     235.510 139.760 138.320  1.00  0.00      P1   O
ATOM    235  N   CYS X  19     235.500 139.350 140.530  1.00  0.00      P1   N
ATOM    236  HN  CYS X  19     234.916 139.241 141.332  0.00  0.00      P1    
ATOM    237  CA  CYS X  19     236.900 139.510 140.820  1.00  0.00      P1   C
ATOM    238  HA  CYS X  19     237.310 139.790 139.950  1.00  0.00      P1   H
ATOM    239  CB  CYS X  19     237.040 140.590 141.900  1.00  0.00      P1   C
ATOM    240  HB1 CYS X  19     238.000 140.570 142.200  1.00  0.00      P1   H
ATOM    241  HB2 CYS X  19     236.450 140.310 142.660  1.00  0.00      P1   H
ATOM    242  SG  CYS X  19     236.570 142.210 141.210  1.00  0.00      P1   S
ATOM    243  HG1 CYS X  19     236.710 142.916 142.333  0.00  0.00      P1    
ATOM    244  C   CYS X  19     237.580 138.180 141.240  1.00  0.00      P1   C
ATOM    245  O   CYS X  19     238.740 138.210 141.620  1.00  0.00      P1   O
ATOM    246  N   CYS X  20     236.920 137.030 141.010  1.00  0.00      P1   N
ATOM    247  HN  CYS X  20     236.005 136.808 141.342  0.00  0.00      P1    
ATOM    248  CA  CYS X  20     237.560 135.970 140.200  1.00  0.00      P1   C
ATOM    249  HA  CYS X  20     236.860 135.370 139.810  1.00  0.00      P1   H
ATOM    250  CB  CYS X  20     238.440 135.130 141.150  1.00  0.00      P1   C
ATOM    251  HB1 CYS X  20     237.870 134.990 141.960  1.00  0.00      P1   H
ATOM    252  HB2 CYS X  20     239.210 135.720 141.380  1.00  0.00      P1   H
ATOM    253  SG  CYS X  20     238.980 133.550 140.420  1.00  0.00      P1   S
ATOM    254  HG1 CYS X  20     239.739 133.146 141.440  0.00  0.00      P1    
ATOM    255  C   CYS X  20     238.300 136.580 138.980  1.00  0.00      P1   C
ATOM    256  O   CYS X  20     239.320 136.090 138.510  1.00  0.00      P1   O
ATOM    257  N   GLY X  21     237.780 137.700 138.460  1.00  0.00      P1   N
ATOM    258  HN  GLY X  21     236.909 138.050 138.801  0.00  0.00      P1    
ATOM    259  CA  GLY X  21     238.400 138.480 137.400  1.00  0.00      P1   C
ATOM    260  HA1 GLY X  21     239.390 138.470 137.530  1.00  0.00      P1   H
ATOM    261  HA2 GLY X  21     238.060 139.420 137.460  1.00  0.00      P1   H
ATOM    262  C   GLY X  21     238.050 137.900 136.040  1.00  0.00      P1   C
ATOM    263  O   GLY X  21     238.090 138.610 135.030  1.00  0.00      P1   O
ATOM    264  N   SER X  22     237.730 136.600 136.000  1.00  0.00      P1   N
ATOM    265  HN  SER X  22     237.659 136.044 136.828  0.00  0.00      P1    
ATOM    266  CA  SER X  22     237.460 135.880 134.780  1.00  0.00      P1   C
ATOM    267  HA  SER X  22     236.950 136.590 134.300  1.00  0.00      P1   H
ATOM    268  CB  SER X  22     238.790 135.440 134.150  1.00  0.00      P1   C
ATOM    269  HB1 SER X  22     238.640 134.820 133.380  1.00  0.00      P1   H
ATOM    270  HB2 SER X  22     239.380 134.990 134.820  1.00  0.00      P1   H
ATOM    271  OG  SER X  22     239.500 136.560 133.650  1.00  0.00      P1   O
ATOM    272  HG1 SER X  22     240.370 136.260 133.240  1.00  0.00      P1   H
ATOM    273  C   SER X  22     236.520 134.690 134.780  1.00  0.00      P1   C
ATOM    274  O   SER X  22     236.100 134.280 133.710  1.00  0.00      P1   O
ATOM    275  N   ASP X  23     236.070 134.240 135.950  1.00  0.00      P1   N
ATOM    276  HN  ASP X  23     236.544 134.370 136.817  0.00  0.00      P1    
ATOM    277  CA  ASP X  23     234.820 133.500 136.090  1.00  0.00      P1   C
ATOM    278  HA  ASP X  23     234.980 132.600 135.690  1.00  0.00      P1   H
ATOM    279  CB  ASP X  23     234.510 133.420 137.600  1.00  0.00      P1   C
ATOM    280  HB1 ASP X  23     233.620 132.990 137.720  1.00  0.00      P1   H
ATOM    281  HB2 ASP X  23     234.490 134.350 137.970  1.00  0.00      P1   H
ATOM    282  CG  ASP X  23     235.530 132.610 138.410  1.00  0.00      P1   C
ATOM    283  OD1 ASP X  23     236.720 133.000 138.380  1.00  0.00      P1   O
ATOM    284  OD2 ASP X  23     235.090 131.660 139.090  1.00  0.00      P1   O
ATOM    285  C   ASP X  23     233.660 134.130 135.300  1.00  0.00      P1   C
ATOM    286  O   ASP X  23     232.750 133.460 134.850  1.00  0.00      P1   O
ATOM    287  N   TYR X  24     233.740 135.460 135.140  1.00  0.00      P1   N
ATOM    288  HN  TYR X  24     234.126 135.945 135.923  0.00  0.00      P1    
ATOM    289  CA  TYR X  24     233.360 136.320 134.020  1.00  0.00      P1   C
ATOM    290  HA  TYR X  24     233.680 135.920 133.160  1.00  0.00      P1   H
ATOM    291  CB  TYR X  24     231.820 136.410 133.860  1.00  0.00      P1   C
ATOM    292  HB1 TYR X  24     231.520 137.260 134.280  1.00  0.00      P1   H
ATOM    293  HB2 TYR X  24     231.420 135.630 134.350  1.00  0.00      P1   H
ATOM    294  CG  TYR X  24     231.240 136.380 132.450  1.00  0.00      P1   C
ATOM    295  CD1 TYR X  24     229.990 135.750 132.270  1.00  0.00      P1   C
ATOM    296  HD1 TYR X  24     229.530 135.350 133.060  1.00  0.00      P1   H
ATOM    297  CE1 TYR X  24     229.400 135.670 131.000  1.00  0.00      P1   C
ATOM    298  HE1 TYR X  24     228.510 135.230 130.880  1.00  0.00      P1   H
ATOM    299  CZ  TYR X  24     230.070 136.230 129.890  1.00  0.00      P1   C
ATOM    300  OH  TYR X  24     229.460 136.190 128.670  1.00  0.00      P1   O
ATOM    301  HH  TYR X  24     230.050 136.610 127.990  1.00  0.00      P1   H
ATOM    302  CD2 TYR X  24     231.910 136.920 131.330  1.00  0.00      P1   C
ATOM    303  HD2 TYR X  24     232.800 137.360 131.450  1.00  0.00      P1   H
ATOM    304  CE2 TYR X  24     231.320 136.850 130.060  1.00  0.00      P1   C
ATOM    305  HE2 TYR X  24     231.790 137.250 129.270  1.00  0.00      P1   H
ATOM    306  C   TYR X  24     234.080 137.660 134.250  1.00  0.00      P1   C
ATOM    307  O   TYR X  24     234.940 137.770 135.110  1.00  0.00      P1   O
ATOM    308  N   LYS X  25     233.690 138.750 133.570  1.00  0.00      P1   N
ATOM    309  HN  LYS X  25     233.279 138.784 132.660  0.00  0.00      P1    
ATOM    310  CA  LYS X  25     233.880 140.060 134.220  1.00  0.00      P1   C
ATOM    311  HA  LYS X  25     234.810 140.130 134.560  1.00  0.00      P1   H
ATOM    312  CB  LYS X  25     233.690 141.190 133.190  1.00  0.00      P1   C
ATOM    313  HB1 LYS X  25     232.730 141.230 132.930  1.00  0.00      P1   H
ATOM    314  HB2 LYS X  25     234.250 140.990 132.380  1.00  0.00      P1   H
ATOM    315  CG  LYS X  25     234.110 142.550 133.770  1.00  0.00      P1   C
ATOM    316  HG1 LYS X  25     234.990 142.440 134.230  1.00  0.00      P1   H
ATOM    317  HG2 LYS X  25     233.420 142.840 134.430  1.00  0.00      P1   H
ATOM    318  CD  LYS X  25     234.260 143.650 132.710  1.00  0.00      P1   C
ATOM    319  HD1 LYS X  25     233.380 143.850 132.300  1.00  0.00      P1   H
ATOM    320  HD2 LYS X  25     234.910 143.360 132.010  1.00  0.00      P1   H
ATOM    321  CE  LYS X  25     234.800 144.920 133.410  1.00  0.00      P1   C
ATOM    322  HE1 LYS X  25     235.650 144.700 133.890  1.00  0.00      P1   H
ATOM    323  HE2 LYS X  25     234.120 145.240 134.080  1.00  0.00      P1   H
ATOM    324  NZ  LYS X  25     235.080 146.030 132.470  1.00  0.00      P1   N
ATOM    325  HZ1 LYS X  25     235.420 146.820 132.980  1.00  0.00      P1   H
ATOM    326  HZ2 LYS X  25     235.760 145.730 131.800  1.00  0.00      P1   H
ATOM    327  HZ3 LYS X  25     234.230 146.280 131.990  1.00  0.00      P1   H
ATOM    328  C   LYS X  25     232.920 140.130 135.400  1.00  0.00      P1   C
ATOM    329  O   LYS X  25     231.850 139.550 135.380  1.00  0.00      P1   O
ATOM    330  N   GLN X  26     233.340 140.880 136.400  1.00  0.00      P1   N
ATOM    331  HN  GLN X  26     234.319 141.057 136.482  0.00  0.00      P1    
ATOM    332  CA  GLN X  26     232.530 141.500 137.430  1.00  0.00      P1   C
ATOM    333  HA  GLN X  26     232.700 140.960 138.250  1.00  0.00      P1   H
ATOM    334  CB  GLN X  26     232.980 142.980 137.510  1.00  0.00      P1   C
ATOM    335  HB1 GLN X  26     232.410 143.450 138.190  1.00  0.00      P1   H
ATOM    336  HB2 GLN X  26     232.860 143.400 136.620  1.00  0.00      P1   H
ATOM    337  CG  GLN X  26     234.460 143.130 137.920  1.00  0.00      P1   C
ATOM    338  HG1 GLN X  26     235.000 142.430 137.470  1.00  0.00      P1   H
ATOM    339  HG2 GLN X  26     234.540 143.020 138.910  1.00  0.00      P1   H
ATOM    340  CD  GLN X  26     235.030 144.490 137.550  1.00  0.00      P1   C
ATOM    341  OE1 GLN X  26     234.830 145.000 136.450  1.00  0.00      P1   O
ATOM    342  NE2 GLN X  26     235.790 145.120 138.410  1.00  0.00      P1   N
ATOM    343 HE21 GLN X  26     235.980 144.710 139.300  1.00  0.00      P1   H
ATOM    344 HE22 GLN X  26     236.170 146.020 138.180  1.00  0.00      P1   H
ATOM    345  C   GLN X  26     231.010 141.380 137.230  1.00  0.00      P1   C
ATOM    346  O   GLN X  26     230.390 142.240 136.570  1.00  0.00      P1   O
ATOM    347  N   TYR X  27     230.430 140.320 137.780  1.00  0.00      P1   N
ATOM    348  HN  TYR X  27     230.826 139.408 137.868  0.00  0.00      P1    
ATOM    349  CA  TYR X  27     229.090 140.450 138.320  1.00  0.00      P1   C
ATOM    350  HA  TYR X  27     228.580 141.050 137.700  1.00  0.00      P1   H
ATOM    351  CB  TYR X  27     228.290 139.150 138.340  1.00  0.00      P1   C
ATOM    352  HB1 TYR X  27     228.610 138.600 139.110  1.00  0.00      P1   H
ATOM    353  HB2 TYR X  27     228.470 138.660 137.490  1.00  0.00      P1   H
ATOM    354  CG  TYR X  27     226.790 139.370 138.480  1.00  0.00      P1   C
ATOM    355  CD1 TYR X  27     226.110 140.100 137.490  1.00  0.00      P1   C
ATOM    356  HD1 TYR X  27     226.590 140.400 136.660  1.00  0.00      P1   H
ATOM    357  CE1 TYR X  27     224.740 140.410 137.650  1.00  0.00      P1   C
ATOM    358  HE1 TYR X  27     224.270 140.930 136.940  1.00  0.00      P1   H
ATOM    359  CZ  TYR X  27     224.050 139.980 138.790  1.00  0.00      P1   C
ATOM    360  OH  TYR X  27     222.780 140.390 138.990  1.00  0.00      P1   O
ATOM    361  HH  TYR X  27     222.430 140.000 139.840  1.00  0.00      P1   H
ATOM    362  CD2 TYR X  27     226.080 138.870 139.590  1.00  0.00      P1   C
ATOM    363  HD2 TYR X  27     226.550 138.310 140.270  1.00  0.00      P1   H
ATOM    364  CE2 TYR X  27     224.700 139.160 139.730  1.00  0.00      P1   C
ATOM    365  HE2 TYR X  27     224.190 138.780 140.500  1.00  0.00      P1   H
ATOM    366  C   TYR X  27     229.240 141.040 139.710  1.00  0.00      P1   C
ATOM    367  O   TYR X  27     229.980 140.490 140.540  1.00  0.00      P1   O
ATOM    368  N   VAL X  28     228.620 142.190 139.920  1.00  0.00      P1   N
ATOM    369  HN  VAL X  28     228.017 142.621 139.253  0.00  0.00      P1    
ATOM    370  CA  VAL X  28     228.770 142.930 141.160  1.00  0.00      P1   C
ATOM    371  HA  VAL X  28     229.390 142.390 141.730  1.00  0.00      P1   H
ATOM    372  CB  VAL X  28     229.480 144.280 141.020  1.00  0.00      P1   C
ATOM    373  HB  VAL X  28     228.800 144.900 140.610  1.00  0.00      P1   H
ATOM    374  CG1 VAL X  28     229.940 144.810 142.380  1.00  0.00      P1   C
ATOM    375 HG11 VAL X  28     230.400 145.690 142.250  1.00  0.00      P1   H
ATOM    376 HG12 VAL X  28     229.150 144.930 142.980  1.00  0.00      P1   H
ATOM    377 HG13 VAL X  28     230.580 144.160 142.790  1.00  0.00      P1   H
ATOM    378  CG2 VAL X  28     230.710 144.190 140.120  1.00  0.00      P1   C
ATOM    379 HG21 VAL X  28     231.140 145.090 140.050  1.00  0.00      P1   H
ATOM    380 HG22 VAL X  28     231.360 143.540 140.510  1.00  0.00      P1   H
ATOM    381 HG23 VAL X  28     230.440 143.890 139.210  1.00  0.00      P1   H
ATOM    382  C   VAL X  28     227.420 143.020 141.820  1.00  0.00      P1   C
ATOM    383  O   VAL X  28     226.490 143.640 141.320  1.00  0.00      P1   O
ATOM    384  N   PHE X  29     227.300 142.240 142.890  1.00  0.00      P1   N
ATOM    385  HN  PHE X  29     228.073 141.871 143.404  0.00  0.00      P1    
ATOM    386  CA  PHE X  29     226.010 141.860 143.400  1.00  0.00      P1   C
ATOM    387  HA  PHE X  29     225.410 142.630 143.170  1.00  0.00      P1   H
ATOM    388  CB  PHE X  29     225.520 140.590 142.690  1.00  0.00      P1   C
ATOM    389  HB1 PHE X  29     225.860 139.790 143.190  1.00  0.00      P1   H
ATOM    390  HB2 PHE X  29     225.880 140.580 141.760  1.00  0.00      P1   H
ATOM    391  CG  PHE X  29     224.010 140.500 142.620  1.00  0.00      P1   C
ATOM    392  CD1 PHE X  29     223.290 141.480 141.920  1.00  0.00      P1   C
ATOM    393  HD1 PHE X  29     223.770 142.250 141.500  1.00  0.00      P1   H
ATOM    394  CE1 PHE X  29     221.890 141.390 141.800  1.00  0.00      P1   C
ATOM    395  HE1 PHE X  29     221.380 142.090 141.310  1.00  0.00      P1   H
ATOM    396  CZ  PHE X  29     221.210 140.300 142.380  1.00  0.00      P1   C
ATOM    397  HZ  PHE X  29     220.220 140.220 142.290  1.00  0.00      P1   H
ATOM    398  CD2 PHE X  29     223.330 139.420 143.210  1.00  0.00      P1   C
ATOM    399  HD2 PHE X  29     223.830 138.730 143.720  1.00  0.00      P1   H
ATOM    400  CE2 PHE X  29     221.930 139.320 143.090  1.00  0.00      P1   C
ATOM    401  HE2 PHE X  29     221.440 138.550 143.510  1.00  0.00      P1   H
ATOM    402  C   PHE X  29     225.980 141.740 144.930  1.00  0.00      P1   C
ATOM    403  O   PHE X  29     227.000 141.850 145.620  1.00  0.00      P1   O
ATOM    404  N   GLY X  30     224.800 141.510 145.470  1.00  0.00      P1   N
ATOM    405  HN  GLY X  30     223.964 141.414 144.932  0.00  0.00      P1    
ATOM    406  CA  GLY X  30     224.640 141.380 146.910  1.00  0.00      P1   C
ATOM    407  HA1 GLY X  30     225.360 140.760 147.230  1.00  0.00      P1   H
ATOM    408  HA2 GLY X  30     223.750 140.980 147.080  1.00  0.00      P1   H
ATOM    409  C   GLY X  30     224.760 142.720 147.640  1.00  0.00      P1   C
ATOM    410  O   GLY X  30     224.150 143.710 147.240  1.00  0.00      P1   O
ATOM    411  N   GLY X  31     225.570 142.770 148.700  1.00  0.00      P1   N
ATOM    412  HN  GLY X  31     225.944 141.946 149.124  0.00  0.00      P1    
ATOM    413  CA  GLY X  31     225.970 144.040 149.320  1.00  0.00      P1   C
ATOM    414  HA1 GLY X  31     226.300 143.830 150.240  1.00  0.00      P1   H
ATOM    415  HA2 GLY X  31     225.160 144.620 149.380  1.00  0.00      P1   H
ATOM    416  C   GLY X  31     227.070 144.770 148.550  1.00  0.00      P1   C
ATOM    417  O   GLY X  31     227.460 145.860 148.970  1.00  0.00      P1   O
ATOM    418  N   TRP X  32     227.570 144.220 147.430  1.00  0.00      P1   N
ATOM    419  HN  TRP X  32     227.381 143.284 147.144  0.00  0.00      P1    
ATOM    420  CA  TRP X  32     228.440 144.970 146.540  1.00  0.00      P1   C
ATOM    421  HA  TRP X  32     229.080 145.460 147.140  1.00  0.00      P1   H
ATOM    422  CB  TRP X  32     229.330 144.080 145.670  1.00  0.00      P1   C
ATOM    423  HB1 TRP X  32     229.870 144.670 145.070  1.00  0.00      P1   H
ATOM    424  HB2 TRP X  32     228.740 143.490 145.120  1.00  0.00      P1   H
ATOM    425  CG  TRP X  32     230.290 143.190 146.400  1.00  0.00      P1   C
ATOM    426  CD1 TRP X  32     229.980 142.020 147.020  1.00  0.00      P1   C
ATOM    427  HD1 TRP X  32     229.070 141.610 147.040  1.00  0.00      P1   H
ATOM    428  NE1 TRP X  32     231.110 141.480 147.590  1.00  0.00      P1   N
ATOM    429  HE1 TRP X  32     231.130 140.630 148.120  1.00  0.00      P1   H
ATOM    430  CE2 TRP X  32     232.230 142.250 147.350  1.00  0.00      P1   C
ATOM    431  CD2 TRP X  32     231.730 143.360 146.590  1.00  0.00      P1   C
ATOM    432  CE3 TRP X  32     232.680 144.330 146.180  1.00  0.00      P1   C
ATOM    433  HE3 TRP X  32     232.370 145.120 145.650  1.00  0.00      P1   H
ATOM    434  CZ3 TRP X  32     234.040 144.200 146.510  1.00  0.00      P1   C
ATOM    435  HZ3 TRP X  32     234.690 144.890 146.210  1.00  0.00      P1   H
ATOM    436  CZ2 TRP X  32     233.580 142.120 147.690  1.00  0.00      P1   C
ATOM    437  HZ2 TRP X  32     233.890 141.340 148.230  1.00  0.00      P1   H
ATOM    438  CH2 TRP X  32     234.500 143.100 147.260  1.00  0.00      P1   C
ATOM    439  HH2 TRP X  32     235.470 143.010 147.490  1.00  0.00      P1   H
ATOM    440  C   TRP X  32     227.640 146.010 145.780  1.00  0.00      P1   C
ATOM    441  O   TRP X  32     227.110 145.740 144.700  1.00  0.00      P1   O
ATOM    442  N   ALA X  33     227.580 147.200 146.370  1.00  0.00      P1   N
ATOM    443  HN  ALA X  33     227.691 147.308 147.358  0.00  0.00      P1    
ATOM    444  CA  ALA X  33     227.350 148.430 145.630  1.00  0.00      P1   C
ATOM    445  HA  ALA X  33     226.380 148.470 145.380  1.00  0.00      P1   H
ATOM    446  CB  ALA X  33     227.680 149.630 146.530  1.00  0.00      P1   C
ATOM    447  HB1 ALA X  33     227.520 150.480 146.020  1.00  0.00      P1   H
ATOM    448  HB2 ALA X  33     227.090 149.610 147.340  1.00  0.00      P1   H
ATOM    449  HB3 ALA X  33     228.640 149.580 146.800  1.00  0.00      P1   H
ATOM    450  C   ALA X  33     228.170 148.390 144.350  1.00  0.00      P1   C
ATOM    451  O   ALA X  33     229.400 148.410 144.390  1.00  0.00      P1   O
ATOM    452  N   TRP X  34     227.460 148.240 143.230  1.00  0.00      P1   N
ATOM    453  HN  TRP X  34     226.466 148.167 143.252  0.00  0.00      P1    
ATOM    454  CA  TRP X  34     228.050 148.170 141.910  1.00  0.00      P1   C
ATOM    455  HA  TRP X  34     228.770 147.480 141.950  1.00  0.00      P1   H
ATOM    456  CB  TRP X  34     226.990 147.710 140.900  1.00  0.00      P1   C
ATOM    457  HB1 TRP X  34     226.490 148.510 140.570  1.00  0.00      P1   H
ATOM    458  HB2 TRP X  34     226.350 147.090 141.360  1.00  0.00      P1   H
ATOM    459  CG  TRP X  34     227.530 147.000 139.710  1.00  0.00      P1   C
ATOM    460  CD1 TRP X  34     228.770 147.120 139.180  1.00  0.00      P1   C
ATOM    461  HD1 TRP X  34     229.460 147.790 139.460  1.00  0.00      P1   H
ATOM    462  NE1 TRP X  34     228.950 146.160 138.190  1.00  0.00      P1   N
ATOM    463  HE1 TRP X  34     229.770 146.080 137.620  1.00  0.00      P1   H
ATOM    464  CE2 TRP X  34     227.850 145.340 138.100  1.00  0.00      P1   C
ATOM    465  CD2 TRP X  34     226.880 145.930 138.960  1.00  0.00      P1   C
ATOM    466  CE3 TRP X  34     225.590 145.350 138.990  1.00  0.00      P1   C
ATOM    467  HE3 TRP X  34     224.880 145.750 139.560  1.00  0.00      P1   H
ATOM    468  CZ3 TRP X  34     225.310 144.200 138.230  1.00  0.00      P1   C
ATOM    469  HZ3 TRP X  34     224.390 143.810 138.240  1.00  0.00      P1   H
ATOM    470  CZ2 TRP X  34     227.600 144.160 137.410  1.00  0.00      P1   C
ATOM    471  HZ2 TRP X  34     228.330 143.710 136.890  1.00  0.00      P1   H
ATOM    472  CH2 TRP X  34     226.310 143.600 137.450  1.00  0.00      P1   C
ATOM    473  HH2 TRP X  34     226.100 142.770 136.930  1.00  0.00      P1   H
ATOM    474  C   TRP X  34     228.660 149.530 141.550  1.00  0.00      P1   C
ATOM    475  O   TRP X  34     228.060 150.360 140.880  1.00  0.00      P1   O
ATOM    476  N   ALA X  35     229.830 149.800 142.110  1.00  0.00      P1   N
ATOM    477  HN  ALA X  35     230.325 149.085 142.603  0.00  0.00      P1    
ATOM    478  CA  ALA X  35     230.480 151.090 142.070  1.00  0.00      P1   C
ATOM    479  HA  ALA X  35     229.760 151.780 142.210  1.00  0.00      P1   H
ATOM    480  CB  ALA X  35     231.500 151.160 143.210  1.00  0.00      P1   C
ATOM    481  HB1 ALA X  35     231.960 152.050 143.210  1.00  0.00      P1   H
ATOM    482  HB2 ALA X  35     231.040 151.030 144.090  1.00  0.00      P1   H
ATOM    483  HB3 ALA X  35     232.180 150.430 143.090  1.00  0.00      P1   H
ATOM    484  C   ALA X  35     231.100 151.360 140.700  1.00  0.00      P1   C
ATOM    485  O   ALA X  35     232.300 151.200 140.470  1.00  0.00      P1   O
ATOM    486  N   TRP X  36     230.240 151.700 139.760  1.00  0.00      P1   N
ATOM    487  HN  TRP X  36     229.256 151.626 139.906  0.00  0.00      P1    
ATOM    488  CA  TRP X  36     230.630 152.200 138.460  1.00  0.00      P1   C
ATOM    489  HA  TRP X  36     231.230 151.530 138.030  1.00  0.00      P1   H
ATOM    490  CB  TRP X  36     229.340 152.340 137.630  1.00  0.00      P1   C
ATOM    491  HB1 TRP X  36     229.610 152.420 136.670  1.00  0.00      P1   H
ATOM    492  HB2 TRP X  36     228.890 153.190 137.920  1.00  0.00      P1   H
ATOM    493  CG  TRP X  36     228.300 151.270 137.680  1.00  0.00      P1   C
ATOM    494  CD1 TRP X  36     228.520 149.940 137.620  1.00  0.00      P1   C
ATOM    495  HD1 TRP X  36     229.410 149.500 137.480  1.00  0.00      P1   H
ATOM    496  NE1 TRP X  36     227.310 149.280 137.760  1.00  0.00      P1   N
ATOM    497  HE1 TRP X  36     227.220 148.280 137.730  1.00  0.00      P1   H
ATOM    498  CE2 TRP X  36     226.270 150.140 137.960  1.00  0.00      P1   C
ATOM    499  CD2 TRP X  36     226.860 151.430 137.860  1.00  0.00      P1   C
ATOM    500  CE3 TRP X  36     225.970 152.530 137.920  1.00  0.00      P1   C
ATOM    501  HE3 TRP X  36     226.340 153.460 137.830  1.00  0.00      P1   H
ATOM    502  CZ3 TRP X  36     224.590 152.350 138.090  1.00  0.00      P1   C
ATOM    503  HZ3 TRP X  36     223.980 153.150 138.120  1.00  0.00      P1   H
ATOM    504  CZ2 TRP X  36     224.890 149.940 138.140  1.00  0.00      P1   C
ATOM    505  HZ2 TRP X  36     224.520 149.020 138.220  1.00  0.00      P1   H
ATOM    506  CH2 TRP X  36     224.040 151.060 138.210  1.00  0.00      P1   C
ATOM    507  HH2 TRP X  36     223.060 150.940 138.350  1.00  0.00      P1   H
ATOM    508  C   TRP X  36     231.390 153.540 138.630  1.00  0.00      P1   C
ATOM    509  O   TRP X  36     230.820 154.590 138.940  1.00  0.00      P1   O
ATOM    510  N   TRP X  37     232.720 153.520 138.560  1.00  0.00      P1   N
ATOM    511  HN  TRP X  37     233.245 152.786 138.136  0.00  0.00      P1    
ATOM    512  CA  TRP X  37     233.520 154.610 139.120  1.00  0.00      P1   C
ATOM    513  HA  TRP X  37     233.070 154.770 139.990  1.00  0.00      P1   H
ATOM    514  CB  TRP X  37     234.980 154.150 139.250  1.00  0.00      P1   C
ATOM    515  HB1 TRP X  37     235.540 154.930 139.530  1.00  0.00      P1   H
ATOM    516  HB2 TRP X  37     235.290 153.810 138.360  1.00  0.00      P1   H
ATOM    517  CG  TRP X  37     235.180 153.060 140.260  1.00  0.00      P1   C
ATOM    518  CD1 TRP X  37     235.560 151.800 139.980  1.00  0.00      P1   C
ATOM    519  HD1 TRP X  37     235.780 151.440 139.080  1.00  0.00      P1   H
ATOM    520  NE1 TRP X  37     235.600 151.070 141.150  1.00  0.00      P1   N
ATOM    521  HE1 TRP X  37     235.850 150.100 141.210  1.00  0.00      P1   H
ATOM    522  CE2 TRP X  37     235.240 151.830 142.240  1.00  0.00      P1   C
ATOM    523  CD2 TRP X  37     234.970 153.120 141.700  1.00  0.00      P1   C
ATOM    524  CE3 TRP X  37     234.580 154.130 142.610  1.00  0.00      P1   C
ATOM    525  HE3 TRP X  37     234.380 155.050 142.270  1.00  0.00      P1   H
ATOM    526  CZ3 TRP X  37     234.470 153.870 143.990  1.00  0.00      P1   C
ATOM    527  HZ3 TRP X  37     234.190 154.600 144.610  1.00  0.00      P1   H
ATOM    528  CZ2 TRP X  37     235.130 151.550 143.620  1.00  0.00      P1   C
ATOM    529  HZ2 TRP X  37     235.320 150.640 143.970  1.00  0.00      P1   H
ATOM    530  CH2 TRP X  37     234.740 152.580 144.490  1.00  0.00      P1   C
ATOM    531  HH2 TRP X  37     234.660 152.400 145.470  1.00  0.00      P1   H
ATOM    532  C   TRP X  37     233.460 155.960 138.370  1.00  0.00      P1   C
ATOM    533  O   TRP X  37     234.050 156.130 137.310  1.00  0.00      P1   O
ATOM    534  N   CYS X  38     232.850 156.950 139.030  1.00  0.00      P1   N
ATOM    535  HN  CYS X  38     232.334 156.706 139.849  0.00  0.00      P1    
ATOM    536  CA  CYS X  38     232.840 158.380 138.700  1.00  0.00      P1   C
ATOM    537  HA  CYS X  38     232.300 158.820 139.420  1.00  0.00      P1   H
ATOM    538  CB  CYS X  38     234.280 158.930 138.710  1.00  0.00      P1   C
ATOM    539  HB1 CYS X  38     234.740 158.520 137.930  1.00  0.00      P1   H
ATOM    540  HB2 CYS X  38     234.690 158.590 139.560  1.00  0.00      P1   H
ATOM    541  SG  CYS X  38     234.260 160.750 138.630  1.00  0.00      P1   S
ATOM    542  HG1 CYS X  38     235.578 160.935 138.723  0.00  0.00      P1    
ATOM    543  C   CYS X  38     232.060 158.720 137.420  1.00  0.00      P1   C
ATOM    544  O   CYS X  38     230.990 159.310 137.500  1.00  0.00      P1   O
ATOM    545  N   ILE X  39     232.540 158.250 136.270  1.00  0.00      P1   N
ATOM    546  HN  ILE X  39     233.506 158.058 136.109  0.00  0.00      P1    
ATOM    547  CA  ILE X  39     231.670 157.970 135.120  1.00  0.00      P1   C
ATOM    548  HA  ILE X  39     231.000 158.710 135.030  1.00  0.00      P1   H
ATOM    549  CB  ILE X  39     232.470 157.970 133.790  1.00  0.00      P1   C
ATOM    550  HB  ILE X  39     233.120 157.210 133.810  1.00  0.00      P1   H
ATOM    551  CG2 ILE X  39     231.510 157.760 132.600  1.00  0.00      P1   C
ATOM    552 HG21 ILE X  39     232.040 157.760 131.740  1.00  0.00      P1   H
ATOM    553 HG22 ILE X  39     231.040 156.890 132.700  1.00  0.00      P1   H
ATOM    554 HG23 ILE X  39     230.840 158.500 132.580  1.00  0.00      P1   H
ATOM    555  CG1 ILE X  39     233.260 159.290 133.610  1.00  0.00      P1   C
ATOM    556 HG11 ILE X  39     233.860 159.410 134.410  1.00  0.00      P1   H
ATOM    557 HG12 ILE X  39     232.610 160.050 133.580  1.00  0.00      P1   H
ATOM    558  CD  ILE X  39     234.130 159.360 132.350  1.00  0.00      P1   C
ATOM    559  HD1 ILE X  39     234.600 160.240 132.310  1.00  0.00      P1   H
ATOM    560  HD2 ILE X  39     234.800 158.620 132.370  1.00  0.00      P1   H
ATOM    561  HD3 ILE X  39     233.550 159.260 131.540  1.00  0.00      P1   H
ATOM    562  C   ILE X  39     230.990 156.630 135.430  1.00  0.00      P1   C
ATOM    563  O   ILE X  39     231.350 155.590 134.880  1.00  0.00      P1   O
ATOM    564  N   SER X  40     230.080 156.630 136.420  1.00  0.00      P1   N
ATOM    565  HN  SER X  40     229.978 157.451 136.982  0.00  0.00      P1    
ATOM    566  CA  SER X  40     229.190 155.540 136.790  1.00  0.00      P1   C
ATOM    567  HA  SER X  40     229.830 154.780 136.940  1.00  0.00      P1   H
ATOM    568  CB  SER X  40     228.430 155.960 138.060  1.00  0.00      P1   C
ATOM    569  HB1 SER X  40     229.050 156.340 138.750  1.00  0.00      P1   H
ATOM    570  HB2 SER X  40     227.930 155.190 138.450  1.00  0.00      P1   H
ATOM    571  OG  SER X  40     227.480 156.960 137.760  1.00  0.00      P1   O
ATOM    572  HG1 SER X  40     226.990 157.220 138.590  1.00  0.00      P1   H
ATOM    573  C   SER X  40     228.240 155.000 135.710  1.00  0.00      P1   C
ATOM    574  O   SER X  40     227.030 155.010 135.880  1.00  0.00      P1   O
ATOM    575  N   ASP X  41     228.820 154.430 134.660  1.00  0.00      P1   N
ATOM    576  HN  ASP X  41     229.706 154.721 134.308  0.00  0.00      P1    
ATOM    577  CA  ASP X  41     228.240 153.320 133.900  1.00  0.00      P1   C
ATOM    578  HA  ASP X  41     227.360 153.120 134.340  1.00  0.00      P1   H
ATOM    579  CB  ASP X  41     227.980 153.740 132.430  1.00  0.00      P1   C
ATOM    580  HB1 ASP X  41     228.240 152.970 131.850  1.00  0.00      P1   H
ATOM    581  HB2 ASP X  41     228.570 154.520 132.230  1.00  0.00      P1   H
ATOM    582  CG  ASP X  41     226.540 154.140 132.080  1.00  0.00      P1   C
ATOM    583  OD1 ASP X  41     225.600 153.800 132.830  1.00  0.00      P1   O
ATOM    584  OD2 ASP X  41     226.370 154.720 130.980  1.00  0.00      P1   O
ATOM    585  C   ASP X  41     229.230 152.090 133.960  1.00  0.00      P1   C
ATOM    586  O   ASP X  41     230.430 152.320 133.970  1.00  0.00      P1   O
ATOM    587  N   THR X  42     229.020 150.720 133.960  1.00  0.00      P1   N
ATOM    588  HN  THR X  42     229.932 150.368 133.751  0.00  0.00      P1    
ATOM    589  CA  THR X  42     227.980 149.660 134.150  1.00  0.00      P1   C
ATOM    590  HA  THR X  42     228.280 149.150 134.960  1.00  0.00      P1   H
ATOM    591  CB  THR X  42     226.590 150.220 134.520  1.00  0.00      P1   C
ATOM    592  HB  THR X  42     226.750 150.980 135.150  1.00  0.00      P1   H
ATOM    593  OG1 THR X  42     225.850 149.220 135.180  1.00  0.00      P1   O
ATOM    594  HG1 THR X  42     224.950 149.570 135.420  1.00  0.00      P1   H
ATOM    595  CG2 THR X  42     225.710 150.760 133.390  1.00  0.00      P1   C
ATOM    596 HG21 THR X  42     224.850 151.080 133.770  1.00  0.00      P1   H
ATOM    597 HG22 THR X  42     226.180 151.510 132.930  1.00  0.00      P1   H
ATOM    598 HG23 THR X  42     225.530 150.020 132.740  1.00  0.00      P1   H
ATOM    599  C   THR X  42     227.950 148.680 132.970  1.00  0.00      P1   C
ATOM    600  O   THR X  42     226.920 148.260 132.460  1.00  0.00      P1   O
ATOM    601  N   GLN X  43     229.130 148.300 132.500  1.00  0.00      P1   N
ATOM    602  HN  GLN X  43     229.957 148.742 132.843  0.00  0.00      P1    
ATOM    603  CA  GLN X  43     229.370 147.260 131.490  1.00  0.00      P1   C
ATOM    604  HA  GLN X  43     228.770 147.490 130.720  1.00  0.00      P1   H
ATOM    605  CB  GLN X  43     230.870 147.310 131.130  1.00  0.00      P1   C
ATOM    606  HB1 GLN X  43     231.040 146.630 130.410  1.00  0.00      P1   H
ATOM    607  HB2 GLN X  43     231.400 147.070 131.940  1.00  0.00      P1   H
ATOM    608  CG  GLN X  43     231.390 148.670 130.610  1.00  0.00      P1   C
ATOM    609  HG1 GLN X  43     231.100 149.380 131.250  1.00  0.00      P1   H
ATOM    610  HG2 GLN X  43     230.990 148.850 129.710  1.00  0.00      P1   H
ATOM    611  CD  GLN X  43     232.910 148.690 130.500  1.00  0.00      P1   C
ATOM    612  OE1 GLN X  43     233.630 147.840 131.010  1.00  0.00      P1   O
ATOM    613  NE2 GLN X  43     233.470 149.700 129.860  1.00  0.00      P1   N
ATOM    614 HE21 GLN X  43     232.900 150.420 129.460  1.00  0.00      P1   H
ATOM    615 HE22 GLN X  43     234.460 149.740 129.760  1.00  0.00      P1   H
ATOM    616  C   GLN X  43     228.990 145.840 131.960  1.00  0.00      P1   C
ATOM    617  O   GLN X  43     229.720 144.880 131.700  1.00  0.00      P1   O
ATOM    618  N   ARG X  44     227.870 145.680 132.670  1.00  0.00      P1   N
ATOM    619  HN  ARG X  44     227.389 146.464 133.057  0.00  0.00      P1    
ATOM    620  CA  ARG X  44     227.290 144.370 132.920  1.00  0.00      P1   C
ATOM    621  HA  ARG X  44     227.590 143.830 132.130  1.00  0.00      P1   H
ATOM    622  CB  ARG X  44     227.830 143.700 134.180  1.00  0.00      P1   C
ATOM    623  HB1 ARG X  44     227.210 143.910 134.940  1.00  0.00      P1   H
ATOM    624  HB2 ARG X  44     228.730 144.090 134.370  1.00  0.00      P1   H
ATOM    625  CG  ARG X  44     227.970 142.170 134.050  1.00  0.00      P1   C
ATOM    626  HG1 ARG X  44     227.120 141.810 133.650  1.00  0.00      P1   H
ATOM    627  HG2 ARG X  44     228.100 141.780 134.960  1.00  0.00      P1   H
ATOM    628  CD  ARG X  44     229.150 141.750 133.160  1.00  0.00      P1   C
ATOM    629  HD1 ARG X  44     230.010 141.860 133.670  1.00  0.00      P1   H
ATOM    630  HD2 ARG X  44     229.170 142.320 132.340  1.00  0.00      P1   H
ATOM    631  NE  ARG X  44     229.060 140.340 132.730  1.00  0.00      P1   N
ATOM    632  HE  ARG X  44     229.380 139.650 133.380  1.00  0.00      P1   H
ATOM    633  CZ  ARG X  44     228.590 139.880 131.570  1.00  0.00      P1   C
ATOM    634  NH1 ARG X  44     228.530 138.600 131.340  1.00  0.00      P1   N
ATOM    635 HH11 ARG X  44     228.830 137.950 132.040  1.00  0.00      P1   H
ATOM    636 HH12 ARG X  44     228.170 138.260 130.470  1.00  0.00      P1   H
ATOM    637  NH2 ARG X  44     228.200 140.650 130.590  1.00  0.00      P1   N
ATOM    638 HH21 ARG X  44     228.240 141.650 130.690  1.00  0.00      P1   H
ATOM    639 HH22 ARG X  44     227.860 140.250 129.740  1.00  0.00      P1   H
ATOM    640  C   ARG X  44     225.770 144.400 132.880  1.00  0.00      P1   C
ATOM    641  O   ARG X  44     225.130 145.360 133.290  1.00  0.00      P1   O
ATOM    642  N   ILE X  45     225.200 143.310 132.400  1.00  0.00      P1   N
ATOM    643  HN  ILE X  45     225.713 142.611 131.907  0.00  0.00      P1    
ATOM    644  CA  ILE X  45     223.780 143.020 132.540  1.00  0.00      P1   C
ATOM    645  HA  ILE X  45     223.300 143.800 132.150  1.00  0.00      P1   H
ATOM    646  CB  ILE X  45     223.390 141.720 131.790  1.00  0.00      P1   C
ATOM    647  HB  ILE X  45     223.800 140.950 132.280  1.00  0.00      P1   H
ATOM    648  CG2 ILE X  45     221.850 141.580 131.770  1.00  0.00      P1   C
ATOM    649 HG21 ILE X  45     221.600 140.740 131.280  1.00  0.00      P1   H
ATOM    650 HG22 ILE X  45     221.520 141.530 132.710  1.00  0.00      P1   H
ATOM    651 HG23 ILE X  45     221.450 142.360 131.310  1.00  0.00      P1   H
ATOM    652  CG1 ILE X  45     223.950 141.670 130.340  1.00  0.00      P1   C
ATOM    653 HG11 ILE X  45     224.920 141.870 130.370  1.00  0.00      P1   H
ATOM    654 HG12 ILE X  45     223.480 142.360 129.790  1.00  0.00      P1   H
ATOM    655  CD  ILE X  45     223.750 140.310 129.670  1.00  0.00      P1   C
ATOM    656  HD1 ILE X  45     224.130 140.340 128.740  1.00  0.00      P1   H
ATOM    657  HD2 ILE X  45     224.220 139.600 130.200  1.00  0.00      P1   H
ATOM    658  HD3 ILE X  45     222.770 140.100 129.620  1.00  0.00      P1   H
ATOM    659  C   ILE X  45     223.490 142.860 134.020  1.00  0.00      P1   C
ATOM    660  O   ILE X  45     224.150 142.080 134.710  1.00  0.00      P1   O
ATOM    661  N   SER X  46     222.510 143.620 134.490  1.00  0.00      P1   N
ATOM    662  HN  SER X  46     221.975 144.236 133.911  0.00  0.00      P1    
ATOM    663  CA  SER X  46     222.120 143.630 135.890  1.00  0.00      P1   C
ATOM    664  HA  SER X  46     222.890 143.280 136.420  1.00  0.00      P1   H
ATOM    665  CB  SER X  46     221.810 145.060 136.310  1.00  0.00      P1   C
ATOM    666  HB1 SER X  46     220.990 145.410 135.850  1.00  0.00      P1   H
ATOM    667  HB2 SER X  46     222.580 145.670 136.120  1.00  0.00      P1   H
ATOM    668  OG  SER X  46     221.560 145.100 137.690  1.00  0.00      P1   O
ATOM    669  HG1 SER X  46     221.360 146.040 137.970  1.00  0.00      P1   H
ATOM    670  C   SER X  46     220.910 142.720 136.070  1.00  0.00      P1   C
ATOM    671  O   SER X  46     219.840 143.010 135.540  1.00  0.00      P1   O
ATOM    672  N   LEU X  47     221.070 141.620 136.810  1.00  0.00      P1   N
ATOM    673  HN  LEU X  47     221.966 141.321 137.132  0.00  0.00      P1    
ATOM    674  CA  LEU X  47     219.960 140.750 137.220  1.00  0.00      P1   C
ATOM    675  HA  LEU X  47     219.200 140.920 136.590  1.00  0.00      P1   H
ATOM    676  CB  LEU X  47     220.380 139.270 137.090  1.00  0.00      P1   C
ATOM    677  HB1 LEU X  47     221.040 139.060 137.810  1.00  0.00      P1   H
ATOM    678  HB2 LEU X  47     220.810 139.140 136.200  1.00  0.00      P1   H
ATOM    679  CG  LEU X  47     219.220 138.250 137.200  1.00  0.00      P1   C
ATOM    680  HG  LEU X  47     218.390 138.800 137.310  1.00  0.00      P1   H
ATOM    681  CD1 LEU X  47     219.150 137.360 135.950  1.00  0.00      P1   C
ATOM    682 HD11 LEU X  47     218.390 136.710 136.050  1.00  0.00      P1   H
ATOM    683 HD12 LEU X  47     219.000 137.930 135.150  1.00  0.00      P1   H
ATOM    684 HD13 LEU X  47     220.010 136.860 135.850  1.00  0.00      P1   H
ATOM    685  CD2 LEU X  47     219.370 137.290 138.390  1.00  0.00      P1   C
ATOM    686 HD21 LEU X  47     218.600 136.650 138.400  1.00  0.00      P1   H
ATOM    687 HD22 LEU X  47     220.220 136.770 138.290  1.00  0.00      P1   H
ATOM    688 HD23 LEU X  47     219.400 137.810 139.240  1.00  0.00      P1   H
ATOM    689  C   LEU X  47     219.450 141.160 138.640  1.00  0.00      P1   C
ATOM    690  O   LEU X  47     219.100 140.330 139.480  1.00  0.00      P1   O
ATOM    691  N   GLU X  48     219.490 142.460 138.920  1.00  0.00      P1   N
ATOM    692  HN  GLU X  48     220.106 143.071 138.430  0.00  0.00      P1    
ATOM    693  CA  GLU X  48     218.670 143.130 139.940  1.00  0.00      P1   C
ATOM    694  HA  GLU X  48     218.990 142.790 140.820  1.00  0.00      P1   H
ATOM    695  CB  GLU X  48     218.860 144.660 139.730  1.00  0.00      P1   C
ATOM    696  HB1 GLU X  48     219.830 144.870 139.780  1.00  0.00      P1   H
ATOM    697  HB2 GLU X  48     218.370 145.150 140.460  1.00  0.00      P1   H
ATOM    698  CG  GLU X  48     218.310 145.110 138.360  1.00  0.00      P1   C
ATOM    699  HG1 GLU X  48     217.330 144.890 138.320  1.00  0.00      P1   H
ATOM    700  HG2 GLU X  48     218.790 144.610 137.640  1.00  0.00      P1   H
ATOM    701  CD  GLU X  48     218.460 146.610 138.060  1.00  0.00      P1   C
ATOM    702  OE1 GLU X  48     219.520 147.010 137.540  1.00  0.00      P1   O
ATOM    703  OE2 GLU X  48     217.480 147.370 138.170  1.00  0.00      P1   O
ATOM    704  C   GLU X  48     217.160 142.810 139.800  1.00  0.00      P1   C
ATOM    705  O   GLU X  48     216.680 142.220 138.820  1.00  0.00      P1   O
ATOM    706  N   ILE X  49     216.360 143.380 140.700  1.00  0.00      P1   N
ATOM    707  HN  ILE X  49     216.661 143.585 141.629  0.00  0.00      P1    
ATOM    708  CA  ILE X  49     214.970 143.760 140.420  1.00  0.00      P1   C
ATOM    709  HA  ILE X  49     214.570 143.100 139.770  1.00  0.00      P1   H
ATOM    710  CB  ILE X  49     214.190 143.770 141.760  1.00  0.00      P1   C
ATOM    711  HB  ILE X  49     214.700 144.340 142.390  1.00  0.00      P1   H
ATOM    712  CG2 ILE X  49     212.790 144.410 141.660  1.00  0.00      P1   C
ATOM    713 HG21 ILE X  49     212.340 144.380 142.560  1.00  0.00      P1   H
ATOM    714 HG22 ILE X  49     212.880 145.370 141.370  1.00  0.00      P1   H
ATOM    715 HG23 ILE X  49     212.230 143.910 141.000  1.00  0.00      P1   H
ATOM    716  CG1 ILE X  49     214.070 142.330 142.310  1.00  0.00      P1   C
ATOM    717 HG11 ILE X  49     214.990 141.930 142.350  1.00  0.00      P1   H
ATOM    718 HG12 ILE X  49     213.510 141.790 141.690  1.00  0.00      P1   H
ATOM    719  CD  ILE X  49     213.460 142.220 143.710  1.00  0.00      P1   C
ATOM    720  HD1 ILE X  49     213.420 141.260 143.990  1.00  0.00      P1   H
ATOM    721  HD2 ILE X  49     214.010 142.740 144.360  1.00  0.00      P1   H
ATOM    722  HD3 ILE X  49     212.530 142.600 143.700  1.00  0.00      P1   H
ATOM    723  C   ILE X  49     214.980 145.160 139.780  1.00  0.00      P1   C
ATOM    724  O   ILE X  49     215.590 146.080 140.320  1.00  0.00      P1   O
ATOM    725  N   MET X  50     214.250 145.320 138.680  1.00  0.00      P1   N
ATOM    726  HN  MET X  50     213.712 144.563 138.314  0.00  0.00      P1    
ATOM    727  CA  MET X  50     214.150 146.560 137.910  1.00  0.00      P1   C
ATOM    728  HA  MET X  50     214.900 147.160 138.210  1.00  0.00      P1   H
ATOM    729  CB  MET X  50     214.300 146.270 136.400  1.00  0.00      P1   C
ATOM    730  HB1 MET X  50     214.360 147.140 135.920  1.00  0.00      P1   H
ATOM    731  HB2 MET X  50     213.480 145.780 136.100  1.00  0.00      P1   H
ATOM    732  CG  MET X  50     215.520 145.420 136.010  1.00  0.00      P1   C
ATOM    733  HG1 MET X  50     215.400 144.580 136.530  1.00  0.00      P1   H
ATOM    734  HG2 MET X  50     216.290 145.940 136.380  1.00  0.00      P1   H
ATOM    735  SD  MET X  50     215.710 145.100 134.230  1.00  0.00      P1   S
ATOM    736  CE  MET X  50     214.370 143.910 133.950  1.00  0.00      P1   C
ATOM    737  HE1 MET X  50     214.360 143.650 132.980  1.00  0.00      P1   H
ATOM    738  HE2 MET X  50     214.520 143.100 134.510  1.00  0.00      P1   H
ATOM    739  HE3 MET X  50     213.490 144.330 134.180  1.00  0.00      P1   H
ATOM    740  C   MET X  50     212.780 147.180 138.180  1.00  0.00      P1   C
ATOM    741  O   MET X  50     211.740 146.580 137.910  1.00  0.00      P1   O
ATOM    742  N   THR X  51     212.740 148.400 138.720  1.00  0.00      P1   N
ATOM    743  HN  THR X  51     213.532 148.899 139.071  0.00  0.00      P1    
ATOM    744  CA  THR X  51     211.460 149.130 138.840  1.00  0.00      P1   C
ATOM    745  HA  THR X  51     210.740 148.450 138.980  1.00  0.00      P1   H
ATOM    746  CB  THR X  51     211.490 150.070 140.050  1.00  0.00      P1   C
ATOM    747  HB  THR X  51     212.300 150.650 139.990  1.00  0.00      P1   H
ATOM    748  OG1 THR X  51     211.550 149.280 141.220  1.00  0.00      P1   O
ATOM    749  HG1 THR X  51     211.560 149.880 142.020  1.00  0.00      P1   H
ATOM    750  CG2 THR X  51     210.230 150.930 140.190  1.00  0.00      P1   C
ATOM    751 HG21 THR X  51     210.320 151.520 141.000  1.00  0.00      P1   H
ATOM    752 HG22 THR X  51     210.130 151.500 139.370  1.00  0.00      P1   H
ATOM    753 HG23 THR X  51     209.430 150.340 140.290  1.00  0.00      P1   H
ATOM    754  C   THR X  51     211.190 149.900 137.560  1.00  0.00      P1   C
ATOM    755  O   THR X  51     212.020 150.690 137.120  1.00  0.00      P1   O
ATOM    756  N   LEU X  52     210.020 149.670 136.980  1.00  0.00      P1   N
ATOM    757  HN  LEU X  52     209.321 149.118 137.429  0.00  0.00      P1    
ATOM    758  CA  LEU X  52     209.630 150.180 135.660  1.00  0.00      P1   C
ATOM    759  HA  LEU X  52     210.310 150.840 135.330  1.00  0.00      P1   H
ATOM    760  CB  LEU X  52     209.590 149.020 134.660  1.00  0.00      P1   C
ATOM    761  HB1 LEU X  52     209.280 149.380 133.780  1.00  0.00      P1   H
ATOM    762  HB2 LEU X  52     208.940 148.340 134.990  1.00  0.00      P1   H
ATOM    763  CG  LEU X  52     210.950 148.340 134.460  1.00  0.00      P1   C
ATOM    764  HG  LEU X  52     211.240 147.990 135.350  1.00  0.00      P1   H
ATOM    765  CD1 LEU X  52     210.790 147.250 133.410  1.00  0.00      P1   C
ATOM    766 HD11 LEU X  52     211.660 146.790 133.270  1.00  0.00      P1   H
ATOM    767 HD12 LEU X  52     210.110 146.580 133.730  1.00  0.00      P1   H
ATOM    768 HD13 LEU X  52     210.480 147.650 132.550  1.00  0.00      P1   H
ATOM    769  CD2 LEU X  52     212.050 149.280 133.950  1.00  0.00      P1   C
ATOM    770 HD21 LEU X  52     212.900 148.770 133.850  1.00  0.00      P1   H
ATOM    771 HD22 LEU X  52     211.770 149.660 133.070  1.00  0.00      P1   H
ATOM    772 HD23 LEU X  52     212.180 150.020 134.610  1.00  0.00      P1   H
ATOM    773  C   LEU X  52     208.270 150.830 135.860  1.00  0.00      P1   C
ATOM    774  O   LEU X  52     207.370 150.260 136.460  1.00  0.00      P1   O
ATOM    775  N   GLN X  53     208.090 152.060 135.370  1.00  0.00      P1   N
ATOM    776  HN  GLN X  53     208.770 152.535 134.814  0.00  0.00      P1    
ATOM    777  CA  GLN X  53     206.870 152.820 135.610  1.00  0.00      P1   C
ATOM    778  HA  GLN X  53     206.380 152.320 136.330  1.00  0.00      P1   H
ATOM    779  CB  GLN X  53     207.230 154.270 136.050  1.00  0.00      P1   C
ATOM    780  HB1 GLN X  53     206.400 154.820 136.010  1.00  0.00      P1   H
ATOM    781  HB2 GLN X  53     207.900 154.620 135.400  1.00  0.00      P1   H
ATOM    782  CG  GLN X  53     207.820 154.410 137.450  1.00  0.00      P1   C
ATOM    783  HG1 GLN X  53     208.630 153.840 137.530  1.00  0.00      P1   H
ATOM    784  HG2 GLN X  53     207.140 154.110 138.120  1.00  0.00      P1   H
ATOM    785  CD  GLN X  53     208.200 155.860 137.750  1.00  0.00      P1   C
ATOM    786  OE1 GLN X  53     207.380 156.690 138.130  1.00  0.00      P1   O
ATOM    787  NE2 GLN X  53     209.450 156.230 137.600  1.00  0.00      P1   N
ATOM    788 HE21 GLN X  53     210.140 155.560 137.300  1.00  0.00      P1   H
ATOM    789 HE22 GLN X  53     209.720 157.170 137.790  1.00  0.00      P1   H
ATOM    790  C   GLN X  53     206.020 152.910 134.340  1.00  0.00      P1   C
ATOM    791  O   GLN X  53     206.230 153.830 133.560  1.00  0.00      P1   O
ATOM    792  N   PRO X  54     205.070 151.990 134.100  1.00  0.00      P1   N
ATOM    793  CD  PRO X  54     204.980 150.660 134.660  1.00  0.00      P1   C
ATOM    794  HD1 PRO X  54     204.640 150.710 135.600  1.00  0.00      P1   H
ATOM    795  HD2 PRO X  54     205.890 150.230 134.660  1.00  0.00      P1   H
ATOM    796  CA  PRO X  54     204.050 152.160 133.070  1.00  0.00      P1   C
ATOM    797  HA  PRO X  54     204.510 152.160 132.190  1.00  0.00      P1   H
ATOM    798  CB  PRO X  54     203.080 150.990 133.280  1.00  0.00      P1   C
ATOM    799  HB1 PRO X  54     202.390 151.210 133.960  1.00  0.00      P1   H
ATOM    800  HB2 PRO X  54     202.640 150.740 132.420  1.00  0.00      P1   H
ATOM    801  CG  PRO X  54     204.020 149.900 133.760  1.00  0.00      P1   C
ATOM    802  HG1 PRO X  54     203.520 149.200 134.280  1.00  0.00      P1   H
ATOM    803  HG2 PRO X  54     204.500 149.470 133.000  1.00  0.00      P1   H
ATOM    804  C   PRO X  54     203.340 153.510 133.130  1.00  0.00      P1   C
ATOM    805  O   PRO X  54     202.580 153.800 134.060  1.00  0.00      P1   O
ATOM    806  N   ARG X  55     203.580 154.320 132.110  1.00  0.00      P1   N
ATOM    807  HN  ARG X  55     204.124 153.963 131.355  0.00  0.00      P1    
ATOM    808  CA  ARG X  55     203.120 155.690 131.990  1.00  0.00      P1   C
ATOM    809  HA  ARG X  55     202.290 155.800 132.540  1.00  0.00      P1   H
ATOM    810  CB  ARG X  55     204.230 156.640 132.480  1.00  0.00      P1   C
ATOM    811  HB1 ARG X  55     204.250 156.580 133.480  1.00  0.00      P1   H
ATOM    812  HB2 ARG X  55     203.980 157.570 132.220  1.00  0.00      P1   H
ATOM    813  CG  ARG X  55     205.670 156.370 131.960  1.00  0.00      P1   C
ATOM    814  HG1 ARG X  55     205.660 155.520 131.450  1.00  0.00      P1   H
ATOM    815  HG2 ARG X  55     206.280 156.290 132.750  1.00  0.00      P1   H
ATOM    816  CD  ARG X  55     206.250 157.450 131.040  1.00  0.00      P1   C
ATOM    817  HD1 ARG X  55     207.210 157.240 130.850  1.00  0.00      P1   H
ATOM    818  HD2 ARG X  55     206.190 158.340 131.480  1.00  0.00      P1   H
ATOM    819  NE  ARG X  55     205.540 157.530 129.760  1.00  0.00      P1   N
ATOM    820  HE  ARG X  55     205.270 156.660 129.340  1.00  0.00      P1   H
ATOM    821  CZ  ARG X  55     205.210 158.620 129.100  1.00  0.00      P1   C
ATOM    822  NH1 ARG X  55     204.520 158.590 128.010  1.00  0.00      P1   N
ATOM    823 HH11 ARG X  55     204.210 157.720 127.640  1.00  0.00      P1   H
ATOM    824 HH12 ARG X  55     204.290 159.440 127.530  1.00  0.00      P1   H
ATOM    825  NH2 ARG X  55     205.590 159.810 129.490  1.00  0.00      P1   N
ATOM    826 HH21 ARG X  55     206.150 159.910 130.310  1.00  0.00      P1   H
ATOM    827 HH22 ARG X  55     205.330 160.610 128.960  1.00  0.00      P1   H
ATOM    828  C   ARG X  55     202.760 155.950 130.540  1.00  0.00      P1   C
ATOM    829  O   ARG X  55     203.500 155.620 129.620  1.00  0.00      P1   O
ATOM    830  N   CYS X  56     201.610 156.540 130.310  1.00  0.00      P1   N
ATOM    831  HN  CYS X  56     200.980 156.831 131.027  0.00  0.00      P1    
ATOM    832  CA  CYS X  56     201.160 156.820 128.950  1.00  0.00      P1   C
ATOM    833  HA  CYS X  56     201.960 157.000 128.380  1.00  0.00      P1   H
ATOM    834  CB  CYS X  56     200.420 155.600 128.390  1.00  0.00      P1   C
ATOM    835  HB1 CYS X  56     201.110 154.870 128.360  1.00  0.00      P1   H
ATOM    836  HB2 CYS X  56     200.170 155.860 127.460  1.00  0.00      P1   H
ATOM    837  SG  CYS X  56     198.980 155.150 129.400  1.00  0.00      P1   S
ATOM    838  HG1 CYS X  56     198.546 154.149 128.633  0.00  0.00      P1    
ATOM    839  C   CYS X  56     200.300 158.080 128.990  1.00  0.00      P1   C
ATOM    840  O   CYS X  56     199.660 158.390 129.990  1.00  0.00      P1   O
ATOM    841  N   GLU X  57     200.330 158.810 127.880  1.00  0.00      P1   N
ATOM    842  HN  GLU X  57     200.751 158.485 127.038  0.00  0.00      P1    
ATOM    843  CA  GLU X  57     199.760 160.140 127.780  1.00  0.00      P1   C
ATOM    844  HA  GLU X  57     199.310 160.320 128.660  1.00  0.00      P1   H
ATOM    845  CB  GLU X  57     200.860 161.170 127.500  1.00  0.00      P1   C
ATOM    846  HB1 GLU X  57     200.420 162.060 127.350  1.00  0.00      P1   H
ATOM    847  HB2 GLU X  57     201.340 160.890 126.670  1.00  0.00      P1   H
ATOM    848  CG  GLU X  57     201.890 161.330 128.610  1.00  0.00      P1   C
ATOM    849  HG1 GLU X  57     202.200 160.430 128.920  1.00  0.00      P1   H
ATOM    850  HG2 GLU X  57     201.490 161.830 129.380  1.00  0.00      P1   H
ATOM    851  CD  GLU X  57     203.070 162.110 128.050  1.00  0.00      P1   C
ATOM    852  OE1 GLU X  57     202.910 163.340 127.840  1.00  0.00      P1   O
ATOM    853  OE2 GLU X  57     204.120 161.450 127.810  1.00  0.00      P1   O
ATOM    854  C   GLU X  57     198.770 160.180 126.620  1.00  0.00      P1   C
ATOM    855  O   GLU X  57     198.910 159.420 125.660  1.00  0.00      P1   O
ATOM    856  N   ASP X  58     197.810 161.090 126.710  1.00  0.00      P1   N
ATOM    857  HN  ASP X  58     197.660 161.631 127.533  0.00  0.00      P1    
ATOM    858  CA  ASP X  58     196.870 161.410 125.640  1.00  0.00      P1   C
ATOM    859  HA  ASP X  58     196.250 162.070 126.060  1.00  0.00      P1   H
ATOM    860  CB  ASP X  58     197.610 162.070 124.450  1.00  0.00      P1   C
ATOM    861  HB1 ASP X  58     196.940 162.490 123.840  1.00  0.00      P1   H
ATOM    862  HB2 ASP X  58     198.120 161.360 123.960  1.00  0.00      P1   H
ATOM    863  CG  ASP X  58     198.610 163.140 124.900  1.00  0.00      P1   C
ATOM    864  OD1 ASP X  58     198.170 164.210 125.380  1.00  0.00      P1   O
ATOM    865  OD2 ASP X  58     199.840 162.910 124.860  1.00  0.00      P1   O
ATOM    866  C   ASP X  58     195.980 160.240 125.220  1.00  0.00      P1   C
ATOM    867  O   ASP X  58     195.450 160.190 124.100  1.00  0.00      P1   O
ATOM    868  N   VAL X  59     195.790 159.260 126.110  1.00  0.00      P1   N
ATOM    869  HN  VAL X  59     196.151 159.304 127.038  0.00  0.00      P1    
ATOM    870  CA  VAL X  59     195.040 158.040 125.810  1.00  0.00      P1   C
ATOM    871  HA  VAL X  59     195.150 157.890 124.830  1.00  0.00      P1   H
ATOM    872  CB  VAL X  59     195.610 156.820 126.560  1.00  0.00      P1   C
ATOM    873  HB  VAL X  59     195.400 156.980 127.530  1.00  0.00      P1   H
ATOM    874  CG1 VAL X  59     194.950 155.530 126.050  1.00  0.00      P1   C
ATOM    875 HG11 VAL X  59     195.330 154.750 126.550  1.00  0.00      P1   H
ATOM    876 HG12 VAL X  59     193.970 155.570 126.190  1.00  0.00      P1   H
ATOM    877 HG13 VAL X  59     195.140 155.420 125.070  1.00  0.00      P1   H
ATOM    878  CG2 VAL X  59     197.120 156.670 126.390  1.00  0.00      P1   C
ATOM    879 HG21 VAL X  59     197.430 155.860 126.900  1.00  0.00      P1   H
ATOM    880 HG22 VAL X  59     197.340 156.550 125.420  1.00  0.00      P1   H
ATOM    881 HG23 VAL X  59     197.580 157.480 126.740  1.00  0.00      P1   H
ATOM    882  C   VAL X  59     193.580 158.250 126.140  1.00  0.00      P1   C
ATOM    883  O   VAL X  59     193.180 158.320 127.310  1.00  0.00      P1   O
ATOM    884  N   GLU X  60     192.760 158.380 125.090  1.00  0.00      P1   N
ATOM    885  HN  GLU X  60     193.085 158.458 124.152  0.00  0.00      P1    
ATOM    886  CA  GLU X  60     191.310 158.420 125.220  1.00  0.00      P1   C
ATOM    887  HA  GLU X  60     191.140 159.230 125.780  1.00  0.00      P1   H
ATOM    888  CB  GLU X  60     190.620 158.570 123.870  1.00  0.00      P1   C
ATOM    889  HB1 GLU X  60     189.640 158.400 123.980  1.00  0.00      P1   H
ATOM    890  HB2 GLU X  60     191.000 157.900 123.230  1.00  0.00      P1   H
ATOM    891  CG  GLU X  60     190.820 159.970 123.280  1.00  0.00      P1   C
ATOM    892  HG1 GLU X  60     191.750 160.060 122.940  1.00  0.00      P1   H
ATOM    893  HG2 GLU X  60     190.650 160.650 124.000  1.00  0.00      P1   H
ATOM    894  CD  GLU X  60     189.830 160.200 122.140  1.00  0.00      P1   C
ATOM    895  OE1 GLU X  60     190.180 159.840 120.990  1.00  0.00      P1   O
ATOM    896  OE2 GLU X  60     188.740 160.720 122.430  1.00  0.00      P1   O
ATOM    897  C   GLU X  60     190.800 157.160 125.930  1.00  0.00      P1   C
ATOM    898  O   GLU X  60     191.030 156.020 125.510  1.00  0.00      P1   O
ATOM    899  N   THR X  61     190.100 157.400 127.020  1.00  0.00      P1   N
ATOM    900  HN  THR X  61     190.186 158.275 127.495  0.00  0.00      P1    
ATOM    901  CA  THR X  61     189.160 156.470 127.640  1.00  0.00      P1   C
ATOM    902  HA  THR X  61     189.710 155.690 127.910  1.00  0.00      P1   H
ATOM    903  CB  THR X  61     188.500 157.130 128.850  1.00  0.00      P1   C
ATOM    904  HB  THR X  61     187.620 156.690 129.060  1.00  0.00      P1   H
ATOM    905  OG1 THR X  61     188.200 158.470 128.550  1.00  0.00      P1   O
ATOM    906  HG1 THR X  61     187.760 158.900 129.340  1.00  0.00      P1   H
ATOM    907  CG2 THR X  61     189.450 157.110 130.040  1.00  0.00      P1   C
ATOM    908 HG21 THR X  61     189.010 157.540 130.820  1.00  0.00      P1   H
ATOM    909 HG22 THR X  61     189.680 156.160 130.260  1.00  0.00      P1   H
ATOM    910 HG23 THR X  61     190.280 157.610 129.800  1.00  0.00      P1   H
ATOM    911  C   THR X  61     188.090 156.000 126.660  1.00  0.00      P1   C
ATOM    912  O   THR X  61     187.750 156.700 125.710  1.00  0.00      P1   O
ATOM    913  N   ALA X  62     187.540 154.810 126.910  1.00  0.00      P1   N
ATOM    914  HN  ALA X  62     187.816 154.298 127.723  0.00  0.00      P1    
ATOM    915  CA  ALA X  62     186.530 154.160 126.070  1.00  0.00      P1   C
ATOM    916  HA  ALA X  62     186.830 154.300 125.130  1.00  0.00      P1   H
ATOM    917  CB  ALA X  62     186.520 152.670 126.440  1.00  0.00      P1   C
ATOM    918  HB1 ALA X  62     185.840 152.190 125.880  1.00  0.00      P1   H
ATOM    919  HB2 ALA X  62     187.430 152.280 126.270  1.00  0.00      P1   H
ATOM    920  HB3 ALA X  62     186.290 152.560 127.400  1.00  0.00      P1   H
ATOM    921  C   ALA X  62     185.120 154.800 126.170  1.00  0.00      P1   C
ATOM    922  O   ALA X  62     184.150 154.190 126.610  1.00  0.00      P1   O
ATOM    923  N   GLU X  63     185.060 156.080 125.820  1.00  0.00      P1   N
ATOM    924  HN  GLU X  63     185.787 156.443 125.244  0.00  0.00      P1    
ATOM    925  CA  GLU X  63     184.030 157.070 126.180  1.00  0.00      P1   C
ATOM    926  HA  GLU X  63     183.150 156.790 125.810  1.00  0.00      P1   H
ATOM    927  CB  GLU X  63     183.970 157.130 127.720  1.00  0.00      P1   C
ATOM    928  HB1 GLU X  63     184.820 156.750 128.070  1.00  0.00      P1   H
ATOM    929  HB2 GLU X  63     183.200 156.560 128.010  1.00  0.00      P1   H
ATOM    930  CG  GLU X  63     183.790 158.490 128.430  1.00  0.00      P1   C
ATOM    931  HG1 GLU X  63     182.830 158.770 128.370  1.00  0.00      P1   H
ATOM    932  HG2 GLU X  63     184.360 159.180 127.990  1.00  0.00      P1   H
ATOM    933  CD  GLU X  63     184.190 158.340 129.900  1.00  0.00      P1   C
ATOM    934  OE1 GLU X  63     185.400 158.100 130.130  1.00  0.00      P1   O
ATOM    935  OE2 GLU X  63     183.320 158.340 130.790  1.00  0.00      P1   O
ATOM    936  C   GLU X  63     184.420 158.420 125.560  1.00  0.00      P1   C
ATOM    937  O   GLU X  63     183.550 159.150 125.090  1.00  0.00      P1   O
ATOM    938  N   GLY X  64     185.730 158.690 125.500  1.00  0.00      P1   N
ATOM    939  HN  GLY X  64     186.357 158.173 126.081  0.00  0.00      P1    
ATOM    940  CA  GLY X  64     186.350 159.700 124.640  1.00  0.00      P1   C
ATOM    941  HA1 GLY X  64     185.620 160.090 124.090  1.00  0.00      P1   H
ATOM    942  HA2 GLY X  64     187.000 159.210 124.050  1.00  0.00      P1   H
ATOM    943  C   GLY X  64     187.090 160.830 125.360  1.00  0.00      P1   C
ATOM    944  O   GLY X  64     186.830 162.000 125.090  1.00  0.00      P1   O
ATOM    945  N   VAL X  65     187.960 160.510 126.330  1.00  0.00      P1   N
ATOM    946  HN  VAL X  65     188.157 159.564 126.574  0.00  0.00      P1    
ATOM    947  CA  VAL X  65     188.700 161.510 127.120  1.00  0.00      P1   C
ATOM    948  HA  VAL X  65     188.670 162.320 126.520  1.00  0.00      P1   H
ATOM    949  CB  VAL X  65     188.010 161.820 128.480  1.00  0.00      P1   C
ATOM    950  HB  VAL X  65     188.110 160.990 129.020  1.00  0.00      P1   H
ATOM    951  CG1 VAL X  65     188.660 163.030 129.150  1.00  0.00      P1   C
ATOM    952 HG11 VAL X  65     188.210 163.220 130.020  1.00  0.00      P1   H
ATOM    953 HG12 VAL X  65     189.630 162.840 129.310  1.00  0.00      P1   H
ATOM    954 HG13 VAL X  65     188.570 163.830 128.550  1.00  0.00      P1   H
ATOM    955  CG2 VAL X  65     186.500 162.120 128.360  1.00  0.00      P1   C
ATOM    956 HG21 VAL X  65     186.130 162.310 129.270  1.00  0.00      P1   H
ATOM    957 HG22 VAL X  65     186.370 162.930 127.770  1.00  0.00      P1   H
ATOM    958 HG23 VAL X  65     186.030 161.340 127.960  1.00  0.00      P1   H
ATOM    959  C   VAL X  65     190.150 161.120 127.360  1.00  0.00      P1   C
ATOM    960  O   VAL X  65     190.430 160.160 128.080  1.00  0.00      P1   O
ATOM    961  N   ALA X  66     191.080 161.840 126.730  1.00  0.00      P1   N
ATOM    962  HN  ALA X  66     190.770 162.661 126.252  0.00  0.00      P1    
ATOM    963  CA  ALA X  66     192.530 161.570 126.650  1.00  0.00      P1   C
ATOM    964  HA  ALA X  66     192.620 160.590 126.480  1.00  0.00      P1   H
ATOM    965  CB  ALA X  66     193.060 162.440 125.500  1.00  0.00      P1   C
ATOM    966  HB1 ALA X  66     194.040 162.300 125.400  1.00  0.00      P1   H
ATOM    967  HB2 ALA X  66     192.590 162.180 124.650  1.00  0.00      P1   H
ATOM    968  HB3 ALA X  66     192.880 163.400 125.700  1.00  0.00      P1   H
ATOM    969  C   ALA X  66     193.320 161.800 127.970  1.00  0.00      P1   C
ATOM    970  O   ALA X  66     194.000 162.810 128.150  1.00  0.00      P1   O
ATOM    971  N   LEU X  67     193.220 160.860 128.910  1.00  0.00      P1   N
ATOM    972  HN  LEU X  67     192.697 160.025 128.752  0.00  0.00      P1    
ATOM    973  CA  LEU X  67     193.840 160.940 130.230  1.00  0.00      P1   C
ATOM    974  HA  LEU X  67     193.520 161.830 130.560  1.00  0.00      P1   H
ATOM    975  CB  LEU X  67     193.360 159.770 131.120  1.00  0.00      P1   C
ATOM    976  HB1 LEU X  67     193.810 159.850 132.010  1.00  0.00      P1   H
ATOM    977  HB2 LEU X  67     193.640 158.920 130.680  1.00  0.00      P1   H
ATOM    978  CG  LEU X  67     191.840 159.690 131.370  1.00  0.00      P1   C
ATOM    979  HG  LEU X  67     191.400 159.500 130.490  1.00  0.00      P1   H
ATOM    980  CD1 LEU X  67     191.570 158.570 132.380  1.00  0.00      P1   C
ATOM    981 HD11 LEU X  67     190.580 158.510 132.550  1.00  0.00      P1   H
ATOM    982 HD12 LEU X  67     191.890 157.700 132.010  1.00  0.00      P1   H
ATOM    983 HD13 LEU X  67     192.040 158.770 133.240  1.00  0.00      P1   H
ATOM    984  CD2 LEU X  67     191.270 161.000 131.920  1.00  0.00      P1   C
ATOM    985 HD21 LEU X  67     190.290 160.890 132.060  1.00  0.00      P1   H
ATOM    986 HD22 LEU X  67     191.710 161.220 132.790  1.00  0.00      P1   H
ATOM    987 HD23 LEU X  67     191.430 161.730 131.260  1.00  0.00      P1   H
ATOM    988  C   LEU X  67     195.380 160.970 130.230  1.00  0.00      P1   C
ATOM    989  O   LEU X  67     196.020 160.550 129.260  1.00  0.00      P1   O
ATOM    990  N   THR X  68     195.940 161.320 131.390  1.00  0.00      P1   N
ATOM    991  HN  THR X  68     195.488 161.889 132.076  0.00  0.00      P1    
ATOM    992  CA  THR X  68     197.290 160.890 131.760  1.00  0.00      P1   C
ATOM    993  HA  THR X  68     197.590 160.420 130.930  1.00  0.00      P1   H
ATOM    994  CB  THR X  68     198.290 162.020 132.010  1.00  0.00      P1   C
ATOM    995  HB  THR X  68     197.950 162.580 132.770  1.00  0.00      P1   H
ATOM    996  OG1 THR X  68     198.400 162.860 130.890  1.00  0.00      P1   O
ATOM    997  HG1 THR X  68     199.060 163.590 131.080  1.00  0.00      P1   H
ATOM    998  CG2 THR X  68     199.700 161.450 132.240  1.00  0.00      P1   C
ATOM    999 HG21 THR X  68     200.340 162.200 132.400  1.00  0.00      P1   H
ATOM   1000 HG22 THR X  68     199.690 160.840 133.030  1.00  0.00      P1   H
ATOM   1001 HG23 THR X  68     199.990 160.940 131.430  1.00  0.00      P1   H
ATOM   1002  C   THR X  68     197.260 159.930 132.930  1.00  0.00      P1   C
ATOM   1003  O   THR X  68     196.650 160.190 133.960  1.00  0.00      P1   O
ATOM   1004  N   VAL X  69     197.970 158.820 132.790  1.00  0.00      P1   N
ATOM   1005  HN  VAL X  69     198.434 158.586 131.940  0.00  0.00      P1    
ATOM   1006  CA  VAL X  69     198.140 157.840 133.860  1.00  0.00      P1   C
ATOM   1007  HA  VAL X  69     197.760 158.240 134.690  1.00  0.00      P1   H
ATOM   1008  CB  VAL X  69     197.390 156.520 133.540  1.00  0.00      P1   C
ATOM   1009  HB  VAL X  69     197.750 156.190 132.680  1.00  0.00      P1   H
ATOM   1010  CG1 VAL X  69     197.610 155.500 134.660  1.00  0.00      P1   C
ATOM   1011 HG11 VAL X  69     197.120 154.660 134.450  1.00  0.00      P1   H
ATOM   1012 HG12 VAL X  69     198.590 155.300 134.740  1.00  0.00      P1   H
ATOM   1013 HG13 VAL X  69     197.280 155.870 135.530  1.00  0.00      P1   H
ATOM   1014  CG2 VAL X  69     195.870 156.720 133.380  1.00  0.00      P1   C
ATOM   1015 HG21 VAL X  69     195.440 155.840 133.180  1.00  0.00      P1   H
ATOM   1016 HG22 VAL X  69     195.490 157.100 134.220  1.00  0.00      P1   H
ATOM   1017 HG23 VAL X  69     195.700 157.360 132.620  1.00  0.00      P1   H
ATOM   1018  C   VAL X  69     199.630 157.560 133.990  1.00  0.00      P1   C
ATOM   1019  O   VAL X  69     200.320 157.220 133.010  1.00  0.00      P1   O
ATOM   1020  N   THR X  70     200.090 157.650 135.230  1.00  0.00      P1   N
ATOM   1021  HN  THR X  70     199.480 157.938 135.968  0.00  0.00      P1    
ATOM   1022  CA  THR X  70     201.460 157.360 135.660  1.00  0.00      P1   C
ATOM   1023  HA  THR X  70     201.960 157.040 134.850  1.00  0.00      P1   H
ATOM   1024  CB  THR X  70     202.200 158.610 136.160  1.00  0.00      P1   C
ATOM   1025  HB  THR X  70     201.770 158.890 137.020  1.00  0.00      P1   H
ATOM   1026  OG1 THR X  70     202.040 159.710 135.290  1.00  0.00      P1   O
ATOM   1027  HG1 THR X  70     202.540 160.490 135.650  1.00  0.00      P1   H
ATOM   1028  CG2 THR X  70     203.700 158.370 136.280  1.00  0.00      P1   C
ATOM   1029 HG21 THR X  70     204.150 159.200 136.610  1.00  0.00      P1   H
ATOM   1030 HG22 THR X  70     203.870 157.620 136.930  1.00  0.00      P1   H
ATOM   1031 HG23 THR X  70     204.070 158.120 135.390  1.00  0.00      P1   H
ATOM   1032  C   THR X  70     201.370 156.290 136.740  1.00  0.00      P1   C
ATOM   1033  O   THR X  70     201.450 156.540 137.950  1.00  0.00      P1   O
ATOM   1034  N   GLY X  71     201.140 155.060 136.320  1.00  0.00      P1   N
ATOM   1035  HN  GLY X  71     200.862 154.842 135.385  0.00  0.00      P1    
ATOM   1036  CA  GLY X  71     201.280 153.930 137.210  1.00  0.00      P1   C
ATOM   1037  HA1 GLY X  71     200.920 153.130 136.740  1.00  0.00      P1   H
ATOM   1038  HA2 GLY X  71     200.730 154.120 138.020  1.00  0.00      P1   H
ATOM   1039  C   GLY X  71     202.740 153.690 137.620  1.00  0.00      P1   C
ATOM   1040  O   GLY X  71     203.680 154.350 137.180  1.00  0.00      P1   O
ATOM   1041  N   VAL X  72     202.940 152.670 138.460  1.00  0.00      P1   N
ATOM   1042  HN  VAL X  72     202.206 152.216 138.958  0.00  0.00      P1    
ATOM   1043  CA  VAL X  72     204.270 152.130 138.720  1.00  0.00      P1   C
ATOM   1044  HA  VAL X  72     204.770 152.270 137.870  1.00  0.00      P1   H
ATOM   1045  CB  VAL X  72     205.020 152.880 139.850  1.00  0.00      P1   C
ATOM   1046  HB  VAL X  72     205.060 153.820 139.500  1.00  0.00      P1   H
ATOM   1047  CG1 VAL X  72     204.290 152.910 141.190  1.00  0.00      P1   C
ATOM   1048 HG11 VAL X  72     204.840 153.410 141.860  1.00  0.00      P1   H
ATOM   1049 HG12 VAL X  72     203.400 153.350 141.090  1.00  0.00      P1   H
ATOM   1050 HG13 VAL X  72     204.160 151.970 141.520  1.00  0.00      P1   H
ATOM   1051  CG2 VAL X  72     206.430 152.320 140.100  1.00  0.00      P1   C
ATOM   1052 HG21 VAL X  72     206.870 152.840 140.830  1.00  0.00      P1   H
ATOM   1053 HG22 VAL X  72     206.360 151.360 140.370  1.00  0.00      P1   H
ATOM   1054 HG23 VAL X  72     206.970 152.400 139.270  1.00  0.00      P1   H
ATOM   1055  C   VAL X  72     204.210 150.640 139.000  1.00  0.00      P1   C
ATOM   1056  O   VAL X  72     203.310 150.160 139.680  1.00  0.00      P1   O
ATOM   1057  N   ALA X  73     205.180 149.890 138.490  1.00  0.00      P1   N
ATOM   1058  HN  ALA X  73     205.930 150.303 137.974  0.00  0.00      P1    
ATOM   1059  CA  ALA X  73     205.240 148.450 138.630  1.00  0.00      P1   C
ATOM   1060  HA  ALA X  73     204.660 148.200 139.400  1.00  0.00      P1   H
ATOM   1061  CB  ALA X  73     204.730 147.850 137.320  1.00  0.00      P1   C
ATOM   1062  HB1 ALA X  73     204.760 146.850 137.380  1.00  0.00      P1   H
ATOM   1063  HB2 ALA X  73     203.790 148.150 137.150  1.00  0.00      P1   H
ATOM   1064  HB3 ALA X  73     205.310 148.150 136.560  1.00  0.00      P1   H
ATOM   1065  C   ALA X  73     206.680 148.010 138.930  1.00  0.00      P1   C
ATOM   1066  O   ALA X  73     207.660 148.750 138.730  1.00  0.00      P1   O
ATOM   1067  N   GLN X  74     206.840 146.780 139.390  1.00  0.00      P1   N
ATOM   1068  HN  GLN X  74     206.075 146.151 139.519  0.00  0.00      P1    
ATOM   1069  CA  GLN X  74     208.140 146.230 139.750  1.00  0.00      P1   C
ATOM   1070  HA  GLN X  74     208.810 146.890 139.420  1.00  0.00      P1   H
ATOM   1071  CB  GLN X  74     208.270 146.080 141.270  1.00  0.00      P1   C
ATOM   1072  HB1 GLN X  74     209.150 145.650 141.480  1.00  0.00      P1   H
ATOM   1073  HB2 GLN X  74     207.530 145.480 141.590  1.00  0.00      P1   H
ATOM   1074  CG  GLN X  74     208.180 147.400 142.030  1.00  0.00      P1   C
ATOM   1075  HG1 GLN X  74     207.330 147.870 141.800  1.00  0.00      P1   H
ATOM   1076  HG2 GLN X  74     208.960 147.990 141.780  1.00  0.00      P1   H
ATOM   1077  CD  GLN X  74     208.220 147.140 143.530  1.00  0.00      P1   C
ATOM   1078  OE1 GLN X  74     207.310 146.560 144.090  1.00  0.00      P1   O
ATOM   1079  NE2 GLN X  74     209.280 147.530 144.210  1.00  0.00      P1   N
ATOM   1080 HE21 GLN X  74     210.030 148.000 143.740  1.00  0.00      P1   H
ATOM   1081 HE22 GLN X  74     209.330 147.370 145.190  1.00  0.00      P1   H
ATOM   1082  C   GLN X  74     208.330 144.860 139.090  1.00  0.00      P1   C
ATOM   1083  O   GLN X  74     207.450 144.000 139.230  1.00  0.00      P1   O
ATOM   1084  N   VAL X  75     209.470 144.660 138.400  1.00  0.00      P1   N
ATOM   1085  HN  VAL X  75     210.182 145.357 138.419  0.00  0.00      P1    
ATOM   1086  CA  VAL X  75     209.800 143.470 137.580  1.00  0.00      P1   C
ATOM   1087  HA  VAL X  75     209.100 142.820 137.870  1.00  0.00      P1   H
ATOM   1088  CB  VAL X  75     209.670 143.720 136.060  1.00  0.00      P1   C
ATOM   1089  HB  VAL X  75     209.780 142.810 135.640  1.00  0.00      P1   H
ATOM   1090  CG1 VAL X  75     208.310 144.280 135.650  1.00  0.00      P1   C
ATOM   1091 HG11 VAL X  75     208.290 144.420 134.660  1.00  0.00      P1   H
ATOM   1092 HG12 VAL X  75     207.590 143.640 135.910  1.00  0.00      P1   H
ATOM   1093 HG13 VAL X  75     208.160 145.160 136.110  1.00  0.00      P1   H
ATOM   1094  CG2 VAL X  75     210.750 144.650 135.520  1.00  0.00      P1   C
ATOM   1095 HG21 VAL X  75     210.630 144.780 134.540  1.00  0.00      P1   H
ATOM   1096 HG22 VAL X  75     210.690 145.530 135.980  1.00  0.00      P1   H
ATOM   1097 HG23 VAL X  75     211.650 144.250 135.690  1.00  0.00      P1   H
ATOM   1098  C   VAL X  75     211.170 142.870 137.900  1.00  0.00      P1   C
ATOM   1099  O   VAL X  75     211.950 143.490 138.620  1.00  0.00      P1   O
ATOM   1100  N   LYS X  76     211.530 141.700 137.350  1.00  0.00      P1   N
ATOM   1101  HN  LYS X  76     210.881 141.083 136.907  0.00  0.00      P1    
ATOM   1102  CA  LYS X  76     212.940 141.230 137.360  1.00  0.00      P1   C
ATOM   1103  HA  LYS X  76     213.520 142.050 137.320  1.00  0.00      P1   H
ATOM   1104  CB  LYS X  76     213.220 140.430 138.660  1.00  0.00      P1   C
ATOM   1105  HB1 LYS X  76     212.890 140.970 139.430  1.00  0.00      P1   H
ATOM   1106  HB2 LYS X  76     214.210 140.310 138.740  1.00  0.00      P1   H
ATOM   1107  CG  LYS X  76     212.570 139.030 138.730  1.00  0.00      P1   C
ATOM   1108  HG1 LYS X  76     212.690 138.570 137.850  1.00  0.00      P1   H
ATOM   1109  HG2 LYS X  76     211.590 139.140 138.920  1.00  0.00      P1   H
ATOM   1110  CD  LYS X  76     213.190 138.160 139.830  1.00  0.00      P1   C
ATOM   1111  HD1 LYS X  76     212.670 138.280 140.680  1.00  0.00      P1   H
ATOM   1112  HD2 LYS X  76     214.140 138.450 139.980  1.00  0.00      P1   H
ATOM   1113  CE  LYS X  76     213.180 136.660 139.460  1.00  0.00      P1   C
ATOM   1114  HE1 LYS X  76     213.880 136.190 140.000  1.00  0.00      P1   H
ATOM   1115  HE2 LYS X  76     213.390 136.570 138.490  1.00  0.00      P1   H
ATOM   1116  NZ  LYS X  76     211.890 135.990 139.710  1.00  0.00      P1   N
ATOM   1117  HZ1 LYS X  76     211.960 135.020 139.440  1.00  0.00      P1   H
ATOM   1118  HZ2 LYS X  76     211.660 136.050 140.680  1.00  0.00      P1   H
ATOM   1119  HZ3 LYS X  76     211.170 136.430 139.170  1.00  0.00      P1   H
ATOM   1120  C   LYS X  76     213.230 140.360 136.140  1.00  0.00      P1   C
ATOM   1121  O   LYS X  76     212.310 139.950 135.440  1.00  0.00      P1   O
ATOM   1122  N   ILE X  77     214.500 140.020 135.950  1.00  0.00      P1   N
ATOM   1123  HN  ILE X  77     215.266 140.478 136.395  0.00  0.00      P1    
ATOM   1124  CA  ILE X  77     214.890 138.930 135.060  1.00  0.00      P1   C
ATOM   1125  HA  ILE X  77     214.280 138.940 134.270  1.00  0.00      P1   H
ATOM   1126  CB  ILE X  77     216.330 139.130 134.550  1.00  0.00      P1   C
ATOM   1127  HB  ILE X  77     216.950 139.030 135.330  1.00  0.00      P1   H
ATOM   1128  CG2 ILE X  77     216.650 138.060 133.490  1.00  0.00      P1   C
ATOM   1129 HG21 ILE X  77     217.590 138.190 133.160  1.00  0.00      P1   H
ATOM   1130 HG22 ILE X  77     216.570 137.150 133.900  1.00  0.00      P1   H
ATOM   1131 HG23 ILE X  77     216.010 138.150 132.730  1.00  0.00      P1   H
ATOM   1132  CG1 ILE X  77     216.540 140.550 133.960  1.00  0.00      P1   C
ATOM   1133 HG11 ILE X  77     216.320 141.220 134.670  1.00  0.00      P1   H
ATOM   1134 HG12 ILE X  77     215.920 140.660 133.180  1.00  0.00      P1   H
ATOM   1135  CD  ILE X  77     217.970 140.850 133.470  1.00  0.00      P1   C
ATOM   1136  HD1 ILE X  77     218.010 141.780 133.110  1.00  0.00      P1   H
ATOM   1137  HD2 ILE X  77     218.610 140.760 134.230  1.00  0.00      P1   H
ATOM   1138  HD3 ILE X  77     218.220 140.200 132.750  1.00  0.00      P1   H
ATOM   1139  C   ILE X  77     214.660 137.600 135.790  1.00  0.00      P1   C
ATOM   1140  O   ILE X  77     215.040 137.440 136.950  1.00  0.00      P1   O
ATOM   1141  N   MET X  78     213.960 136.680 135.120  1.00  0.00      P1   N
ATOM   1142  HN  MET X  78     213.542 136.872 134.235  0.00  0.00      P1    
ATOM   1143  CA  MET X  78     213.740 135.320 135.610  1.00  0.00      P1   C
ATOM   1144  HA  MET X  78     213.420 135.410 136.550  1.00  0.00      P1   H
ATOM   1145  CB  MET X  78     212.680 134.610 134.730  1.00  0.00      P1   C
ATOM   1146  HB1 MET X  78     211.960 135.270 134.530  1.00  0.00      P1   H
ATOM   1147  HB2 MET X  78     212.300 133.850 135.260  1.00  0.00      P1   H
ATOM   1148  CG  MET X  78     213.200 134.050 133.400  1.00  0.00      P1   C
ATOM   1149  HG1 MET X  78     213.990 133.480 133.660  1.00  0.00      P1   H
ATOM   1150  HG2 MET X  78     213.530 134.850 132.900  1.00  0.00      P1   H
ATOM   1151  SD  MET X  78     211.990 133.110 132.440  1.00  0.00      P1   S
ATOM   1152  CE  MET X  78     211.880 131.580 133.420  1.00  0.00      P1   C
ATOM   1153  HE1 MET X  78     211.230 130.960 132.990  1.00  0.00      P1   H
ATOM   1154  HE2 MET X  78     212.790 131.150 133.460  1.00  0.00      P1   H
ATOM   1155  HE3 MET X  78     211.580 131.800 134.350  1.00  0.00      P1   H
ATOM   1156  C   MET X  78     215.050 134.520 135.630  1.00  0.00      P1   C
ATOM   1157  O   MET X  78     216.120 135.000 135.250  1.00  0.00      P1   O
ATOM   1158  N   THR X  79     214.930 133.240 135.960  1.00  0.00      P1   N
ATOM   1159  HN  THR X  79     214.089 132.878 136.361  0.00  0.00      P1    
ATOM   1160  CA  THR X  79     215.980 132.250 135.780  1.00  0.00      P1   C
ATOM   1161  HA  THR X  79     216.610 132.630 135.100  1.00  0.00      P1   H
ATOM   1162  CB  THR X  79     216.690 131.970 137.130  1.00  0.00      P1   C
ATOM   1163  HB  THR X  79     217.270 131.160 137.010  1.00  0.00      P1   H
ATOM   1164  OG1 THR X  79     215.750 131.670 138.130  1.00  0.00      P1   O
ATOM   1165  HG1 THR X  79     216.220 131.490 138.990  1.00  0.00      P1   H
ATOM   1166  CG2 THR X  79     217.520 133.160 137.620  1.00  0.00      P1   C
ATOM   1167 HG21 THR X  79     217.950 132.920 138.490  1.00  0.00      P1   H
ATOM   1168 HG22 THR X  79     218.220 133.380 136.950  1.00  0.00      P1   H
ATOM   1169 HG23 THR X  79     216.920 133.950 137.750  1.00  0.00      P1   H
ATOM   1170  C   THR X  79     215.380 130.940 135.310  1.00  0.00      P1   C
ATOM   1171  O   THR X  79     214.310 130.560 135.770  1.00  0.00      P1   O
ATOM   1172  N   GLU X  80     216.100 130.230 134.450  1.00  0.00      P1   N
ATOM   1173  HN  GLU X  80     216.950 130.572 134.059  0.00  0.00      P1    
ATOM   1174  CA  GLU X  80     215.730 128.890 133.990  1.00  0.00      P1   C
ATOM   1175  HA  GLU X  80     214.960 128.540 134.510  1.00  0.00      P1   H
ATOM   1176  CB  GLU X  80     215.260 128.980 132.520  1.00  0.00      P1   C
ATOM   1177  HB1 GLU X  80     216.040 128.800 131.920  1.00  0.00      P1   H
ATOM   1178  HB2 GLU X  80     214.910 129.900 132.350  1.00  0.00      P1   H
ATOM   1179  CG  GLU X  80     214.150 127.970 132.180  1.00  0.00      P1   C
ATOM   1180  HG1 GLU X  80     213.890 128.080 131.230  1.00  0.00      P1   H
ATOM   1181  HG2 GLU X  80     213.360 128.140 132.770  1.00  0.00      P1   H
ATOM   1182  CD  GLU X  80     214.660 126.550 132.420  1.00  0.00      P1   C
ATOM   1183  OE1 GLU X  80     214.360 126.000 133.500  1.00  0.00      P1   O
ATOM   1184  OE2 GLU X  80     215.500 126.110 131.610  1.00  0.00      P1   O
ATOM   1185  C   GLU X  80     216.940 127.980 134.230  1.00  0.00      P1   C
ATOM   1186  O   GLU X  80     218.080 128.380 134.010  1.00  0.00      P1   O
ATOM   1187  N   LYS X  81     216.680 126.790 134.790  1.00  0.00      P1   N
ATOM   1188  HN  LYS X  81     215.736 126.496 134.934  0.00  0.00      P1    
ATOM   1189  CA  LYS X  81     217.700 125.840 135.230  1.00  0.00      P1   C
ATOM   1190  HA  LYS X  81     218.390 126.370 135.720  1.00  0.00      P1   H
ATOM   1191  CB  LYS X  81     217.010 124.810 136.160  1.00  0.00      P1   C
ATOM   1192  HB1 LYS X  81     216.230 124.420 135.670  1.00  0.00      P1   H
ATOM   1193  HB2 LYS X  81     216.690 125.290 136.980  1.00  0.00      P1   H
ATOM   1194  CG  LYS X  81     217.910 123.640 136.620  1.00  0.00      P1   C
ATOM   1195  HG1 LYS X  81     217.590 123.340 137.520  1.00  0.00      P1   H
ATOM   1196  HG2 LYS X  81     218.850 123.970 136.690  1.00  0.00      P1   H
ATOM   1197  CD  LYS X  81     217.890 122.430 135.660  1.00  0.00      P1   C
ATOM   1198  HD1 LYS X  81     217.470 122.710 134.790  1.00  0.00      P1   H
ATOM   1199  HD2 LYS X  81     217.340 121.700 136.070  1.00  0.00      P1   H
ATOM   1200  CE  LYS X  81     219.300 121.910 135.380  1.00  0.00      P1   C
ATOM   1201  HE1 LYS X  81     219.720 121.590 136.230  1.00  0.00      P1   H
ATOM   1202  HE2 LYS X  81     219.860 122.630 134.980  1.00  0.00      P1   H
ATOM   1203  NZ  LYS X  81     219.270 120.770 134.440  1.00  0.00      P1   N
ATOM   1204  HZ1 LYS X  81     220.200 120.440 134.270  1.00  0.00      P1   H
ATOM   1205  HZ2 LYS X  81     218.720 120.030 134.820  1.00  0.00      P1   H
ATOM   1206  HZ3 LYS X  81     218.860 121.060 133.570  1.00  0.00      P1   H
ATOM   1207  C   LYS X  81     218.420 125.180 134.060  1.00  0.00      P1   C
ATOM   1208  O   LYS X  81     219.580 124.790 134.240  1.00  0.00      P1   O
ATOM   1209  N   GLU X  82     217.770 125.010 132.910  1.00  0.00      P1   N
ATOM   1210  HN  GLU X  82     216.818 125.277 132.787  0.00  0.00      P1    
ATOM   1211  CA  GLU X  82     218.380 124.420 131.720  1.00  0.00      P1   C
ATOM   1212  HA  GLU X  82     219.160 123.880 132.050  1.00  0.00      P1   H
ATOM   1213  CB  GLU X  82     217.380 123.470 131.020  1.00  0.00      P1   C
ATOM   1214  HB1 GLU X  82     216.930 123.970 130.280  1.00  0.00      P1   H
ATOM   1215  HB2 GLU X  82     216.690 123.180 131.680  1.00  0.00      P1   H
ATOM   1216  CG  GLU X  82     218.060 122.230 130.430  1.00  0.00      P1   C
ATOM   1217  HG1 GLU X  82     218.840 122.510 129.870  1.00  0.00      P1   H
ATOM   1218  HG2 GLU X  82     217.400 121.730 129.860  1.00  0.00      P1   H
ATOM   1219  CD  GLU X  82     218.550 121.290 131.540  1.00  0.00      P1   C
ATOM   1220  OE1 GLU X  82     217.730 120.620 132.210  1.00  0.00      P1   O
ATOM   1221  OE2 GLU X  82     219.760 121.290 131.870  1.00  0.00      P1   O
ATOM   1222  C   GLU X  82     218.910 125.500 130.780  1.00  0.00      P1   C
ATOM   1223  O   GLU X  82     220.100 125.490 130.440  1.00  0.00      P1   O
ATOM   1224  N   LEU X  83     218.090 126.490 130.420  1.00  0.00      P1   N
ATOM   1225  HN  LEU X  83     217.161 126.553 130.778  0.00  0.00      P1    
ATOM   1226  CA  LEU X  83     218.450 127.560 129.490  1.00  0.00      P1   C
ATOM   1227  HA  LEU X  83     219.400 127.750 129.740  1.00  0.00      P1   H
ATOM   1228  CB  LEU X  83     218.260 127.070 128.030  1.00  0.00      P1   C
ATOM   1229  HB1 LEU X  83     218.320 127.880 127.440  1.00  0.00      P1   H
ATOM   1230  HB2 LEU X  83     217.340 126.680 127.970  1.00  0.00      P1   H
ATOM   1231  CG  LEU X  83     219.230 126.020 127.460  1.00  0.00      P1   C
ATOM   1232  HG  LEU X  83     219.210 125.230 128.070  1.00  0.00      P1   H
ATOM   1233  CD1 LEU X  83     218.780 125.680 126.040  1.00  0.00      P1   C
ATOM   1234 HD11 LEU X  83     219.400 124.990 125.650  1.00  0.00      P1   H
ATOM   1235 HD12 LEU X  83     217.850 125.310 126.060  1.00  0.00      P1   H
ATOM   1236 HD13 LEU X  83     218.800 126.500 125.470  1.00  0.00      P1   H
ATOM   1237  CD2 LEU X  83     220.670 126.530 127.370  1.00  0.00      P1   C
ATOM   1238 HD21 LEU X  83     221.250 125.810 126.990  1.00  0.00      P1   H
ATOM   1239 HD22 LEU X  83     220.700 127.330 126.770  1.00  0.00      P1   H
ATOM   1240 HD23 LEU X  83     220.990 126.780 128.280  1.00  0.00      P1   H
ATOM   1241  C   LEU X  83     217.630 128.860 129.670  1.00  0.00      P1   C
ATOM   1242  O   LEU X  83     216.640 129.110 128.970  1.00  0.00      P1   O
ATOM   1243  N   LEU X  84     218.140 129.790 130.470  1.00  0.00      P1   N
ATOM   1244  HN  LEU X  84     218.832 129.559 131.151  0.00  0.00      P1    
ATOM   1245  CA  LEU X  84     217.760 131.220 130.450  1.00  0.00      P1   C
ATOM   1246  HA  LEU X  84     216.760 131.300 130.500  1.00  0.00      P1   H
ATOM   1247  CB  LEU X  84     218.490 131.820 131.670  1.00  0.00      P1   C
ATOM   1248  HB1 LEU X  84     219.470 131.730 131.510  1.00  0.00      P1   H
ATOM   1249  HB2 LEU X  84     218.240 131.270 132.470  1.00  0.00      P1   H
ATOM   1250  CG  LEU X  84     218.230 133.290 132.040  1.00  0.00      P1   C
ATOM   1251  HG  LEU X  84     218.540 133.880 131.290  1.00  0.00      P1   H
ATOM   1252  CD1 LEU X  84     216.730 133.560 132.220  1.00  0.00      P1   C
ATOM   1253 HD11 LEU X  84     216.600 134.520 132.460  1.00  0.00      P1   H
ATOM   1254 HD12 LEU X  84     216.250 133.350 131.370  1.00  0.00      P1   H
ATOM   1255 HD13 LEU X  84     216.380 132.980 132.960  1.00  0.00      P1   H
ATOM   1256  CD2 LEU X  84     219.000 133.630 133.320  1.00  0.00      P1   C
ATOM   1257 HD21 LEU X  84     218.830 134.580 133.570  1.00  0.00      P1   H
ATOM   1258 HD22 LEU X  84     218.680 133.030 134.060  1.00  0.00      P1   H
ATOM   1259 HD23 LEU X  84     219.970 133.490 133.170  1.00  0.00      P1   H
ATOM   1260  C   LEU X  84     218.140 131.930 129.130  1.00  0.00      P1   C
ATOM   1261  O   LEU X  84     217.940 133.140 128.990  1.00  0.00      P1   O
ATOM   1262  N   ALA X  85     218.730 131.200 128.170  1.00  0.00      P1   N
ATOM   1263  HN  ALA X  85     218.773 130.209 128.290  0.00  0.00      P1    
ATOM   1264  CA  ALA X  85     219.330 131.710 126.940  1.00  0.00      P1   C
ATOM   1265  HA  ALA X  85     220.100 132.260 127.240  1.00  0.00      P1   H
ATOM   1266  CB  ALA X  85     219.760 130.510 126.090  1.00  0.00      P1   C
ATOM   1267  HB1 ALA X  85     220.180 130.830 125.240  1.00  0.00      P1   H
ATOM   1268  HB2 ALA X  85     220.430 129.960 126.600  1.00  0.00      P1   H
ATOM   1269  HB3 ALA X  85     218.970 129.940 125.880  1.00  0.00      P1   H
ATOM   1270  C   ALA X  85     218.430 132.650 126.150  1.00  0.00      P1   C
ATOM   1271  O   ALA X  85     218.900 133.710 125.790  1.00  0.00      P1   O
ATOM   1272  N   VAL X  86     217.130 132.370 125.980  1.00  0.00      P1   N
ATOM   1273  HN  VAL X  86     216.675 131.566 126.355  0.00  0.00      P1    
ATOM   1274  CA  VAL X  86     216.250 133.260 125.200  1.00  0.00      P1   C
ATOM   1275  HA  VAL X  86     216.610 133.200 124.260  1.00  0.00      P1   H
ATOM   1276  CB  VAL X  86     214.780 132.770 125.230  1.00  0.00      P1   C
ATOM   1277  HB  VAL X  86     214.520 132.760 126.190  1.00  0.00      P1   H
ATOM   1278  CG1 VAL X  86     213.830 133.690 124.460  1.00  0.00      P1   C
ATOM   1279 HG11 VAL X  86     212.900 133.330 124.520  1.00  0.00      P1   H
ATOM   1280 HG12 VAL X  86     213.860 134.610 124.870  1.00  0.00      P1   H
ATOM   1281 HG13 VAL X  86     214.110 133.750 123.510  1.00  0.00      P1   H
ATOM   1282  CG2 VAL X  86     214.660 131.360 124.630  1.00  0.00      P1   C
ATOM   1283 HG21 VAL X  86     213.700 131.070 124.660  1.00  0.00      P1   H
ATOM   1284 HG22 VAL X  86     214.970 131.380 123.670  1.00  0.00      P1   H
ATOM   1285 HG23 VAL X  86     215.220 130.720 125.150  1.00  0.00      P1   H
ATOM   1286  C   VAL X  86     216.330 134.720 125.670  1.00  0.00      P1   C
ATOM   1287  O   VAL X  86     216.650 135.630 124.900  1.00  0.00      P1   O
ATOM   1288  N   ALA X  87     216.100 134.950 126.970  1.00  0.00      P1   N
ATOM   1289  HN  ALA X  87     215.874 134.210 127.603  0.00  0.00      P1    
ATOM   1290  CA  ALA X  87     216.160 136.280 127.560  1.00  0.00      P1   C
ATOM   1291  HA  ALA X  87     215.690 136.880 126.910  1.00  0.00      P1   H
ATOM   1292  CB  ALA X  87     215.480 136.220 128.930  1.00  0.00      P1   C
ATOM   1293  HB1 ALA X  87     215.510 137.120 129.360  1.00  0.00      P1   H
ATOM   1294  HB2 ALA X  87     214.520 135.940 128.810  1.00  0.00      P1   H
ATOM   1295  HB3 ALA X  87     215.950 135.560 129.510  1.00  0.00      P1   H
ATOM   1296  C   ALA X  87     217.590 136.800 127.730  1.00  0.00      P1   C
ATOM   1297  O   ALA X  87     217.850 137.970 127.480  1.00  0.00      P1   O
ATOM   1298  N   CYS X  88     218.520 135.950 128.150  1.00  0.00      P1   N
ATOM   1299  HN  CYS X  88     218.361 134.980 128.326  0.00  0.00      P1    
ATOM   1300  CA  CYS X  88     219.890 136.400 128.390  1.00  0.00      P1   C
ATOM   1301  HA  CYS X  88     219.820 137.180 129.010  1.00  0.00      P1   H
ATOM   1302  CB  CYS X  88     220.680 135.260 129.040  1.00  0.00      P1   C
ATOM   1303  HB1 CYS X  88     220.800 134.570 128.330  1.00  0.00      P1   H
ATOM   1304  HB2 CYS X  88     220.100 134.900 129.770  1.00  0.00      P1   H
ATOM   1305  SG  CYS X  88     222.260 135.910 129.670  1.00  0.00      P1   S
ATOM   1306  HG1 CYS X  88     222.696 134.778 130.224  0.00  0.00      P1    
ATOM   1307  C   CYS X  88     220.550 136.900 127.100  1.00  0.00      P1   C
ATOM   1308  O   CYS X  88     221.060 138.000 127.090  1.00  0.00      P1   O
ATOM   1309  N   GLU X  89     220.440 136.140 126.020  1.00  0.00      P1   N
ATOM   1310  HN  GLU X  89     220.061 135.224 126.114  0.00  0.00      P1    
ATOM   1311  CA  GLU X  89     220.820 136.490 124.650  1.00  0.00      P1   C
ATOM   1312  HA  GLU X  89     221.790 136.710 124.690  1.00  0.00      P1   H
ATOM   1313  CB  GLU X  89     220.590 135.310 123.690  1.00  0.00      P1   C
ATOM   1314  HB1 GLU X  89     220.770 135.610 122.760  1.00  0.00      P1   H
ATOM   1315  HB2 GLU X  89     219.650 135.000 123.770  1.00  0.00      P1   H
ATOM   1316  CG  GLU X  89     221.540 134.150 124.040  1.00  0.00      P1   C
ATOM   1317  HG1 GLU X  89     221.450 133.950 125.020  1.00  0.00      P1   H
ATOM   1318  HG2 GLU X  89     222.480 134.430 123.840  1.00  0.00      P1   H
ATOM   1319  CD  GLU X  89     221.250 132.860 123.270  1.00  0.00      P1   C
ATOM   1320  OE1 GLU X  89     220.090 132.670 122.820  1.00  0.00      P1   O
ATOM   1321  OE2 GLU X  89     222.190 132.040 123.180  1.00  0.00      P1   O
ATOM   1322  C   GLU X  89     220.050 137.730 124.170  1.00  0.00      P1   C
ATOM   1323  O   GLU X  89     220.660 138.670 123.660  1.00  0.00      P1   O
ATOM   1324  N   GLN X  90     218.740 137.810 124.440  1.00  0.00      P1   N
ATOM   1325  HN  GLN X  90     218.213 137.054 124.825  0.00  0.00      P1    
ATOM   1326  CA  GLN X  90     217.960 139.030 124.190  1.00  0.00      P1   C
ATOM   1327  HA  GLN X  90     218.110 139.210 123.220  1.00  0.00      P1   H
ATOM   1328  CB  GLN X  90     216.470 138.760 124.480  1.00  0.00      P1   C
ATOM   1329  HB1 GLN X  90     216.390 138.530 125.450  1.00  0.00      P1   H
ATOM   1330  HB2 GLN X  90     216.190 137.980 123.930  1.00  0.00      P1   H
ATOM   1331  CG  GLN X  90     215.490 139.910 124.200  1.00  0.00      P1   C
ATOM   1332  HG1 GLN X  90     215.710 140.670 124.800  1.00  0.00      P1   H
ATOM   1333  HG2 GLN X  90     214.560 139.590 124.410  1.00  0.00      P1   H
ATOM   1334  CD  GLN X  90     215.500 140.410 122.760  1.00  0.00      P1   C
ATOM   1335  OE1 GLN X  90     215.570 141.610 122.490  1.00  0.00      P1   O
ATOM   1336  NE2 GLN X  90     215.450 139.560 121.770  1.00  0.00      P1   N
ATOM   1337 HE21 GLN X  90     215.410 138.570 121.960  1.00  0.00      P1   H
ATOM   1338 HE22 GLN X  90     215.460 139.880 120.820  1.00  0.00      P1   H
ATOM   1339  C   GLN X  90     218.490 140.290 124.910  1.00  0.00      P1   C
ATOM   1340  O   GLN X  90     218.240 141.410 124.440  1.00  0.00      P1   O
ATOM   1341  N   PHE X  91     219.250 140.140 126.000  1.00  0.00      P1   N
ATOM   1342  HN  PHE X  91     219.439 139.220 126.341  0.00  0.00      P1    
ATOM   1343  CA  PHE X  91     219.860 141.210 126.780  1.00  0.00      P1   C
ATOM   1344  HA  PHE X  91     219.440 142.070 126.480  1.00  0.00      P1   H
ATOM   1345  CB  PHE X  91     219.520 141.010 128.260  1.00  0.00      P1   C
ATOM   1346  HB1 PHE X  91     219.910 141.770 128.780  1.00  0.00      P1   H
ATOM   1347  HB2 PHE X  91     219.940 140.150 128.560  1.00  0.00      P1   H
ATOM   1348  CG  PHE X  91     218.030 140.940 128.580  1.00  0.00      P1   C
ATOM   1349  CD1 PHE X  91     217.590 140.130 129.640  1.00  0.00      P1   C
ATOM   1350  HD1 PHE X  91     218.260 139.690 130.240  1.00  0.00      P1   H
ATOM   1351  CE1 PHE X  91     216.210 139.950 129.870  1.00  0.00      P1   C
ATOM   1352  HE1 PHE X  91     215.910 139.370 130.630  1.00  0.00      P1   H
ATOM   1353  CZ  PHE X  91     215.270 140.580 129.050  1.00  0.00      P1   C
ATOM   1354  HZ  PHE X  91     214.290 140.430 129.200  1.00  0.00      P1   H
ATOM   1355  CD2 PHE X  91     217.070 141.600 127.780  1.00  0.00      P1   C
ATOM   1356  HD2 PHE X  91     217.370 142.210 127.040  1.00  0.00      P1   H
ATOM   1357  CE2 PHE X  91     215.700 141.430 128.010  1.00  0.00      P1   C
ATOM   1358  HE2 PHE X  91     215.030 141.910 127.440  1.00  0.00      P1   H
ATOM   1359  C   PHE X  91     221.380 141.350 126.470  1.00  0.00      P1   C
ATOM   1360  O   PHE X  91     222.000 142.340 126.850  1.00  0.00      P1   O
ATOM   1361  N   LEU X  92     221.980 140.410 125.720  1.00  0.00      P1   N
ATOM   1362  HN  LEU X  92     221.481 139.886 125.033  0.00  0.00      P1    
ATOM   1363  CA  LEU X  92     223.410 140.060 125.830  1.00  0.00      P1   C
ATOM   1364  HA  LEU X  92     223.580 140.090 126.810  1.00  0.00      P1   H
ATOM   1365  CB  LEU X  92     223.620 138.670 125.200  1.00  0.00      P1   C
ATOM   1366  HB1 LEU X  92     223.360 138.730 124.230  1.00  0.00      P1   H
ATOM   1367  HB2 LEU X  92     223.010 138.030 125.670  1.00  0.00      P1   H
ATOM   1368  CG  LEU X  92     225.030 138.050 125.230  1.00  0.00      P1   C
ATOM   1369  HG  LEU X  92     225.650 138.670 124.740  1.00  0.00      P1   H
ATOM   1370  CD1 LEU X  92     225.550 137.880 126.670  1.00  0.00      P1   C
ATOM   1371 HD11 LEU X  92     226.470 137.480 126.640  1.00  0.00      P1   H
ATOM   1372 HD12 LEU X  92     225.590 138.780 127.110  1.00  0.00      P1   H
ATOM   1373 HD13 LEU X  92     224.930 137.280 127.180  1.00  0.00      P1   H
ATOM   1374  CD2 LEU X  92     225.000 136.660 124.590  1.00  0.00      P1   C
ATOM   1375 HD21 LEU X  92     225.910 136.260 124.610  1.00  0.00      P1   H
ATOM   1376 HD22 LEU X  92     224.360 136.080 125.090  1.00  0.00      P1   H
ATOM   1377 HD23 LEU X  92     224.690 136.750 123.640  1.00  0.00      P1   H
ATOM   1378  C   LEU X  92     224.400 141.040 125.220  1.00  0.00      P1   C
ATOM   1379  O   LEU X  92     225.540 141.130 125.670  1.00  0.00      P1   O
ATOM   1380  N   GLY X  93     223.950 141.790 124.220  1.00  0.00      P1   N
ATOM   1381  HN  GLY X  93     223.067 141.573 123.806  0.00  0.00      P1    
ATOM   1382  CA  GLY X  93     224.650 142.940 123.650  1.00  0.00      P1   C
ATOM   1383  HA1 GLY X  93     224.940 142.710 122.720  1.00  0.00      P1   H
ATOM   1384  HA2 GLY X  93     225.440 143.140 124.220  1.00  0.00      P1   H
ATOM   1385  C   GLY X  93     223.710 144.140 123.610  1.00  0.00      P1   C
ATOM   1386  O   GLY X  93     223.810 144.960 122.710  1.00  0.00      P1   O
ATOM   1387  N   LYS X  94     222.760 144.220 124.560  1.00  0.00      P1   N
ATOM   1388  HN  LYS X  94     222.511 143.453 125.150  0.00  0.00      P1    
ATOM   1389  CA  LYS X  94     222.010 145.460 124.800  1.00  0.00      P1   C
ATOM   1390  HA  LYS X  94     221.900 145.880 123.900  1.00  0.00      P1   H
ATOM   1391  CB  LYS X  94     220.650 145.170 125.440  1.00  0.00      P1   C
ATOM   1392  HB1 LYS X  94     220.350 145.980 125.940  1.00  0.00      P1   H
ATOM   1393  HB2 LYS X  94     220.750 144.400 126.080  1.00  0.00      P1   H
ATOM   1394  CG  LYS X  94     219.600 144.800 124.400  1.00  0.00      P1   C
ATOM   1395  HG1 LYS X  94     219.780 143.880 124.060  1.00  0.00      P1   H
ATOM   1396  HG2 LYS X  94     219.650 145.450 123.640  1.00  0.00      P1   H
ATOM   1397  CD  LYS X  94     218.200 144.860 125.030  1.00  0.00      P1   C
ATOM   1398  HD1 LYS X  94     218.110 145.730 125.530  1.00  0.00      P1   H
ATOM   1399  HD2 LYS X  94     218.110 144.100 125.670  1.00  0.00      P1   H
ATOM   1400  CE  LYS X  94     217.080 144.770 124.000  1.00  0.00      P1   C
ATOM   1401  HE1 LYS X  94     217.040 145.610 123.460  1.00  0.00      P1   H
ATOM   1402  HE2 LYS X  94     216.210 144.620 124.460  1.00  0.00      P1   H
ATOM   1403  NZ  LYS X  94     217.300 143.640 123.070  1.00  0.00      P1   N
ATOM   1404  HZ1 LYS X  94     216.560 143.600 122.400  1.00  0.00      P1   H
ATOM   1405  HZ2 LYS X  94     218.170 143.770 122.590  1.00  0.00      P1   H
ATOM   1406  HZ3 LYS X  94     217.340 142.780 123.580  1.00  0.00      P1   H
ATOM   1407  C   LYS X  94     222.800 146.380 125.720  1.00  0.00      P1   C
ATOM   1408  O   LYS X  94     223.660 145.930 126.480  1.00  0.00      P1   O
ATOM   1409  N   ASN X  95     222.400 147.650 125.760  1.00  0.00      P1   N
ATOM   1410  HN  ASN X  95     221.935 148.133 125.019  0.00  0.00      P1    
ATOM   1411  CA  ASN X  95     222.630 148.450 126.950  1.00  0.00      P1   C
ATOM   1412  HA  ASN X  95     223.510 148.140 127.300  1.00  0.00      P1   H
ATOM   1413  CB  ASN X  95     222.770 149.960 126.630  1.00  0.00      P1   C
ATOM   1414  HB1 ASN X  95     223.350 150.380 127.330  1.00  0.00      P1   H
ATOM   1415  HB2 ASN X  95     221.870 150.380 126.660  1.00  0.00      P1   H
ATOM   1416  CG  ASN X  95     223.390 150.260 125.270  1.00  0.00      P1   C
ATOM   1417  OD1 ASN X  95     224.590 150.260 125.100  1.00  0.00      P1   O
ATOM   1418  ND2 ASN X  95     222.570 150.510 124.280  1.00  0.00      P1   N
ATOM   1419 HD21 ASN X  95     221.580 150.510 124.430  1.00  0.00      P1   H
ATOM   1420 HD22 ASN X  95     222.940 150.710 123.370  1.00  0.00      P1   H
ATOM   1421  C   ASN X  95     221.520 148.180 127.990  1.00  0.00      P1   C
ATOM   1422  O   ASN X  95     220.350 147.910 127.680  1.00  0.00      P1   O
ATOM   1423  N   VAL X  96     221.870 148.290 129.270  1.00  0.00      P1   N
ATOM   1424  HN  VAL X  96     222.791 148.525 129.568  0.00  0.00      P1    
ATOM   1425  CA  VAL X  96     220.910 148.070 130.370  1.00  0.00      P1   C
ATOM   1426  HA  VAL X  96     220.620 147.120 130.250  1.00  0.00      P1   H
ATOM   1427  CB  VAL X  96     221.600 148.250 131.740  1.00  0.00      P1   C
ATOM   1428  HB  VAL X  96     222.380 147.640 131.720  1.00  0.00      P1   H
ATOM   1429  CG1 VAL X  96     222.110 149.680 132.000  1.00  0.00      P1   C
ATOM   1430 HG11 VAL X  96     222.540 149.720 132.900  1.00  0.00      P1   H
ATOM   1431 HG12 VAL X  96     222.780 149.920 131.300  1.00  0.00      P1   H
ATOM   1432 HG13 VAL X  96     221.340 150.320 131.970  1.00  0.00      P1   H
ATOM   1433  CG2 VAL X  96     220.660 147.860 132.890  1.00  0.00      P1   C
ATOM   1434 HG21 VAL X  96     221.130 147.990 133.760  1.00  0.00      P1   H
ATOM   1435 HG22 VAL X  96     219.850 148.440 132.870  1.00  0.00      P1   H
ATOM   1436 HG23 VAL X  96     220.390 146.910 132.790  1.00  0.00      P1   H
ATOM   1437  C   VAL X  96     219.640 148.940 130.250  1.00  0.00      P1   C
ATOM   1438  O   VAL X  96     218.520 148.530 130.560  1.00  0.00      P1   O
ATOM   1439  N   GLN X  97     219.840 150.150 129.720  1.00  0.00      P1   N
ATOM   1440  HN  GLN X  97     220.774 150.430 129.504  0.00  0.00      P1    
ATOM   1441  CA  GLN X  97     218.830 151.140 129.410  1.00  0.00      P1   C
ATOM   1442  HA  GLN X  97     218.360 151.380 130.260  1.00  0.00      P1   H
ATOM   1443  CB  GLN X  97     219.540 152.380 128.810  1.00  0.00      P1   C
ATOM   1444  HB1 GLN X  97     218.860 153.080 128.640  1.00  0.00      P1   H
ATOM   1445  HB2 GLN X  97     219.970 152.110 127.950  1.00  0.00      P1   H
ATOM   1446  CG  GLN X  97     220.640 152.970 129.740  1.00  0.00      P1   C
ATOM   1447  HG1 GLN X  97     221.280 152.240 129.980  1.00  0.00      P1   H
ATOM   1448  HG2 GLN X  97     220.200 153.320 130.570  1.00  0.00      P1   H
ATOM   1449  CD  GLN X  97     221.420 154.110 129.090  1.00  0.00      P1   C
ATOM   1450  OE1 GLN X  97     220.920 154.830 128.260  1.00  0.00      P1   O
ATOM   1451  NE2 GLN X  97     222.680 154.290 129.450  1.00  0.00      P1   N
ATOM   1452 HE21 GLN X  97     223.100 153.690 130.130  1.00  0.00      P1   H
ATOM   1453 HE22 GLN X  97     223.210 155.030 129.030  1.00  0.00      P1   H
ATOM   1454  C   GLN X  97     217.770 150.570 128.460  1.00  0.00      P1   C
ATOM   1455  O   GLN X  97     216.570 150.610 128.750  1.00  0.00      P1   O
ATOM   1456  N   ASP X  98     218.190 149.950 127.350  1.00  0.00      P1   N
ATOM   1457  HN  ASP X  98     219.144 149.894 127.068  0.00  0.00      P1    
ATOM   1458  CA  ASP X  98     217.280 149.280 126.420  1.00  0.00      P1   C
ATOM   1459  HA  ASP X  98     216.530 149.930 126.430  1.00  0.00      P1   H
ATOM   1460  CB  ASP X  98     217.810 149.200 124.970  1.00  0.00      P1   C
ATOM   1461  HB1 ASP X  98     217.530 150.020 124.480  1.00  0.00      P1   H
ATOM   1462  HB2 ASP X  98     217.410 148.390 124.530  1.00  0.00      P1   H
ATOM   1463  CG  ASP X  98     219.320 149.090 124.850  1.00  0.00      P1   C
ATOM   1464  OD1 ASP X  98     219.990 150.080 125.220  1.00  0.00      P1   O
ATOM   1465  OD2 ASP X  98     219.830 148.040 124.410  1.00  0.00      P1   O
ATOM   1466  C   ASP X  98     216.700 147.950 126.910  1.00  0.00      P1   C
ATOM   1467  O   ASP X  98     215.610 147.590 126.470  1.00  0.00      P1   O
ATOM   1468  N   ILE X  99     217.280 147.270 127.910  1.00  0.00      P1   N
ATOM   1469  HN  ILE X  99     218.208 147.411 128.247  0.00  0.00      P1    
ATOM   1470  CA  ILE X  99     216.530 146.200 128.620  1.00  0.00      P1   C
ATOM   1471  HA  ILE X  99     216.210 145.590 127.900  1.00  0.00      P1   H
ATOM   1472  CB  ILE X  99     217.450 145.450 129.630  1.00  0.00      P1   C
ATOM   1473  HB  ILE X  99     217.760 146.120 130.300  1.00  0.00      P1   H
ATOM   1474  CG2 ILE X  99     216.680 144.340 130.370  1.00  0.00      P1   C
ATOM   1475 HG21 ILE X  99     217.300 143.870 131.010  1.00  0.00      P1   H
ATOM   1476 HG22 ILE X  99     215.920 144.740 130.880  1.00  0.00      P1   H
ATOM   1477 HG23 ILE X  99     216.330 143.680 129.710  1.00  0.00      P1   H
ATOM   1478  CG1 ILE X  99     218.710 144.870 128.940  1.00  0.00      P1   C
ATOM   1479 HG11 ILE X  99     219.150 145.600 128.420  1.00  0.00      P1   H
ATOM   1480 HG12 ILE X  99     218.430 144.140 128.320  1.00  0.00      P1   H
ATOM   1481  CD  ILE X  99     219.730 144.300 129.930  1.00  0.00      P1   C
ATOM   1482  HD1 ILE X  99     220.520 143.950 129.420  1.00  0.00      P1   H
ATOM   1483  HD2 ILE X  99     220.040 145.020 130.550  1.00  0.00      P1   H
ATOM   1484  HD3 ILE X  99     219.310 143.560 130.450  1.00  0.00      P1   H
ATOM   1485  C   ILE X  99     215.310 146.760 129.360  1.00  0.00      P1   C
ATOM   1486  O   ILE X  99     214.170 146.350 129.120  1.00  0.00      P1   O
ATOM   1487  N   LYS X 100     215.560 147.730 130.250  1.00  0.00      P1   N
ATOM   1488  HN  LYS X 100     216.472 148.115 130.383  0.00  0.00      P1    
ATOM   1489  CA  LYS X 100     214.500 148.310 131.110  1.00  0.00      P1   C
ATOM   1490  HA  LYS X 100     214.060 147.570 131.620  1.00  0.00      P1   H
ATOM   1491  CB  LYS X 100     215.170 149.300 132.090  1.00  0.00      P1   C
ATOM   1492  HB1 LYS X 100     214.470 149.840 132.560  1.00  0.00      P1   H
ATOM   1493  HB2 LYS X 100     215.780 149.920 131.580  1.00  0.00      P1   H
ATOM   1494  CG  LYS X 100     215.990 148.500 133.110  1.00  0.00      P1   C
ATOM   1495  HG1 LYS X 100     216.700 147.990 132.620  1.00  0.00      P1   H
ATOM   1496  HG2 LYS X 100     215.380 147.860 133.570  1.00  0.00      P1   H
ATOM   1497  CD  LYS X 100     216.690 149.340 134.200  1.00  0.00      P1   C
ATOM   1498  HD1 LYS X 100     216.010 149.710 134.830  1.00  0.00      P1   H
ATOM   1499  HD2 LYS X 100     217.200 150.080 133.770  1.00  0.00      P1   H
ATOM   1500  CE  LYS X 100     217.650 148.400 134.950  1.00  0.00      P1   C
ATOM   1501  HE1 LYS X 100     218.410 148.160 134.350  1.00  0.00      P1   H
ATOM   1502  HE2 LYS X 100     217.160 147.570 135.220  1.00  0.00      P1   H
ATOM   1503  NZ  LYS X 100     218.220 149.000 136.170  1.00  0.00      P1   N
ATOM   1504  HZ1 LYS X 100     218.830 148.350 136.610  1.00  0.00      P1   H
ATOM   1505  HZ2 LYS X 100     218.730 149.830 135.930  1.00  0.00      P1   H
ATOM   1506  HZ3 LYS X 100     217.480 149.240 136.800  1.00  0.00      P1   H
ATOM   1507  C   LYS X 100     213.400 148.940 130.270  1.00  0.00      P1   C
ATOM   1508  O   LYS X 100     212.230 148.770 130.620  1.00  0.00      P1   O
ATOM   1509  N   ASN X 101     213.740 149.540 129.130  1.00  0.00      P1   N
ATOM   1510  HN  ASN X 101     214.687 149.680 128.844  0.00  0.00      P1    
ATOM   1511  CA  ASN X 101     212.740 150.050 128.190  1.00  0.00      P1   C
ATOM   1512  HA  ASN X 101     212.030 150.410 128.790  1.00  0.00      P1   H
ATOM   1513  CB  ASN X 101     213.390 151.130 127.320  1.00  0.00      P1   C
ATOM   1514  HB1 ASN X 101     212.780 151.350 126.560  1.00  0.00      P1   H
ATOM   1515  HB2 ASN X 101     214.260 150.790 126.950  1.00  0.00      P1   H
ATOM   1516  CG  ASN X 101     213.660 152.410 128.100  1.00  0.00      P1   C
ATOM   1517  OD1 ASN X 101     212.800 152.950 128.760  1.00  0.00      P1   O
ATOM   1518  ND2 ASN X 101     214.860 152.930 128.060  1.00  0.00      P1   N
ATOM   1519 HD21 ASN X 101     215.580 152.490 127.520  1.00  0.00      P1   H
ATOM   1520 HD22 ASN X 101     215.060 153.770 128.570  1.00  0.00      P1   H
ATOM   1521  C   ASN X 101     212.030 148.990 127.320  1.00  0.00      P1   C
ATOM   1522  O   ASN X 101     210.860 149.190 127.030  1.00  0.00      P1   O
ATOM   1523  N   VAL X 102     212.640 147.860 126.910  1.00  0.00      P1   N
ATOM   1524  HN  VAL X 102     213.613 147.683 127.034  0.00  0.00      P1    
ATOM   1525  CA  VAL X 102     211.900 146.770 126.230  1.00  0.00      P1   C
ATOM   1526  HA  VAL X 102     211.430 147.190 125.460  1.00  0.00      P1   H
ATOM   1527  CB  VAL X 102     212.860 145.690 125.680  1.00  0.00      P1   C
ATOM   1528  HB  VAL X 102     213.520 145.520 126.420  1.00  0.00      P1   H
ATOM   1529  CG1 VAL X 102     212.200 144.350 125.330  1.00  0.00      P1   C
ATOM   1530 HG11 VAL X 102     212.890 143.720 124.980  1.00  0.00      P1   H
ATOM   1531 HG12 VAL X 102     211.780 143.960 126.150  1.00  0.00      P1   H
ATOM   1532 HG13 VAL X 102     211.500 144.490 124.630  1.00  0.00      P1   H
ATOM   1533  CG2 VAL X 102     213.510 146.210 124.390  1.00  0.00      P1   C
ATOM   1534 HG21 VAL X 102     214.130 145.510 124.030  1.00  0.00      P1   H
ATOM   1535 HG22 VAL X 102     212.800 146.400 123.710  1.00  0.00      P1   H
ATOM   1536 HG23 VAL X 102     214.020 147.040 124.590  1.00  0.00      P1   H
ATOM   1537  C   VAL X 102     210.830 146.170 127.160  1.00  0.00      P1   C
ATOM   1538  O   VAL X 102     209.660 145.990 126.770  1.00  0.00      P1   O
ATOM   1539  N   VAL X 103     211.200 145.940 128.420  1.00  0.00      P1   N
ATOM   1540  HN  VAL X 103     212.110 146.120 128.785  0.00  0.00      P1    
ATOM   1541  CA  VAL X 103     210.250 145.380 129.400  1.00  0.00      P1   C
ATOM   1542  HA  VAL X 103     209.820 144.620 128.930  1.00  0.00      P1   H
ATOM   1543  CB  VAL X 103     210.990 144.840 130.640  1.00  0.00      P1   C
ATOM   1544  HB  VAL X 103     211.490 145.590 131.050  1.00  0.00      P1   H
ATOM   1545  CG1 VAL X 103     209.990 144.250 131.640  1.00  0.00      P1   C
ATOM   1546 HG11 VAL X 103     210.490 143.910 132.440  1.00  0.00      P1   H
ATOM   1547 HG12 VAL X 103     209.360 144.970 131.940  1.00  0.00      P1   H
ATOM   1548 HG13 VAL X 103     209.480 143.510 131.220  1.00  0.00      P1   H
ATOM   1549  CG2 VAL X 103     211.950 143.710 130.230  1.00  0.00      P1   C
ATOM   1550 HG21 VAL X 103     212.420 143.360 131.040  1.00  0.00      P1   H
ATOM   1551 HG22 VAL X 103     211.440 142.970 129.800  1.00  0.00      P1   H
ATOM   1552 HG23 VAL X 103     212.620 144.070 129.580  1.00  0.00      P1   H
ATOM   1553  C   VAL X 103     209.140 146.370 129.780  1.00  0.00      P1   C
ATOM   1554  O   VAL X 103     207.940 146.060 129.660  1.00  0.00      P1   O
ATOM   1555  N   LEU X 104     209.530 147.600 130.140  1.00  0.00      P1   N
ATOM   1556  HN  LEU X 104     210.489 147.850 130.254  0.00  0.00      P1    
ATOM   1557  CA  LEU X 104     208.590 148.690 130.400  1.00  0.00      P1   C
ATOM   1558  HA  LEU X 104     208.070 148.420 131.220  1.00  0.00      P1   H
ATOM   1559  CB  LEU X 104     209.350 150.000 130.650  1.00  0.00      P1   C
ATOM   1560  HB1 LEU X 104     210.000 150.130 129.900  1.00  0.00      P1   H
ATOM   1561  HB2 LEU X 104     209.850 149.920 131.520  1.00  0.00      P1   H
ATOM   1562  CG  LEU X 104     208.470 151.270 130.730  1.00  0.00      P1   C
ATOM   1563  HG  LEU X 104     208.000 151.360 129.850  1.00  0.00      P1   H
ATOM   1564  CD1 LEU X 104     207.420 151.180 131.830  1.00  0.00      P1   C
ATOM   1565 HD11 LEU X 104     206.880 152.010 131.850  1.00  0.00      P1   H
ATOM   1566 HD12 LEU X 104     206.820 150.390 131.660  1.00  0.00      P1   H
ATOM   1567 HD13 LEU X 104     207.880 151.060 132.720  1.00  0.00      P1   H
ATOM   1568  CD2 LEU X 104     209.340 152.490 131.010  1.00  0.00      P1   C
ATOM   1569 HD21 LEU X 104     208.760 153.310 131.060  1.00  0.00      P1   H
ATOM   1570 HD22 LEU X 104     209.820 152.370 131.880  1.00  0.00      P1   H
ATOM   1571 HD23 LEU X 104     210.010 152.600 130.280  1.00  0.00      P1   H
ATOM   1572  C   LEU X 104     207.640 148.850 129.220  1.00  0.00      P1   C
ATOM   1573  O   LEU X 104     206.450 148.990 129.460  1.00  0.00      P1   O
ATOM   1574  N   GLN X 105     208.120 148.780 127.980  1.00  0.00      P1   N
ATOM   1575  HN  GLN X 105     209.077 148.598 127.760  0.00  0.00      P1    
ATOM   1576  CA  GLN X 105     207.260 148.970 126.820  1.00  0.00      P1   C
ATOM   1577  HA  GLN X 105     206.720 149.750 127.110  1.00  0.00      P1   H
ATOM   1578  CB  GLN X 105     208.050 149.370 125.560  1.00  0.00      P1   C
ATOM   1579  HB1 GLN X 105     208.530 148.560 125.220  1.00  0.00      P1   H
ATOM   1580  HB2 GLN X 105     208.720 150.060 125.820  1.00  0.00      P1   H
ATOM   1581  CG  GLN X 105     207.170 149.940 124.420  1.00  0.00      P1   C
ATOM   1582  HG1 GLN X 105     206.580 149.210 124.090  1.00  0.00      P1   H
ATOM   1583  HG2 GLN X 105     207.780 150.240 123.680  1.00  0.00      P1   H
ATOM   1584  CD  GLN X 105     206.270 151.130 124.790  1.00  0.00      P1   C
ATOM   1585  OE1 GLN X 105     205.150 151.260 124.310  1.00  0.00      P1   O
ATOM   1586  NE2 GLN X 105     206.720 152.050 125.640  1.00  0.00      P1   N
ATOM   1587 HE21 GLN X 105     207.640 151.960 126.030  1.00  0.00      P1   H
ATOM   1588 HE22 GLN X 105     206.140 152.820 125.890  1.00  0.00      P1   H
ATOM   1589  C   GLN X 105     206.240 147.860 126.580  1.00  0.00      P1   C
ATOM   1590  O   GLN X 105     205.100 148.170 126.240  1.00  0.00      P1   O
ATOM   1591  N   THR X 106     206.610 146.590 126.880  1.00  0.00      P1   N
ATOM   1592  HN  THR X 106     207.548 146.278 127.030  0.00  0.00      P1    
ATOM   1593  CA  THR X 106     205.590 145.530 127.010  1.00  0.00      P1   C
ATOM   1594  HA  THR X 106     205.220 145.410 126.090  1.00  0.00      P1   H
ATOM   1595  CB  THR X 106     206.210 144.200 127.450  1.00  0.00      P1   C
ATOM   1596  HB  THR X 106     206.450 144.250 128.420  1.00  0.00      P1   H
ATOM   1597  OG1 THR X 106     207.420 143.970 126.760  1.00  0.00      P1   O
ATOM   1598  HG1 THR X 106     207.820 143.100 127.050  1.00  0.00      P1   H
ATOM   1599  CG2 THR X 106     205.280 143.020 127.170  1.00  0.00      P1   C
ATOM   1600 HG21 THR X 106     205.720 142.170 127.460  1.00  0.00      P1   H
ATOM   1601 HG22 THR X 106     204.420 143.140 127.660  1.00  0.00      P1   H
ATOM   1602 HG23 THR X 106     205.090 142.970 126.180  1.00  0.00      P1   H
ATOM   1603  C   THR X 106     204.460 145.960 127.990  1.00  0.00      P1   C
ATOM   1604  O   THR X 106     203.270 146.050 127.620  1.00  0.00      P1   O
ATOM   1605  N   LEU X 107     204.830 146.300 129.240  1.00  0.00      P1   N
ATOM   1606  HN  LEU X 107     205.772 146.375 129.562  0.00  0.00      P1    
ATOM   1607  CA  LEU X 107     203.810 146.600 130.270  1.00  0.00      P1   C
ATOM   1608  HA  LEU X 107     203.240 145.780 130.270  1.00  0.00      P1   H
ATOM   1609  CB  LEU X 107     204.490 146.860 131.640  1.00  0.00      P1   C
ATOM   1610  HB1 LEU X 107     203.860 147.410 132.190  1.00  0.00      P1   H
ATOM   1611  HB2 LEU X 107     205.320 147.390 131.470  1.00  0.00      P1   H
ATOM   1612  CG  LEU X 107     204.900 145.640 132.490  1.00  0.00      P1   C
ATOM   1613  HG  LEU X 107     204.110 145.030 132.480  1.00  0.00      P1   H
ATOM   1614  CD1 LEU X 107     206.090 144.870 131.940  1.00  0.00      P1   C
ATOM   1615 HD11 LEU X 107     206.290 144.100 132.540  1.00  0.00      P1   H
ATOM   1616 HD12 LEU X 107     205.880 144.530 131.020  1.00  0.00      P1   H
ATOM   1617 HD13 LEU X 107     206.890 145.470 131.900  1.00  0.00      P1   H
ATOM   1618  CD2 LEU X 107     205.280 146.120 133.890  1.00  0.00      P1   C
ATOM   1619 HD21 LEU X 107     205.550 145.330 134.450  1.00  0.00      P1   H
ATOM   1620 HD22 LEU X 107     206.050 146.760 133.830  1.00  0.00      P1   H
ATOM   1621 HD23 LEU X 107     204.500 146.580 134.320  1.00  0.00      P1   H
ATOM   1622  C   LEU X 107     202.920 147.830 129.950  1.00  0.00      P1   C
ATOM   1623  O   LEU X 107     201.690 147.820 130.090  1.00  0.00      P1   O
ATOM   1624  N   GLU X 108     203.580 148.900 129.560  1.00  0.00      P1   N
ATOM   1625  HN  GLU X 108     204.568 148.834 129.449  0.00  0.00      P1    
ATOM   1626  CA  GLU X 108     203.040 150.210 129.260  1.00  0.00      P1   C
ATOM   1627  HA  GLU X 108     202.540 150.520 130.070  1.00  0.00      P1   H
ATOM   1628  CB  GLU X 108     204.220 151.140 128.950  1.00  0.00      P1   C
ATOM   1629  HB1 GLU X 108     204.650 150.850 128.100  1.00  0.00      P1   H
ATOM   1630  HB2 GLU X 108     204.890 151.070 129.700  1.00  0.00      P1   H
ATOM   1631  CG  GLU X 108     203.810 152.590 128.820  1.00  0.00      P1   C
ATOM   1632  HG1 GLU X 108     203.490 152.940 129.700  1.00  0.00      P1   H
ATOM   1633  HG2 GLU X 108     203.060 152.670 128.150  1.00  0.00      P1   H
ATOM   1634  CD  GLU X 108     205.000 153.410 128.340  1.00  0.00      P1   C
ATOM   1635  OE1 GLU X 108     204.950 153.850 127.170  1.00  0.00      P1   O
ATOM   1636  OE2 GLU X 108     205.960 153.580 129.120  1.00  0.00      P1   O
ATOM   1637  C   GLU X 108     202.060 150.160 128.080  1.00  0.00      P1   C
ATOM   1638  O   GLU X 108     200.960 150.730 128.160  1.00  0.00      P1   O
ATOM   1639  N   GLY X 109     202.400 149.420 127.020  1.00  0.00      P1   N
ATOM   1640  HN  GLY X 109     203.300 149.007 126.888  0.00  0.00      P1    
ATOM   1641  CA  GLY X 109     201.430 149.170 125.960  1.00  0.00      P1   C
ATOM   1642  HA1 GLY X 109     201.870 148.580 125.280  1.00  0.00      P1   H
ATOM   1643  HA2 GLY X 109     201.200 150.050 125.540  1.00  0.00      P1   H
ATOM   1644  C   GLY X 109     200.150 148.490 126.470  1.00  0.00      P1   C
ATOM   1645  O   GLY X 109     199.040 148.940 126.130  1.00  0.00      P1   O
ATOM   1646  N   HSD X 110     200.270 147.490 127.360  1.00  0.00      P1   N
ATOM   1647  HN  HSD X 110     201.123 147.061 127.655  0.00  0.00      P1    
ATOM   1648  CA  HSD X 110     199.050 146.950 127.980  1.00  0.00      P1   C
ATOM   1649  HA  HSD X 110     198.460 146.750 127.200  1.00  0.00      P1   H
ATOM   1650  CB  HSD X 110     199.370 145.650 128.740  1.00  0.00      P1   C
ATOM   1651  HB1 HSD X 110     198.570 145.360 129.260  1.00  0.00      P1   H
ATOM   1652  HB2 HSD X 110     200.140 145.820 129.370  1.00  0.00      P1   H
ATOM   1653  ND1 HSD X 110     199.000 144.140 126.700  1.00  0.00      P1   N
ATOM   1654  HD1 HSD X 110     198.129 144.536 126.407  0.00  0.00      P1    
ATOM   1655  CG  HSD X 110     199.760 144.540 127.800  1.00  0.00      P1   C
ATOM   1656  CE1 HSD X 110     199.730 143.210 126.060  1.00  0.00      P1   C
ATOM   1657  HE1 HSD X 110     199.450 142.730 125.240  1.00  0.00      P1   H
ATOM   1658  NE2 HSD X 110     200.910 143.020 126.690  1.00  0.00      P1   N
ATOM   1659  CD2 HSD X 110     200.940 143.850 127.790  1.00  0.00      P1   C
ATOM   1660  HD2 HSD X 110     201.690 143.940 128.460  1.00  0.00      P1   H
ATOM   1661  C   HSD X 110     198.240 147.940 128.830  1.00  0.00      P1   C
ATOM   1662  O   HSD X 110     197.010 147.930 128.760  1.00  0.00      P1   O
ATOM   1663  N   LEU X 111     198.870 148.870 129.570  1.00  0.00      P1   N
ATOM   1664  HN  LEU X 111     199.857 148.884 129.717  0.00  0.00      P1    
ATOM   1665  CA  LEU X 111     198.140 149.970 130.240  1.00  0.00      P1   C
ATOM   1666  HA  LEU X 111     197.470 149.540 130.840  1.00  0.00      P1   H
ATOM   1667  CB  LEU X 111     199.140 150.810 131.050  1.00  0.00      P1   C
ATOM   1668  HB1 LEU X 111     199.880 151.100 130.440  1.00  0.00      P1   H
ATOM   1669  HB2 LEU X 111     199.520 150.230 131.770  1.00  0.00      P1   H
ATOM   1670  CG  LEU X 111     198.580 152.080 131.730  1.00  0.00      P1   C
ATOM   1671  HG  LEU X 111     198.190 152.630 130.990  1.00  0.00      P1   H
ATOM   1672  CD1 LEU X 111     197.490 151.820 132.760  1.00  0.00      P1   C
ATOM   1673 HD11 LEU X 111     197.180 152.690 133.150  1.00  0.00      P1   H
ATOM   1674 HD12 LEU X 111     196.720 151.360 132.310  1.00  0.00      P1   H
ATOM   1675 HD13 LEU X 111     197.840 151.240 133.480  1.00  0.00      P1   H
ATOM   1676  CD2 LEU X 111     199.710 152.810 132.470  1.00  0.00      P1   C
ATOM   1677 HD21 LEU X 111     199.350 153.630 132.900  1.00  0.00      P1   H
ATOM   1678 HD22 LEU X 111     200.100 152.210 133.160  1.00  0.00      P1   H
ATOM   1679 HD23 LEU X 111     200.430 153.070 131.810  1.00  0.00      P1   H
ATOM   1680  C   LEU X 111     197.350 150.820 129.250  1.00  0.00      P1   C
ATOM   1681  O   LEU X 111     196.220 151.190 129.560  1.00  0.00      P1   O
ATOM   1682  N   ARG X 112     197.890 151.100 128.050  1.00  0.00      P1   N
ATOM   1683  HN  ARG X 112     198.835 150.879 127.820  0.00  0.00      P1    
ATOM   1684  CA  ARG X 112     197.090 151.760 127.000  1.00  0.00      P1   C
ATOM   1685  HA  ARG X 112     196.710 152.550 127.470  1.00  0.00      P1   H
ATOM   1686  CB  ARG X 112     197.970 152.170 125.800  1.00  0.00      P1   C
ATOM   1687  HB1 ARG X 112     197.400 152.710 125.170  1.00  0.00      P1   H
ATOM   1688  HB2 ARG X 112     198.280 151.340 125.340  1.00  0.00      P1   H
ATOM   1689  CG  ARG X 112     199.210 153.000 126.150  1.00  0.00      P1   C
ATOM   1690  HG1 ARG X 112     199.830 152.450 126.710  1.00  0.00      P1   H
ATOM   1691  HG2 ARG X 112     198.920 153.810 126.680  1.00  0.00      P1   H
ATOM   1692  CD  ARG X 112     199.930 153.460 124.880  1.00  0.00      P1   C
ATOM   1693  HD1 ARG X 112     199.500 154.290 124.520  1.00  0.00      P1   H
ATOM   1694  HD2 ARG X 112     199.890 152.740 124.190  1.00  0.00      P1   H
ATOM   1695  NE  ARG X 112     201.360 153.770 125.120  1.00  0.00      P1   N
ATOM   1696  HE  ARG X 112     201.550 154.550 125.710  1.00  0.00      P1   H
ATOM   1697  CZ  ARG X 112     202.400 153.110 124.650  1.00  0.00      P1   C
ATOM   1698  NH1 ARG X 112     203.610 153.520 124.850  1.00  0.00      P1   N
ATOM   1699 HH11 ARG X 112     203.770 154.350 125.380  1.00  0.00      P1   H
ATOM   1700 HH12 ARG X 112     204.380 153.000 124.480  1.00  0.00      P1   H
ATOM   1701  NH2 ARG X 112     202.290 152.030 123.930  1.00  0.00      P1   N
ATOM   1702 HH21 ARG X 112     201.390 151.660 123.720  1.00  0.00      P1   H
ATOM   1703 HH22 ARG X 112     203.110 151.570 123.600  1.00  0.00      P1   H
ATOM   1704  C   ARG X 112     195.930 150.900 126.480  1.00  0.00      P1   C
ATOM   1705  O   ARG X 112     194.920 151.490 126.110  1.00  0.00      P1   O
ATOM   1706  N   SER X 113     196.030 149.580 126.440  1.00  0.00      P1   N
ATOM   1707  HN  SER X 113     196.856 149.061 126.659  0.00  0.00      P1    
ATOM   1708  CA  SER X 113     194.870 148.740 126.050  1.00  0.00      P1   C
ATOM   1709  HA  SER X 113     194.520 149.140 125.210  1.00  0.00      P1   H
ATOM   1710  CB  SER X 113     195.370 147.300 125.840  1.00  0.00      P1   C
ATOM   1711  HB1 SER X 113     195.700 146.900 126.690  1.00  0.00      P1   H
ATOM   1712  HB2 SER X 113     196.090 147.270 125.150  1.00  0.00      P1   H
ATOM   1713  OG  SER X 113     194.310 146.490 125.380  1.00  0.00      P1   O
ATOM   1714  HG1 SER X 113     194.640 145.550 125.240  1.00  0.00      P1   H
ATOM   1715  C   SER X 113     193.740 148.750 127.090  1.00  0.00      P1   C
ATOM   1716  O   SER X 113     192.590 149.070 126.770  1.00  0.00      P1   O
ATOM   1717  N   ILE X 114     194.060 148.470 128.360  1.00  0.00      P1   N
ATOM   1718  HN  ILE X 114     194.986 148.244 128.655  0.00  0.00      P1    
ATOM   1719  CA  ILE X 114     193.060 148.470 129.450  1.00  0.00      P1   C
ATOM   1720  HA  ILE X 114     192.350 147.840 129.140  1.00  0.00      P1   H
ATOM   1721  CB  ILE X 114     193.640 147.940 130.780  1.00  0.00      P1   C
ATOM   1722  HB  ILE X 114     194.330 148.620 131.050  1.00  0.00      P1   H
ATOM   1723  CG2 ILE X 114     192.540 147.830 131.840  1.00  0.00      P1   C
ATOM   1724 HG21 ILE X 114     192.930 147.480 132.700  1.00  0.00      P1   H
ATOM   1725 HG22 ILE X 114     192.130 148.720 132.000  1.00  0.00      P1   H
ATOM   1726 HG23 ILE X 114     191.830 147.190 131.520  1.00  0.00      P1   H
ATOM   1727  CG1 ILE X 114     194.350 146.580 130.660  1.00  0.00      P1   C
ATOM   1728 HG11 ILE X 114     194.640 146.290 131.580  1.00  0.00      P1   H
ATOM   1729 HG12 ILE X 114     195.160 146.700 130.080  1.00  0.00      P1   H
ATOM   1730  CD  ILE X 114     193.520 145.430 130.060  1.00  0.00      P1   C
ATOM   1731  HD1 ILE X 114     194.070 144.600 130.030  1.00  0.00      P1   H
ATOM   1732  HD2 ILE X 114     192.710 145.280 130.630  1.00  0.00      P1   H
ATOM   1733  HD3 ILE X 114     193.230 145.680 129.140  1.00  0.00      P1   H
ATOM   1734  C   ILE X 114     192.440 149.860 129.600  1.00  0.00      P1   C
ATOM   1735  O   ILE X 114     191.220 149.980 129.700  1.00  0.00      P1   O
ATOM   1736  N   LEU X 115     193.260 150.920 129.550  1.00  0.00      P1   N
ATOM   1737  HN  LEU X 115     194.252 150.818 129.523  0.00  0.00      P1    
ATOM   1738  CA  LEU X 115     192.800 152.300 129.530  1.00  0.00      P1   C
ATOM   1739  HA  LEU X 115     192.260 152.450 130.360  1.00  0.00      P1   H
ATOM   1740  CB  LEU X 115     194.050 153.210 129.530  1.00  0.00      P1   C
ATOM   1741  HB1 LEU X 115     194.600 152.960 128.740  1.00  0.00      P1   H
ATOM   1742  HB2 LEU X 115     194.550 153.020 130.370  1.00  0.00      P1   H
ATOM   1743  CG  LEU X 115     193.870 154.740 129.470  1.00  0.00      P1   C
ATOM   1744  HG  LEU X 115     193.560 154.950 128.540  1.00  0.00      P1   H
ATOM   1745  CD1 LEU X 115     192.830 155.280 130.440  1.00  0.00      P1   C
ATOM   1746 HD11 LEU X 115     192.770 156.270 130.340  1.00  0.00      P1   H
ATOM   1747 HD12 LEU X 115     191.940 154.870 130.230  1.00  0.00      P1   H
ATOM   1748 HD13 LEU X 115     193.090 155.050 131.370  1.00  0.00      P1   H
ATOM   1749  CD2 LEU X 115     195.190 155.420 129.850  1.00  0.00      P1   C
ATOM   1750 HD21 LEU X 115     195.080 156.410 129.810  1.00  0.00      P1   H
ATOM   1751 HD22 LEU X 115     195.450 155.150 130.780  1.00  0.00      P1   H
ATOM   1752 HD23 LEU X 115     195.900 155.140 129.210  1.00  0.00      P1   H
ATOM   1753  C   LEU X 115     191.860 152.580 128.340  1.00  0.00      P1   C
ATOM   1754  O   LEU X 115     190.750 153.060 128.530  1.00  0.00      P1   O
ATOM   1755  N   GLY X 116     192.230 152.140 127.130  1.00  0.00      P1   N
ATOM   1756  HN  GLY X 116     193.130 151.721 127.015  0.00  0.00      P1    
ATOM   1757  CA  GLY X 116     191.410 152.220 125.920  1.00  0.00      P1   C
ATOM   1758  HA1 GLY X 116     192.020 152.040 125.150  1.00  0.00      P1   H
ATOM   1759  HA2 GLY X 116     191.080 153.170 125.860  1.00  0.00      P1   H
ATOM   1760  C   GLY X 116     190.210 151.270 125.850  1.00  0.00      P1   C
ATOM   1761  O   GLY X 116     189.530 151.230 124.830  1.00  0.00      P1   O
ATOM   1762  N   THR X 117     189.920 150.540 126.930  1.00  0.00      P1   N
ATOM   1763  HN  THR X 117     190.567 150.482 127.690  0.00  0.00      P1    
ATOM   1764  CA  THR X 117     188.680 149.770 127.130  1.00  0.00      P1   C
ATOM   1765  HA  THR X 117     188.090 150.040 126.370  1.00  0.00      P1   H
ATOM   1766  CB  THR X 117     188.970 148.250 127.090  1.00  0.00      P1   C
ATOM   1767  HB  THR X 117     189.300 148.010 128.000  1.00  0.00      P1   H
ATOM   1768  OG1 THR X 117     189.980 147.910 126.170  1.00  0.00      P1   O
ATOM   1769  HG1 THR X 117     190.120 146.920 126.180  1.00  0.00      P1   H
ATOM   1770  CG2 THR X 117     187.760 147.410 126.640  1.00  0.00      P1   C
ATOM   1771 HG21 THR X 117     188.010 146.440 126.640  1.00  0.00      P1   H
ATOM   1772 HG22 THR X 117     187.000 147.560 127.280  1.00  0.00      P1   H
ATOM   1773 HG23 THR X 117     187.480 147.690 125.730  1.00  0.00      P1   H
ATOM   1774  C   THR X 117     187.990 150.120 128.460  1.00  0.00      P1   C
ATOM   1775  O   THR X 117     186.980 149.510 128.810  1.00  0.00      P1   O
ATOM   1776  N   LEU X 118     188.490 151.110 129.220  1.00  0.00      P1   N
ATOM   1777  HN  LEU X 118     189.339 151.583 128.994  0.00  0.00      P1    
ATOM   1778  CA  LEU X 118     187.840 151.590 130.450  1.00  0.00      P1   C
ATOM   1779  HA  LEU X 118     187.010 151.050 130.550  1.00  0.00      P1   H
ATOM   1780  CB  LEU X 118     188.720 151.340 131.690  1.00  0.00      P1   C
ATOM   1781  HB1 LEU X 118     188.330 151.850 132.450  1.00  0.00      P1   H
ATOM   1782  HB2 LEU X 118     189.640 151.680 131.490  1.00  0.00      P1   H
ATOM   1783  CG  LEU X 118     188.850 149.860 132.110  1.00  0.00      P1   C
ATOM   1784  HG  LEU X 118     189.270 149.370 131.360  1.00  0.00      P1   H
ATOM   1785  CD1 LEU X 118     189.670 149.810 133.400  1.00  0.00      P1   C
ATOM   1786 HD11 LEU X 118     189.770 148.860 133.690  1.00  0.00      P1   H
ATOM   1787 HD12 LEU X 118     190.580 150.200 133.230  1.00  0.00      P1   H
ATOM   1788 HD13 LEU X 118     189.210 150.340 134.110  1.00  0.00      P1   H
ATOM   1789  CD2 LEU X 118     187.500 149.190 132.400  1.00  0.00      P1   C
ATOM   1790 HD21 LEU X 118     187.650 148.240 132.670  1.00  0.00      P1   H
ATOM   1791 HD22 LEU X 118     187.040 149.680 133.150  1.00  0.00      P1   H
ATOM   1792 HD23 LEU X 118     186.930 149.220 131.580  1.00  0.00      P1   H
ATOM   1793  C   LEU X 118     187.480 153.070 130.300  1.00  0.00      P1   C
ATOM   1794  O   LEU X 118     188.190 153.860 129.680  1.00  0.00      P1   O
ATOM   1795  N   THR X 119     186.350 153.450 130.870  1.00  0.00      P1   N
ATOM   1796  HN  THR X 119     185.681 152.803 131.236  0.00  0.00      P1    
ATOM   1797  CA  THR X 119     185.970 154.860 131.020  1.00  0.00      P1   C
ATOM   1798  HA  THR X 119     186.180 155.270 130.130  1.00  0.00      P1   H
ATOM   1799  CB  THR X 119     184.470 154.990 131.370  1.00  0.00      P1   C
ATOM   1800  HB  THR X 119     184.270 155.950 131.520  1.00  0.00      P1   H
ATOM   1801  OG1 THR X 119     184.170 154.300 132.560  1.00  0.00      P1   O
ATOM   1802  HG1 THR X 119     183.200 154.390 132.770  1.00  0.00      P1   H
ATOM   1803  CG2 THR X 119     183.570 154.380 130.290  1.00  0.00      P1   C
ATOM   1804 HG21 THR X 119     182.620 154.490 130.560  1.00  0.00      P1   H
ATOM   1805 HG22 THR X 119     183.730 154.850 129.420  1.00  0.00      P1   H
ATOM   1806 HG23 THR X 119     183.790 153.410 130.180  1.00  0.00      P1   H
ATOM   1807  C   THR X 119     186.750 155.530 132.150  1.00  0.00      P1   C
ATOM   1808  O   THR X 119     187.270 154.860 133.060  1.00  0.00      P1   O
ATOM   1809  N   VAL X 120     186.780 156.860 132.150  1.00  0.00      P1   N
ATOM   1810  HN  VAL X 120     186.383 157.397 131.410  0.00  0.00      P1    
ATOM   1811  CA  VAL X 120     187.390 157.660 133.220  1.00  0.00      P1   C
ATOM   1812  HA  VAL X 120     188.340 157.350 133.200  1.00  0.00      P1   H
ATOM   1813  CB  VAL X 120     187.340 159.170 132.910  1.00  0.00      P1   C
ATOM   1814  HB  VAL X 120     187.670 159.260 131.970  1.00  0.00      P1   H
ATOM   1815  CG1 VAL X 120     185.940 159.780 132.960  1.00  0.00      P1   C
ATOM   1816 HG11 VAL X 120     185.990 160.760 132.760  1.00  0.00      P1   H
ATOM   1817 HG12 VAL X 120     185.350 159.330 132.290  1.00  0.00      P1   H
ATOM   1818 HG13 VAL X 120     185.550 159.650 133.880  1.00  0.00      P1   H
ATOM   1819  CG2 VAL X 120     188.230 159.930 133.890  1.00  0.00      P1   C
ATOM   1820 HG21 VAL X 120     188.190 160.910 133.690  1.00  0.00      P1   H
ATOM   1821 HG22 VAL X 120     187.920 159.780 134.830  1.00  0.00      P1   H
ATOM   1822 HG23 VAL X 120     189.180 159.610 133.810  1.00  0.00      P1   H
ATOM   1823  C   VAL X 120     186.820 157.330 134.610  1.00  0.00      P1   C
ATOM   1824  O   VAL X 120     187.580 157.200 135.580  1.00  0.00      P1   O
ATOM   1825  N   GLU X 121     185.500 157.150 134.690  1.00  0.00      P1   N
ATOM   1826  HN  GLU X 121     184.885 157.255 133.913  0.00  0.00      P1    
ATOM   1827  CA  GLU X 121     184.830 156.780 135.930  1.00  0.00      P1   C
ATOM   1828  HA  GLU X 121     185.180 157.450 136.590  1.00  0.00      P1   H
ATOM   1829  CB  GLU X 121     183.310 156.900 135.790  1.00  0.00      P1   C
ATOM   1830  HB1 GLU X 121     182.880 156.380 136.530  1.00  0.00      P1   H
ATOM   1831  HB2 GLU X 121     183.040 156.510 134.910  1.00  0.00      P1   H
ATOM   1832  CG  GLU X 121     182.800 158.350 135.860  1.00  0.00      P1   C
ATOM   1833  HG1 GLU X 121     181.810 158.330 135.720  1.00  0.00      P1   H
ATOM   1834  HG2 GLU X 121     183.230 158.860 135.120  1.00  0.00      P1   H
ATOM   1835  CD  GLU X 121     183.090 159.070 137.190  1.00  0.00      P1   C
ATOM   1836  OE1 GLU X 121     182.910 158.510 138.300  1.00  0.00      P1   O
ATOM   1837  OE2 GLU X 121     183.440 160.270 137.160  1.00  0.00      P1   O
ATOM   1838  C   GLU X 121     185.220 155.390 136.420  1.00  0.00      P1   C
ATOM   1839  O   GLU X 121     185.510 155.260 137.600  1.00  0.00      P1   O
ATOM   1840  N   GLN X 122     185.290 154.390 135.540  1.00  0.00      P1   N
ATOM   1841  HN  GLN X 122     185.071 154.478 134.570  0.00  0.00      P1    
ATOM   1842  CA  GLN X 122     185.710 153.040 135.950  1.00  0.00      P1   C
ATOM   1843  HA  GLN X 122     185.130 152.790 136.720  1.00  0.00      P1   H
ATOM   1844  CB  GLN X 122     185.460 152.050 134.800  1.00  0.00      P1   C
ATOM   1845  HB1 GLN X 122     185.920 151.190 135.000  1.00  0.00      P1   H
ATOM   1846  HB2 GLN X 122     185.820 152.430 133.950  1.00  0.00      P1   H
ATOM   1847  CG  GLN X 122     183.940 151.800 134.650  1.00  0.00      P1   C
ATOM   1848  HG1 GLN X 122     183.470 152.680 134.640  1.00  0.00      P1   H
ATOM   1849  HG2 GLN X 122     183.620 151.250 135.420  1.00  0.00      P1   H
ATOM   1850  CD  GLN X 122     183.600 151.070 133.360  1.00  0.00      P1   C
ATOM   1851  OE1 GLN X 122     183.880 151.520 132.260  1.00  0.00      P1   O
ATOM   1852  NE2 GLN X 122     183.010 149.900 133.430  1.00  0.00      P1   N
ATOM   1853 HE21 GLN X 122     182.780 149.500 134.320  1.00  0.00      P1   H
ATOM   1854 HE22 GLN X 122     182.780 149.400 132.590  1.00  0.00      P1   H
ATOM   1855  C   GLN X 122     187.150 153.010 136.460  1.00  0.00      P1   C
ATOM   1856  O   GLN X 122     187.440 152.340 137.450  1.00  0.00      P1   O
ATOM   1857  N   ILE X 123     188.020 153.820 135.850  1.00  0.00      P1   N
ATOM   1858  HN  ILE X 123     187.813 154.355 135.034  0.00  0.00      P1    
ATOM   1859  CA  ILE X 123     189.390 153.990 136.350  1.00  0.00      P1   C
ATOM   1860  HA  ILE X 123     189.770 153.070 136.440  1.00  0.00      P1   H
ATOM   1861  CB  ILE X 123     190.230 154.770 135.330  1.00  0.00      P1   C
ATOM   1862  HB  ILE X 123     189.730 155.610 135.090  1.00  0.00      P1   H
ATOM   1863  CG2 ILE X 123     191.590 155.200 135.900  1.00  0.00      P1   C
ATOM   1864 HG21 ILE X 123     192.100 155.710 135.200  1.00  0.00      P1   H
ATOM   1865 HG22 ILE X 123     191.450 155.780 136.700  1.00  0.00      P1   H
ATOM   1866 HG23 ILE X 123     192.110 154.390 136.170  1.00  0.00      P1   H
ATOM   1867  CG1 ILE X 123     190.420 153.900 134.070  1.00  0.00      P1   C
ATOM   1868 HG11 ILE X 123     189.600 153.340 133.930  1.00  0.00      P1   H
ATOM   1869 HG12 ILE X 123     191.210 153.300 134.200  1.00  0.00      P1   H
ATOM   1870  CD  ILE X 123     190.650 154.750 132.830  1.00  0.00      P1   C
ATOM   1871  HD1 ILE X 123     190.770 154.150 132.030  1.00  0.00      P1   H
ATOM   1872  HD2 ILE X 123     189.860 155.340 132.680  1.00  0.00      P1   H
ATOM   1873  HD3 ILE X 123     191.470 155.310 132.950  1.00  0.00      P1   H
ATOM   1874  C   ILE X 123     189.420 154.610 137.750  1.00  0.00      P1   C
ATOM   1875  O   ILE X 123     189.950 154.010 138.680  1.00  0.00      P1   O
ATOM   1876  N   TYR X 124     188.830 155.790 137.960  1.00  0.00      P1   N
ATOM   1877  HN  TYR X 124     188.341 156.305 137.258  0.00  0.00      P1    
ATOM   1878  CA  TYR X 124     188.860 156.440 139.290  1.00  0.00      P1   C
ATOM   1879  HA  TYR X 124     189.820 156.550 139.520  1.00  0.00      P1   H
ATOM   1880  CB  TYR X 124     188.130 157.790 139.170  1.00  0.00      P1   C
ATOM   1881  HB1 TYR X 124     187.230 157.630 138.770  1.00  0.00      P1   H
ATOM   1882  HB2 TYR X 124     188.660 158.390 138.570  1.00  0.00      P1   H
ATOM   1883  CG  TYR X 124     187.930 158.520 140.500  1.00  0.00      P1   C
ATOM   1884  CD1 TYR X 124     188.870 159.470 140.940  1.00  0.00      P1   C
ATOM   1885  HD1 TYR X 124     189.650 159.720 140.360  1.00  0.00      P1   H
ATOM   1886  CE1 TYR X 124     188.710 160.080 142.200  1.00  0.00      P1   C
ATOM   1887  HE1 TYR X 124     189.380 160.760 142.520  1.00  0.00      P1   H
ATOM   1888  CZ  TYR X 124     187.610 159.740 143.020  1.00  0.00      P1   C
ATOM   1889  OH  TYR X 124     187.490 160.300 144.260  1.00  0.00      P1   O
ATOM   1890  HH  TYR X 124     186.660 159.950 144.700  1.00  0.00      P1   H
ATOM   1891  CD2 TYR X 124     186.820 158.210 141.300  1.00  0.00      P1   C
ATOM   1892  HD2 TYR X 124     186.130 157.560 140.970  1.00  0.00      P1   H
ATOM   1893  CE2 TYR X 124     186.660 158.810 142.570  1.00  0.00      P1   C
ATOM   1894  HE2 TYR X 124     185.870 158.580 143.140  1.00  0.00      P1   H
ATOM   1895  C   TYR X 124     188.230 155.580 140.390  1.00  0.00      P1   C
ATOM   1896  O   TYR X 124     188.790 155.500 141.480  1.00  0.00      P1   O
ATOM   1897  N   GLN X 125     187.110 154.940 140.070  1.00  0.00      P1   N
ATOM   1898  HN  GLN X 125     186.706 155.026 139.161  0.00  0.00      P1    
ATOM   1899  CA  GLN X 125     186.370 154.070 140.980  1.00  0.00      P1   C
ATOM   1900  HA  GLN X 125     186.330 154.600 141.830  1.00  0.00      P1   H
ATOM   1901  CB  GLN X 125     184.970 153.780 140.420  1.00  0.00      P1   C
ATOM   1902  HB1 GLN X 125     184.540 153.070 140.970  1.00  0.00      P1   H
ATOM   1903  HB2 GLN X 125     185.070 153.450 139.480  1.00  0.00      P1   H
ATOM   1904  CG  GLN X 125     184.070 155.030 140.420  1.00  0.00      P1   C
ATOM   1905  HG1 GLN X 125     184.550 155.770 139.940  1.00  0.00      P1   H
ATOM   1906  HG2 GLN X 125     183.910 155.310 141.360  1.00  0.00      P1   H
ATOM   1907  CD  GLN X 125     182.730 154.810 139.740  1.00  0.00      P1   C
ATOM   1908  OE1 GLN X 125     182.110 153.760 139.800  1.00  0.00      P1   O
ATOM   1909  NE2 GLN X 125     182.170 155.800 139.080  1.00  0.00      P1   N
ATOM   1910 HE21 GLN X 125     182.630 156.690 139.030  1.00  0.00      P1   H
ATOM   1911 HE22 GLN X 125     181.290 155.670 138.630  1.00  0.00      P1   H
ATOM   1912  C   GLN X 125     187.100 152.770 141.300  1.00  0.00      P1   C
ATOM   1913  O   GLN X 125     186.850 152.220 142.360  1.00  0.00      P1   O
ATOM   1914  N   ASP X 126     188.010 152.310 140.430  1.00  0.00      P1   N
ATOM   1915  HN  ASP X 126     188.296 152.747 139.581  0.00  0.00      P1    
ATOM   1916  CA  ASP X 126     188.700 151.040 140.680  1.00  0.00      P1   C
ATOM   1917  HA  ASP X 126     188.780 150.960 141.680  1.00  0.00      P1   H
ATOM   1918  CB  ASP X 126     187.860 149.850 140.200  1.00  0.00      P1   C
ATOM   1919  HB1 ASP X 126     187.980 149.740 139.220  1.00  0.00      P1   H
ATOM   1920  HB2 ASP X 126     186.890 150.030 140.400  1.00  0.00      P1   H
ATOM   1921  CG  ASP X 126     188.280 148.560 140.910  1.00  0.00      P1   C
ATOM   1922  OD1 ASP X 126     189.330 148.570 141.600  1.00  0.00      P1   O
ATOM   1923  OD2 ASP X 126     187.580 147.550 140.710  1.00  0.00      P1   O
ATOM   1924  C   ASP X 126     190.130 151.080 140.150  1.00  0.00      P1   C
ATOM   1925  O   ASP X 126     190.540 150.300 139.290  1.00  0.00      P1   O
ATOM   1926  N   ARG X 127     190.900 152.060 140.630  1.00  0.00      P1   N
ATOM   1927  HN  ARG X 127     190.519 152.737 141.256  0.00  0.00      P1    
ATOM   1928  CA  ARG X 127     192.330 152.210 140.280  1.00  0.00      P1   C
ATOM   1929  HA  ARG X 127     192.340 152.340 139.290  1.00  0.00      P1   H
ATOM   1930  CB  ARG X 127     192.930 153.430 141.030  1.00  0.00      P1   C
ATOM   1931  HB1 ARG X 127     193.920 153.430 140.880  1.00  0.00      P1   H
ATOM   1932  HB2 ARG X 127     192.740 153.320 142.000  1.00  0.00      P1   H
ATOM   1933  CG  ARG X 127     192.390 154.810 140.600  1.00  0.00      P1   C
ATOM   1934  HG1 ARG X 127     191.400 154.840 140.770  1.00  0.00      P1   H
ATOM   1935  HG2 ARG X 127     192.560 154.930 139.620  1.00  0.00      P1   H
ATOM   1936  CD  ARG X 127     193.080 155.950 141.380  1.00  0.00      P1   C
ATOM   1937  HD1 ARG X 127     194.070 155.880 141.260  1.00  0.00      P1   H
ATOM   1938  HD2 ARG X 127     192.840 155.880 142.350  1.00  0.00      P1   H
ATOM   1939  NE  ARG X 127     192.650 157.290 140.910  1.00  0.00      P1   N
ATOM   1940  HE  ARG X 127     191.850 157.320 140.310  1.00  0.00      P1   H
ATOM   1941  CZ  ARG X 127     193.220 158.460 141.180  1.00  0.00      P1   C
ATOM   1942  NH1 ARG X 127     192.810 159.540 140.570  1.00  0.00      P1   N
ATOM   1943 HH11 ARG X 127     192.080 159.490 139.890  1.00  0.00      P1   H
ATOM   1944 HH12 ARG X 127     193.230 160.420 140.780  1.00  0.00      P1   H
ATOM   1945  NH2 ARG X 127     194.190 158.590 142.040  1.00  0.00      P1   N
ATOM   1946 HH21 ARG X 127     194.540 157.790 142.520  1.00  0.00      P1   H
ATOM   1947 HH22 ARG X 127     194.580 159.490 142.220  1.00  0.00      P1   H
ATOM   1948  C   ARG X 127     193.140 150.960 140.600  1.00  0.00      P1   C
ATOM   1949  O   ARG X 127     194.040 150.580 139.840  1.00  0.00      P1   O
ATOM   1950  N   ASP X 128     192.810 150.330 141.730  1.00  0.00      P1   N
ATOM   1951  HN  ASP X 128     192.102 150.676 142.340  0.00  0.00      P1    
ATOM   1952  CA  ASP X 128     193.420 149.090 142.210  1.00  0.00      P1   C
ATOM   1953  HA  ASP X 128     194.410 149.250 142.260  1.00  0.00      P1   H
ATOM   1954  CB  ASP X 128     192.890 148.780 143.610  1.00  0.00      P1   C
ATOM   1955  HB1 ASP X 128     191.900 148.640 143.570  1.00  0.00      P1   H
ATOM   1956  HB2 ASP X 128     193.100 149.550 144.220  1.00  0.00      P1   H
ATOM   1957  CG  ASP X 128     193.530 147.510 144.190  1.00  0.00      P1   C
ATOM   1958  OD1 ASP X 128     194.750 147.330 144.010  1.00  0.00      P1   O
ATOM   1959  OD2 ASP X 128     192.780 146.670 144.730  1.00  0.00      P1   O
ATOM   1960  C   ASP X 128     193.190 147.930 141.200  1.00  0.00      P1   C
ATOM   1961  O   ASP X 128     194.140 147.310 140.680  1.00  0.00      P1   O
ATOM   1962  N   GLN X 129     191.930 147.670 140.820  1.00  0.00      P1   N
ATOM   1963  HN  GLN X 129     191.125 148.162 141.146  0.00  0.00      P1    
ATOM   1964  CA  GLN X 129     191.640 146.600 139.860  1.00  0.00      P1   C
ATOM   1965  HA  GLN X 129     192.250 145.880 140.200  1.00  0.00      P1   H
ATOM   1966  CB  GLN X 129     190.190 146.120 139.950  1.00  0.00      P1   C
ATOM   1967  HB1 GLN X 129     189.620 146.790 139.470  1.00  0.00      P1   H
ATOM   1968  HB2 GLN X 129     189.930 146.090 140.910  1.00  0.00      P1   H
ATOM   1969  CG  GLN X 129     189.930 144.740 139.330  1.00  0.00      P1   C
ATOM   1970  HG1 GLN X 129     190.100 144.790 138.350  1.00  0.00      P1   H
ATOM   1971  HG2 GLN X 129     188.980 144.490 139.500  1.00  0.00      P1   H
ATOM   1972  CD  GLN X 129     190.820 143.630 139.910  1.00  0.00      P1   C
ATOM   1973  OE1 GLN X 129     190.990 143.460 141.110  1.00  0.00      P1   O
ATOM   1974  NE2 GLN X 129     191.460 142.840 139.070  1.00  0.00      P1   N
ATOM   1975 HE21 GLN X 129     191.350 142.980 138.080  1.00  0.00      P1   H
ATOM   1976 HE22 GLN X 129     192.040 142.110 139.410  1.00  0.00      P1   H
ATOM   1977  C   GLN X 129     192.060 146.900 138.420  1.00  0.00      P1   C
ATOM   1978  O   GLN X 129     192.440 145.990 137.690  1.00  0.00      P1   O
ATOM   1979  N   PHE X 130     192.070 148.170 138.020  1.00  0.00      P1   N
ATOM   1980  HN  PHE X 130     191.647 148.882 138.578  0.00  0.00      P1    
ATOM   1981  CA  PHE X 130     192.670 148.650 136.780  1.00  0.00      P1   C
ATOM   1982  HA  PHE X 130     192.210 148.210 136.010  1.00  0.00      P1   H
ATOM   1983  CB  PHE X 130     192.450 150.170 136.730  1.00  0.00      P1   C
ATOM   1984  HB1 PHE X 130     192.750 150.550 137.600  1.00  0.00      P1   H
ATOM   1985  HB2 PHE X 130     191.470 150.330 136.620  1.00  0.00      P1   H
ATOM   1986  CG  PHE X 130     193.150 150.950 135.640  1.00  0.00      P1   C
ATOM   1987  CD1 PHE X 130     193.150 150.490 134.310  1.00  0.00      P1   C
ATOM   1988  HD1 PHE X 130     192.750 149.600 134.100  1.00  0.00      P1   H
ATOM   1989  CE1 PHE X 130     193.700 151.280 133.290  1.00  0.00      P1   C
ATOM   1990  HE1 PHE X 130     193.700 150.950 132.350  1.00  0.00      P1   H
ATOM   1991  CZ  PHE X 130     194.260 152.530 133.590  1.00  0.00      P1   C
ATOM   1992  HZ  PHE X 130     194.620 153.110 132.850  1.00  0.00      P1   H
ATOM   1993  CD2 PHE X 130     193.740 152.190 135.940  1.00  0.00      P1   C
ATOM   1994  HD2 PHE X 130     193.770 152.510 136.890  1.00  0.00      P1   H
ATOM   1995  CE2 PHE X 130     194.290 152.980 134.920  1.00  0.00      P1   C
ATOM   1996  HE2 PHE X 130     194.710 153.860 135.140  1.00  0.00      P1   H
ATOM   1997  C   PHE X 130     194.140 148.240 136.690  1.00  0.00      P1   C
ATOM   1998  O   PHE X 130     194.550 147.580 135.720  1.00  0.00      P1   O
ATOM   1999  N   ALA X 131     194.920 148.540 137.740  1.00  0.00      P1   N
ATOM   2000  HN  ALA X 131     194.585 149.075 138.515  0.00  0.00      P1    
ATOM   2001  CA  ALA X 131     196.310 148.110 137.830  1.00  0.00      P1   C
ATOM   2002  HA  ALA X 131     196.750 148.520 137.030  1.00  0.00      P1   H
ATOM   2003  CB  ALA X 131     196.920 148.640 139.130  1.00  0.00      P1   C
ATOM   2004  HB1 ALA X 131     197.880 148.350 139.200  1.00  0.00      P1   H
ATOM   2005  HB2 ALA X 131     196.880 149.640 139.140  1.00  0.00      P1   H
ATOM   2006  HB3 ALA X 131     196.410 148.280 139.910  1.00  0.00      P1   H
ATOM   2007  C   ALA X 131     196.490 146.590 137.730  1.00  0.00      P1   C
ATOM   2008  O   ALA X 131     197.350 146.120 136.970  1.00  0.00      P1   O
ATOM   2009  N   LYS X 132     195.650 145.830 138.450  1.00  0.00      P1   N
ATOM   2010  HN  LYS X 132     194.970 146.211 139.075  0.00  0.00      P1    
ATOM   2011  CA  LYS X 132     195.670 144.360 138.370  1.00  0.00      P1   C
ATOM   2012  HA  LYS X 132     196.620 144.110 138.560  1.00  0.00      P1   H
ATOM   2013  CB  LYS X 132     194.730 143.770 139.430  1.00  0.00      P1   C
ATOM   2014  HB1 LYS X 132     194.490 142.830 139.160  1.00  0.00      P1   H
ATOM   2015  HB2 LYS X 132     193.910 144.330 139.480  1.00  0.00      P1   H
ATOM   2016  CG  LYS X 132     195.400 143.740 140.810  1.00  0.00      P1   C
ATOM   2017  HG1 LYS X 132     195.820 144.630 140.990  1.00  0.00      P1   H
ATOM   2018  HG2 LYS X 132     196.120 143.030 140.810  1.00  0.00      P1   H
ATOM   2019  CD  LYS X 132     194.410 143.430 141.930  1.00  0.00      P1   C
ATOM   2020  HD1 LYS X 132     194.900 143.040 142.720  1.00  0.00      P1   H
ATOM   2021  HD2 LYS X 132     193.730 142.760 141.600  1.00  0.00      P1   H
ATOM   2022  CE  LYS X 132     193.690 144.710 142.360  1.00  0.00      P1   C
ATOM   2023  HE1 LYS X 132     193.350 145.190 141.550  1.00  0.00      P1   H
ATOM   2024  HE2 LYS X 132     194.330 145.300 142.850  1.00  0.00      P1   H
ATOM   2025  NZ  LYS X 132     192.540 144.440 143.250  1.00  0.00      P1   N
ATOM   2026  HZ1 LYS X 132     192.110 145.310 143.510  1.00  0.00      P1   H
ATOM   2027  HZ2 LYS X 132     191.880 143.860 142.780  1.00  0.00      P1   H
ATOM   2028  HZ3 LYS X 132     192.860 143.980 144.080  1.00  0.00      P1   H
ATOM   2029  C   LYS X 132     195.390 143.800 136.970  1.00  0.00      P1   C
ATOM   2030  O   LYS X 132     196.070 142.870 136.560  1.00  0.00      P1   O
ATOM   2031  N   LEU X 133     194.440 144.360 136.220  1.00  0.00      P1   N
ATOM   2032  HN  LEU X 133     193.843 145.095 136.535  0.00  0.00      P1    
ATOM   2033  CA  LEU X 133     194.190 143.930 134.840  1.00  0.00      P1   C
ATOM   2034  HA  LEU X 133     194.090 142.940 134.890  1.00  0.00      P1   H
ATOM   2035  CB  LEU X 133     192.900 144.600 134.330  1.00  0.00      P1   C
ATOM   2036  HB1 LEU X 133     192.830 144.420 133.340  1.00  0.00      P1   H
ATOM   2037  HB2 LEU X 133     192.970 145.580 134.490  1.00  0.00      P1   H
ATOM   2038  CG  LEU X 133     191.590 144.110 134.980  1.00  0.00      P1   C
ATOM   2039  HG  LEU X 133     191.710 144.190 135.970  1.00  0.00      P1   H
ATOM   2040  CD1 LEU X 133     190.420 144.960 134.490  1.00  0.00      P1   C
ATOM   2041 HD11 LEU X 133     189.570 144.640 134.920  1.00  0.00      P1   H
ATOM   2042 HD12 LEU X 133     190.580 145.920 134.740  1.00  0.00      P1   H
ATOM   2043 HD13 LEU X 133     190.340 144.880 133.500  1.00  0.00      P1   H
ATOM   2044  CD2 LEU X 133     191.280 142.640 134.660  1.00  0.00      P1   C
ATOM   2045 HD21 LEU X 133     190.430 142.370 135.110  1.00  0.00      P1   H
ATOM   2046 HD22 LEU X 133     191.190 142.530 133.670  1.00  0.00      P1   H
ATOM   2047 HD23 LEU X 133     192.030 142.060 134.990  1.00  0.00      P1   H
ATOM   2048  C   LEU X 133     195.360 144.250 133.920  1.00  0.00      P1   C
ATOM   2049  O   LEU X 133     195.690 143.410 133.070  1.00  0.00      P1   O
ATOM   2050  N   VAL X 134     196.010 145.400 134.100  1.00  0.00      P1   N
ATOM   2051  HN  VAL X 134     195.746 146.141 134.712  0.00  0.00      P1    
ATOM   2052  CA  VAL X 134     197.250 145.650 133.340  1.00  0.00      P1   C
ATOM   2053  HA  VAL X 134     196.920 145.590 132.400  1.00  0.00      P1   H
ATOM   2054  CB  VAL X 134     197.860 147.050 133.530  1.00  0.00      P1   C
ATOM   2055  HB  VAL X 134     198.130 147.140 134.480  1.00  0.00      P1   H
ATOM   2056  CG1 VAL X 134     199.040 147.200 132.560  1.00  0.00      P1   C
ATOM   2057 HG11 VAL X 134     199.440 148.110 132.670  1.00  0.00      P1   H
ATOM   2058 HG12 VAL X 134     199.730 146.500 132.760  1.00  0.00      P1   H
ATOM   2059 HG13 VAL X 134     198.720 147.090 131.620  1.00  0.00      P1   H
ATOM   2060  CG2 VAL X 134     196.850 148.140 133.180  1.00  0.00      P1   C
ATOM   2061 HG21 VAL X 134     197.270 149.040 133.310  1.00  0.00      P1   H
ATOM   2062 HG22 VAL X 134     196.560 148.040 132.230  1.00  0.00      P1   H
ATOM   2063 HG23 VAL X 134     196.050 148.060 133.780  1.00  0.00      P1   H
ATOM   2064  C   VAL X 134     198.300 144.580 133.620  1.00  0.00      P1   C
ATOM   2065  O   VAL X 134     198.810 143.970 132.680  1.00  0.00      P1   O
ATOM   2066  N   ARG X 135     198.580 144.300 134.900  1.00  0.00      P1   N
ATOM   2067  HN  ARG X 135     198.118 144.790 135.636  0.00  0.00      P1    
ATOM   2068  CA  ARG X 135     199.560 143.280 135.300  1.00  0.00      P1   C
ATOM   2069  HA  ARG X 135     200.400 143.570 134.850  1.00  0.00      P1   H
ATOM   2070  CB  ARG X 135     199.660 143.210 136.840  1.00  0.00      P1   C
ATOM   2071  HB1 ARG X 135     198.900 142.660 137.190  1.00  0.00      P1   H
ATOM   2072  HB2 ARG X 135     199.600 144.140 137.200  1.00  0.00      P1   H
ATOM   2073  CG  ARG X 135     200.990 142.590 137.280  1.00  0.00      P1   C
ATOM   2074  HG1 ARG X 135     201.740 143.170 136.960  1.00  0.00      P1   H
ATOM   2075  HG2 ARG X 135     201.070 141.690 136.850  1.00  0.00      P1   H
ATOM   2076  CD  ARG X 135     201.140 142.410 138.800  1.00  0.00      P1   C
ATOM   2077  HD1 ARG X 135     200.900 143.260 139.270  1.00  0.00      P1   H
ATOM   2078  HD2 ARG X 135     202.090 142.160 139.020  1.00  0.00      P1   H
ATOM   2079  NE  ARG X 135     200.260 141.340 139.290  1.00  0.00      P1   N
ATOM   2080  HE  ARG X 135     199.410 141.210 138.770  1.00  0.00      P1   H
ATOM   2081  CZ  ARG X 135     200.430 140.530 140.310  1.00  0.00      P1   C
ATOM   2082  NH1 ARG X 135     199.510 139.650 140.560  1.00  0.00      P1   N
ATOM   2083 HH11 ARG X 135     198.690 139.610 139.990  1.00  0.00      P1   H
ATOM   2084 HH12 ARG X 135     199.610 139.020 141.330  1.00  0.00      P1   H
ATOM   2085  NH2 ARG X 135     201.490 140.550 141.080  1.00  0.00      P1   N
ATOM   2086 HH21 ARG X 135     202.220 141.200 140.900  1.00  0.00      P1   H
ATOM   2087 HH22 ARG X 135     201.560 139.900 141.840  1.00  0.00      P1   H
ATOM   2088  C   ARG X 135     199.230 141.880 134.810  1.00  0.00      P1   C
ATOM   2089  O   ARG X 135     200.160 141.180 134.500  1.00  0.00      P1   O
ATOM   2090  N   GLU X 136     197.960 141.470 134.740  1.00  0.00      P1   N
ATOM   2091  HN  GLU X 136     197.177 142.071 134.878  0.00  0.00      P1    
ATOM   2092  CA  GLU X 136     197.600 140.080 134.450  1.00  0.00      P1   C
ATOM   2093  HA  GLU X 136     198.420 139.550 134.660  1.00  0.00      P1   H
ATOM   2094  CB  GLU X 136     196.420 139.650 135.360  1.00  0.00      P1   C
ATOM   2095  HB1 GLU X 136     195.810 139.070 134.820  1.00  0.00      P1   H
ATOM   2096  HB2 GLU X 136     195.940 140.470 135.650  1.00  0.00      P1   H
ATOM   2097  CG  GLU X 136     196.840 138.860 136.610  1.00  0.00      P1   C
ATOM   2098  HG1 GLU X 136     197.340 138.040 136.310  1.00  0.00      P1   H
ATOM   2099  HG2 GLU X 136     196.000 138.580 137.090  1.00  0.00      P1   H
ATOM   2100  CD  GLU X 136     197.730 139.610 137.610  1.00  0.00      P1   C
ATOM   2101  OE1 GLU X 136     197.310 139.850 138.770  1.00  0.00      P1   O
ATOM   2102  OE2 GLU X 136     198.910 139.890 137.300  1.00  0.00      P1   O
ATOM   2103  C   GLU X 136     197.290 139.820 132.970  1.00  0.00      P1   C
ATOM   2104  O   GLU X 136     197.290 138.650 132.560  1.00  0.00      P1   O
ATOM   2105  N   VAL X 137     197.130 140.850 132.130  1.00  0.00      P1   N
ATOM   2106  HN  VAL X 137     196.808 141.759 132.384  0.00  0.00      P1    
ATOM   2107  CA  VAL X 137     197.440 140.690 130.690  1.00  0.00      P1   C
ATOM   2108  HA  VAL X 137     197.010 139.830 130.420  1.00  0.00      P1   H
ATOM   2109  CB  VAL X 137     196.840 141.830 129.850  1.00  0.00      P1   C
ATOM   2110  HB  VAL X 137     197.190 142.690 130.230  1.00  0.00      P1   H
ATOM   2111  CG1 VAL X 137     197.240 141.740 128.370  1.00  0.00      P1   C
ATOM   2112 HG11 VAL X 137     196.830 142.500 127.860  1.00  0.00      P1   H
ATOM   2113 HG12 VAL X 137     198.240 141.780 128.290  1.00  0.00      P1   H
ATOM   2114 HG13 VAL X 137     196.920 140.870 127.990  1.00  0.00      P1   H
ATOM   2115  CG2 VAL X 137     195.310 141.790 129.900  1.00  0.00      P1   C
ATOM   2116 HG21 VAL X 137     194.940 142.540 129.350  1.00  0.00      P1   H
ATOM   2117 HG22 VAL X 137     194.990 140.920 129.540  1.00  0.00      P1   H
ATOM   2118 HG23 VAL X 137     195.010 141.890 130.850  1.00  0.00      P1   H
ATOM   2119  C   VAL X 137     198.970 140.610 130.490  1.00  0.00      P1   C
ATOM   2120  O   VAL X 137     199.530 139.690 129.860  1.00  0.00      P1   O
ATOM   2121  N   ALA X 138     199.660 141.590 131.090  1.00  0.00      P1   N
ATOM   2122  HN  ALA X 138     199.221 142.274 131.672  0.00  0.00      P1    
ATOM   2123  CA  ALA X 138     201.090 141.730 130.940  1.00  0.00      P1   C
ATOM   2124  HA  ALA X 138     201.220 141.740 129.950  1.00  0.00      P1   H
ATOM   2125  CB  ALA X 138     201.550 143.060 131.550  1.00  0.00      P1   C
ATOM   2126  HB1 ALA X 138     202.540 143.160 131.440  1.00  0.00      P1   H
ATOM   2127  HB2 ALA X 138     201.090 143.820 131.080  1.00  0.00      P1   H
ATOM   2128  HB3 ALA X 138     201.310 143.080 132.520  1.00  0.00      P1   H
ATOM   2129  C   ALA X 138     201.890 140.540 131.500  1.00  0.00      P1   C
ATOM   2130  O   ALA X 138     203.030 140.360 131.090  1.00  0.00      P1   O
ATOM   2131  N   ALA X 139     201.340 139.730 132.400  1.00  0.00      P1   N
ATOM   2132  HN  ALA X 139     200.366 139.797 132.615  0.00  0.00      P1    
ATOM   2133  CA  ALA X 139     202.070 138.710 133.130  1.00  0.00      P1   C
ATOM   2134  HA  ALA X 139     202.960 139.140 133.300  1.00  0.00      P1   H
ATOM   2135  CB  ALA X 139     201.450 138.420 134.500  1.00  0.00      P1   C
ATOM   2136  HB1 ALA X 139     201.980 137.720 134.970  1.00  0.00      P1   H
ATOM   2137  HB2 ALA X 139     201.440 139.260 135.050  1.00  0.00      P1   H
ATOM   2138  HB3 ALA X 139     200.510 138.100 134.380  1.00  0.00      P1   H
ATOM   2139  C   ALA X 139     202.350 137.470 132.290  1.00  0.00      P1   C
ATOM   2140  O   ALA X 139     203.530 137.160 132.040  1.00  0.00      P1   O
ATOM   2141  N   PRO X 140     201.300 136.820 131.760  1.00  0.00      P1   N
ATOM   2142  CD  PRO X 140     199.880 136.950 132.050  1.00  0.00      P1   C
ATOM   2143  HD1 PRO X 140     199.560 137.840 131.720  1.00  0.00      P1   H
ATOM   2144  HD2 PRO X 140     199.740 136.890 133.040  1.00  0.00      P1   H
ATOM   2145  CA  PRO X 140     201.490 135.900 130.660  1.00  0.00      P1   C
ATOM   2146  HA  PRO X 140     201.950 135.100 131.040  1.00  0.00      P1   H
ATOM   2147  CB  PRO X 140     200.090 135.570 130.130  1.00  0.00      P1   C
ATOM   2148  HB1 PRO X 140     199.840 136.180 129.370  1.00  0.00      P1   H
ATOM   2149  HB2 PRO X 140     200.030 134.620 129.830  1.00  0.00      P1   H
ATOM   2150  CG  PRO X 140     199.180 135.810 131.330  1.00  0.00      P1   C
ATOM   2151  HG1 PRO X 140     198.260 136.070 131.040  1.00  0.00      P1   H
ATOM   2152  HG2 PRO X 140     199.130 135.000 131.910  1.00  0.00      P1   H
ATOM   2153  C   PRO X 140     202.390 136.490 129.550  1.00  0.00      P1   C
ATOM   2154  O   PRO X 140     203.360 135.830 129.090  1.00  0.00      P1   O
ATOM   2155  N   ASP X 141     202.120 137.750 129.150  1.00  0.00      P1   N
ATOM   2156  HN  ASP X 141     201.472 138.403 129.534  0.00  0.00      P1    
ATOM   2157  CA  ASP X 141     202.850 138.280 128.000  1.00  0.00      P1   C
ATOM   2158  HA  ASP X 141     202.720 137.520 127.350  1.00  0.00      P1   H
ATOM   2159  CB  ASP X 141     202.170 139.520 127.410  1.00  0.00      P1   C
ATOM   2160  HB1 ASP X 141     202.390 140.310 127.990  1.00  0.00      P1   H
ATOM   2161  HB2 ASP X 141     201.180 139.380 127.410  1.00  0.00      P1   H
ATOM   2162  CG  ASP X 141     202.640 139.820 125.970  1.00  0.00      P1   C
ATOM   2163  OD1 ASP X 141     202.810 138.880 125.150  1.00  0.00      P1   O
ATOM   2164  OD2 ASP X 141     202.840 141.020 125.680  1.00  0.00      P1   O
ATOM   2165  C   ASP X 141     204.400 138.440 128.170  1.00  0.00      P1   C
ATOM   2166  O   ASP X 141     205.210 138.090 127.300  1.00  0.00      P1   O
ATOM   2167  N   VAL X 142     204.870 138.880 129.340  1.00  0.00      P1   N
ATOM   2168  HN  VAL X 142     204.307 139.202 130.097  0.00  0.00      P1    
ATOM   2169  CA  VAL X 142     206.320 138.920 129.600  1.00  0.00      P1   C
ATOM   2170  HA  VAL X 142     206.660 139.220 128.710  1.00  0.00      P1   H
ATOM   2171  CB  VAL X 142     206.690 139.930 130.700  1.00  0.00      P1   C
ATOM   2172  HB  VAL X 142     207.690 139.870 130.740  1.00  0.00      P1   H
ATOM   2173  CG1 VAL X 142     206.290 141.360 130.340  1.00  0.00      P1   C
ATOM   2174 HG11 VAL X 142     206.550 141.980 131.080  1.00  0.00      P1   H
ATOM   2175 HG12 VAL X 142     206.740 141.640 129.490  1.00  0.00      P1   H
ATOM   2176 HG13 VAL X 142     205.300 141.400 130.210  1.00  0.00      P1   H
ATOM   2177  CG2 VAL X 142     206.190 139.600 132.100  1.00  0.00      P1   C
ATOM   2178 HG21 VAL X 142     206.480 140.310 132.740  1.00  0.00      P1   H
ATOM   2179 HG22 VAL X 142     205.190 139.550 132.090  1.00  0.00      P1   H
ATOM   2180 HG23 VAL X 142     206.570 138.710 132.390  1.00  0.00      P1   H
ATOM   2181  C   VAL X 142     206.930 137.560 129.950  1.00  0.00      P1   C
ATOM   2182  O   VAL X 142     208.130 137.350 129.700  1.00  0.00      P1   O
ATOM   2183  N   GLY X 143     206.120 136.610 130.420  1.00  0.00      P1   N
ATOM   2184  HN  GLY X 143     205.213 136.795 130.796  0.00  0.00      P1    
ATOM   2185  CA  GLY X 143     206.530 135.190 130.410  1.00  0.00      P1   C
ATOM   2186  HA1 GLY X 143     205.740 134.640 130.700  1.00  0.00      P1   H
ATOM   2187  HA2 GLY X 143     207.270 135.080 131.060  1.00  0.00      P1   H
ATOM   2188  C   GLY X 143     206.990 134.730 129.030  1.00  0.00      P1   C
ATOM   2189  O   GLY X 143     207.980 134.020 128.920  1.00  0.00      P1   O
ATOM   2190  N   ARG X 144     206.350 135.210 127.950  1.00  0.00      P1   N
ATOM   2191  HN  ARG X 144     205.520 135.756 128.032  0.00  0.00      P1    
ATOM   2192  CA  ARG X 144     206.850 134.950 126.560  1.00  0.00      P1   C
ATOM   2193  HA  ARG X 144     207.030 133.970 126.520  1.00  0.00      P1   H
ATOM   2194  CB  ARG X 144     205.730 135.420 125.620  1.00  0.00      P1   C
ATOM   2195  HB1 ARG X 144     205.640 136.410 125.730  1.00  0.00      P1   H
ATOM   2196  HB2 ARG X 144     204.890 134.970 125.900  1.00  0.00      P1   H
ATOM   2197  CG  ARG X 144     205.900 135.160 124.110  1.00  0.00      P1   C
ATOM   2198  HG1 ARG X 144     205.790 134.180 123.940  1.00  0.00      P1   H
ATOM   2199  HG2 ARG X 144     206.810 135.450 123.830  1.00  0.00      P1   H
ATOM   2200  CD  ARG X 144     204.850 135.940 123.290  1.00  0.00      P1   C
ATOM   2201  HD1 ARG X 144     203.950 135.530 123.430  1.00  0.00      P1   H
ATOM   2202  HD2 ARG X 144     205.090 135.890 122.320  1.00  0.00      P1   H
ATOM   2203  NE  ARG X 144     204.730 137.380 123.630  1.00  0.00      P1   N
ATOM   2204  HE  ARG X 144     203.800 137.690 123.830  1.00  0.00      P1   H
ATOM   2205  CZ  ARG X 144     205.660 138.310 123.720  1.00  0.00      P1   C
ATOM   2206  NH1 ARG X 144     205.310 139.530 124.030  1.00  0.00      P1   N
ATOM   2207 HH11 ARG X 144     204.350 139.740 124.200  1.00  0.00      P1   H
ATOM   2208 HH12 ARG X 144     206.010 140.240 124.090  1.00  0.00      P1   H
ATOM   2209  NH2 ARG X 144     206.930 138.080 123.510  1.00  0.00      P1   N
ATOM   2210 HH21 ARG X 144     207.230 137.160 123.280  1.00  0.00      P1   H
ATOM   2211 HH22 ARG X 144     207.590 138.820 123.590  1.00  0.00      P1   H
ATOM   2212  C   ARG X 144     208.210 135.560 126.190  1.00  0.00      P1   C
ATOM   2213  O   ARG X 144     208.850 135.060 125.270  1.00  0.00      P1   O
ATOM   2214  N   MET X 145     208.690 136.620 126.870  1.00  0.00      P1   N
ATOM   2215  HN  MET X 145     208.152 137.129 127.539  0.00  0.00      P1    
ATOM   2216  CA  MET X 145     210.080 137.130 126.680  1.00  0.00      P1   C
ATOM   2217  HA  MET X 145     210.330 136.860 125.750  1.00  0.00      P1   H
ATOM   2218  CB  MET X 145     210.070 138.650 126.950  1.00  0.00      P1   C
ATOM   2219  HB1 MET X 145     211.010 138.990 126.850  1.00  0.00      P1   H
ATOM   2220  HB2 MET X 145     209.760 138.800 127.880  1.00  0.00      P1   H
ATOM   2221  CG  MET X 145     209.170 139.470 126.010  1.00  0.00      P1   C
ATOM   2222  HG1 MET X 145     209.170 140.380 126.410  1.00  0.00      P1   H
ATOM   2223  HG2 MET X 145     208.270 139.050 126.120  1.00  0.00      P1   H
ATOM   2224  SD  MET X 145     209.680 139.510 124.260  1.00  0.00      P1   S
ATOM   2225  CE  MET X 145     211.200 140.500 124.380  1.00  0.00      P1   C
ATOM   2226  HE1 MET X 145     211.600 140.610 123.470  1.00  0.00      P1   H
ATOM   2227  HE2 MET X 145     210.980 141.400 124.760  1.00  0.00      P1   H
ATOM   2228  HE3 MET X 145     211.850 140.030 124.980  1.00  0.00      P1   H
ATOM   2229  C   MET X 145     211.120 136.530 127.630  1.00  0.00      P1   C
ATOM   2230  O   MET X 145     212.310 136.680 127.360  1.00  0.00      P1   O
ATOM   2231  N   GLY X 146     210.710 135.940 128.760  1.00  0.00      P1   N
ATOM   2232  HN  GLY X 146     209.742 135.798 128.963  0.00  0.00      P1    
ATOM   2233  CA  GLY X 146     211.650 135.460 129.780  1.00  0.00      P1   C
ATOM   2234  HA1 GLY X 146     212.550 135.350 129.350  1.00  0.00      P1   H
ATOM   2235  HA2 GLY X 146     211.330 134.580 130.120  1.00  0.00      P1   H
ATOM   2236  C   GLY X 146     211.770 136.450 130.950  1.00  0.00      P1   C
ATOM   2237  O   GLY X 146     212.870 136.710 131.440  1.00  0.00      P1   O
ATOM   2238  N   ILE X 147     210.650 137.050 131.360  1.00  0.00      P1   N
ATOM   2239  HN  ILE X 147     209.777 136.794 130.951  0.00  0.00      P1    
ATOM   2240  CA  ILE X 147     210.550 138.090 132.390  1.00  0.00      P1   C
ATOM   2241  HA  ILE X 147     211.370 138.050 132.970  1.00  0.00      P1   H
ATOM   2242  CB  ILE X 147     210.500 139.480 131.700  1.00  0.00      P1   C
ATOM   2243  HB  ILE X 147     209.800 139.350 131.000  1.00  0.00      P1   H
ATOM   2244  CG2 ILE X 147     210.030 140.630 132.620  1.00  0.00      P1   C
ATOM   2245 HG21 ILE X 147     210.020 141.480 132.100  1.00  0.00      P1   H
ATOM   2246 HG22 ILE X 147     209.100 140.430 132.950  1.00  0.00      P1   H
ATOM   2247 HG23 ILE X 147     210.650 140.710 133.400  1.00  0.00      P1   H
ATOM   2248  CG1 ILE X 147     211.830 139.890 131.030  1.00  0.00      P1   C
ATOM   2249 HG11 ILE X 147     211.670 140.760 130.550  1.00  0.00      P1   H
ATOM   2250 HG12 ILE X 147     212.070 139.180 130.370  1.00  0.00      P1   H
ATOM   2251  CD  ILE X 147     213.020 140.090 131.980  1.00  0.00      P1   C
ATOM   2252  HD1 ILE X 147     213.820 140.350 131.450  1.00  0.00      P1   H
ATOM   2253  HD2 ILE X 147     212.800 140.810 132.640  1.00  0.00      P1   H
ATOM   2254  HD3 ILE X 147     213.200 139.240 132.460  1.00  0.00      P1   H
ATOM   2255  C   ILE X 147     209.340 137.790 133.290  1.00  0.00      P1   C
ATOM   2256  O   ILE X 147     208.430 137.050 132.910  1.00  0.00      P1   O
ATOM   2257  N   GLU X 148     209.310 138.380 134.490  1.00  0.00      P1   N
ATOM   2258  HN  GLU X 148     210.056 138.978 134.771  0.00  0.00      P1    
ATOM   2259  CA  GLU X 148     208.250 138.240 135.490  1.00  0.00      P1   C
ATOM   2260  HA  GLU X 148     207.460 137.850 135.000  1.00  0.00      P1   H
ATOM   2261  CB  GLU X 148     208.740 137.360 136.650  1.00  0.00      P1   C
ATOM   2262  HB1 GLU X 148     208.020 137.330 137.330  1.00  0.00      P1   H
ATOM   2263  HB2 GLU X 148     209.550 137.810 137.030  1.00  0.00      P1   H
ATOM   2264  CG  GLU X 148     209.140 135.910 136.330  1.00  0.00      P1   C
ATOM   2265  HG1 GLU X 148     209.720 135.890 135.520  1.00  0.00      P1   H
ATOM   2266  HG2 GLU X 148     208.310 135.370 136.160  1.00  0.00      P1   H
ATOM   2267  CD  GLU X 148     209.900 135.340 137.530  1.00  0.00      P1   C
ATOM   2268  OE1 GLU X 148     211.030 134.820 137.370  1.00  0.00      P1   O
ATOM   2269  OE2 GLU X 148     209.470 135.580 138.690  1.00  0.00      P1   O
ATOM   2270  C   GLU X 148     207.940 139.610 136.110  1.00  0.00      P1   C
ATOM   2271  O   GLU X 148     208.850 140.450 136.320  1.00  0.00      P1   O
ATOM   2272  N   ILE X 149     206.680 139.790 136.500  1.00  0.00      P1   N
ATOM   2273  HN  ILE X 149     205.993 139.078 136.372  0.00  0.00      P1    
ATOM   2274  CA  ILE X 149     206.170 141.010 137.140  1.00  0.00      P1   C
ATOM   2275  HA  ILE X 149     206.940 141.650 137.080  1.00  0.00      P1   H
ATOM   2276  CB  ILE X 149     204.940 141.620 136.410  1.00  0.00      P1   C
ATOM   2277  HB  ILE X 149     204.150 141.020 136.530  1.00  0.00      P1   H
ATOM   2278  CG2 ILE X 149     204.670 143.000 137.020  1.00  0.00      P1   C
ATOM   2279 HG21 ILE X 149     203.880 143.420 136.570  1.00  0.00      P1   H
ATOM   2280 HG22 ILE X 149     204.480 142.900 138.000  1.00  0.00      P1   H
ATOM   2281 HG23 ILE X 149     205.470 143.590 136.900  1.00  0.00      P1   H
ATOM   2282  CG1 ILE X 149     205.140 141.700 134.880  1.00  0.00      P1   C
ATOM   2283 HG11 ILE X 149     205.340 140.780 134.540  1.00  0.00      P1   H
ATOM   2284 HG12 ILE X 149     205.930 142.290 134.690  1.00  0.00      P1   H
ATOM   2285  CD  ILE X 149     203.940 142.240 134.090  1.00  0.00      P1   C
ATOM   2286  HD1 ILE X 149     204.160 142.250 133.120  1.00  0.00      P1   H
ATOM   2287  HD2 ILE X 149     203.150 141.650 134.250  1.00  0.00      P1   H
ATOM   2288  HD3 ILE X 149     203.730 143.170 134.400  1.00  0.00      P1   H
ATOM   2289  C   ILE X 149     205.810 140.720 138.590  1.00  0.00      P1   C
ATOM   2290  O   ILE X 149     204.940 139.900 138.880  1.00  0.00      P1   O
ATOM   2291  N   LEU X 150     206.480 141.420 139.490  1.00  0.00      P1   N
ATOM   2292  HN  LEU X 150     207.158 142.101 139.221  0.00  0.00      P1    
ATOM   2293  CA  LEU X 150     206.310 141.280 140.930  1.00  0.00      P1   C
ATOM   2294  HA  LEU X 150     206.140 140.310 141.090  1.00  0.00      P1   H
ATOM   2295  CB  LEU X 150     207.600 141.740 141.630  1.00  0.00      P1   C
ATOM   2296  HB1 LEU X 150     207.550 141.460 142.590  1.00  0.00      P1   H
ATOM   2297  HB2 LEU X 150     207.650 142.730 141.580  1.00  0.00      P1   H
ATOM   2298  CG  LEU X 150     208.900 141.160 141.040  1.00  0.00      P1   C
ATOM   2299  HG  LEU X 150     208.940 141.430 140.080  1.00  0.00      P1   H
ATOM   2300  CD1 LEU X 150     210.100 141.700 141.810  1.00  0.00      P1   C
ATOM   2301 HD11 LEU X 150     210.940 141.330 141.420  1.00  0.00      P1   H
ATOM   2302 HD12 LEU X 150     210.120 142.700 141.730  1.00  0.00      P1   H
ATOM   2303 HD13 LEU X 150     210.030 141.440 142.770  1.00  0.00      P1   H
ATOM   2304  CD2 LEU X 150     208.950 139.630 141.080  1.00  0.00      P1   C
ATOM   2305 HD21 LEU X 150     209.820 139.310 140.680  1.00  0.00      P1   H
ATOM   2306 HD22 LEU X 150     208.890 139.310 142.020  1.00  0.00      P1   H
ATOM   2307 HD23 LEU X 150     208.190 139.250 140.550  1.00  0.00      P1   H
ATOM   2308  C   LEU X 150     205.080 142.050 141.430  1.00  0.00      P1   C
ATOM   2309  O   LEU X 150     204.250 141.480 142.140  1.00  0.00      P1   O
ATOM   2310  N   SER X 151     204.910 143.310 141.020  1.00  0.00      P1   N
ATOM   2311  HN  SER X 151     205.527 143.796 140.401  0.00  0.00      P1    
ATOM   2312  CA  SER X 151     203.750 144.110 141.470  1.00  0.00      P1   C
ATOM   2313  HA  SER X 151     203.010 143.470 141.640  1.00  0.00      P1   H
ATOM   2314  CB  SER X 151     204.120 144.890 142.750  1.00  0.00      P1   C
ATOM   2315  HB1 SER X 151     204.560 144.280 143.410  1.00  0.00      P1   H
ATOM   2316  HB2 SER X 151     203.310 145.300 143.160  1.00  0.00      P1   H
ATOM   2317  OG  SER X 151     205.030 145.930 142.450  1.00  0.00      P1   O
ATOM   2318  HG1 SER X 151     205.250 146.420 143.300  1.00  0.00      P1   H
ATOM   2319  C   SER X 151     203.330 145.100 140.380  1.00  0.00      P1   C
ATOM   2320  O   SER X 151     204.120 145.440 139.490  1.00  0.00      P1   O
ATOM   2321  N   PHE X 152     202.090 145.590 140.470  1.00  0.00      P1   N
ATOM   2322  HN  PHE X 152     201.418 145.208 141.103  0.00  0.00      P1    
ATOM   2323  CA  PHE X 152     201.600 146.710 139.670  1.00  0.00      P1   C
ATOM   2324  HA  PHE X 152     202.400 147.250 139.400  1.00  0.00      P1   H
ATOM   2325  CB  PHE X 152     200.910 146.190 138.400  1.00  0.00      P1   C
ATOM   2326  HB1 PHE X 152     199.970 145.950 138.640  1.00  0.00      P1   H
ATOM   2327  HB2 PHE X 152     201.400 145.380 138.090  1.00  0.00      P1   H
ATOM   2328  CG  PHE X 152     200.840 147.160 137.220  1.00  0.00      P1   C
ATOM   2329  CD1 PHE X 152     201.440 146.810 136.000  1.00  0.00      P1   C
ATOM   2330  HD1 PHE X 152     201.920 145.930 135.910  1.00  0.00      P1   H
ATOM   2331  CE1 PHE X 152     201.380 147.680 134.900  1.00  0.00      P1   C
ATOM   2332  HE1 PHE X 152     201.810 147.420 134.030  1.00  0.00      P1   H
ATOM   2333  CZ  PHE X 152     200.720 148.920 135.020  1.00  0.00      P1   C
ATOM   2334  HZ  PHE X 152     200.680 149.540 134.240  1.00  0.00      P1   H
ATOM   2335  CD2 PHE X 152     200.160 148.390 137.320  1.00  0.00      P1   C
ATOM   2336  HD2 PHE X 152     199.700 148.630 138.180  1.00  0.00      P1   H
ATOM   2337  CE2 PHE X 152     200.100 149.270 136.230  1.00  0.00      P1   C
ATOM   2338  HE2 PHE X 152     199.630 150.140 136.310  1.00  0.00      P1   H
ATOM   2339  C   PHE X 152     200.650 147.540 140.520  1.00  0.00      P1   C
ATOM   2340  O   PHE X 152     199.780 147.000 141.210  1.00  0.00      P1   O
ATOM   2341  N   THR X 153     200.820 148.860 140.490  1.00  0.00      P1   N
ATOM   2342  HN  THR X 153     201.481 149.253 139.852  0.00  0.00      P1    
ATOM   2343  CA  THR X 153     200.120 149.850 141.320  1.00  0.00      P1   C
ATOM   2344  HA  THR X 153     199.250 149.410 141.570  1.00  0.00      P1   H
ATOM   2345  CB  THR X 153     200.920 150.180 142.590  1.00  0.00      P1   C
ATOM   2346  HB  THR X 153     200.390 150.840 143.120  1.00  0.00      P1   H
ATOM   2347  OG1 THR X 153     202.130 150.810 142.230  1.00  0.00      P1   O
ATOM   2348  HG1 THR X 153     202.640 151.030 143.060  1.00  0.00      P1   H
ATOM   2349  CG2 THR X 153     201.270 148.980 143.460  1.00  0.00      P1   C
ATOM   2350 HG21 THR X 153     201.790 149.280 144.250  1.00  0.00      P1   H
ATOM   2351 HG22 THR X 153     200.430 148.530 143.760  1.00  0.00      P1   H
ATOM   2352 HG23 THR X 153     201.820 148.330 142.930  1.00  0.00      P1   H
ATOM   2353  C   THR X 153     199.860 151.140 140.520  1.00  0.00      P1   C
ATOM   2354  O   THR X 153     200.460 151.340 139.450  1.00  0.00      P1   O
ATOM   2355  N   ILE X 154     199.010 152.040 141.020  1.00  0.00      P1   N
ATOM   2356  HN  ILE X 154     198.480 151.876 141.849  0.00  0.00      P1    
ATOM   2357  CA  ILE X 154     198.770 153.360 140.400  1.00  0.00      P1   C
ATOM   2358  HA  ILE X 154     199.190 153.310 139.500  1.00  0.00      P1   H
ATOM   2359  CB  ILE X 154     197.250 153.630 140.230  1.00  0.00      P1   C
ATOM   2360  HB  ILE X 154     196.860 153.550 141.150  1.00  0.00      P1   H
ATOM   2361  CG2 ILE X 154     196.980 155.040 139.680  1.00  0.00      P1   C
ATOM   2362 HG21 ILE X 154     195.990 155.180 139.590  1.00  0.00      P1   H
ATOM   2363 HG22 ILE X 154     197.340 155.720 140.320  1.00  0.00      P1   H
ATOM   2364 HG23 ILE X 154     197.420 155.150 138.790  1.00  0.00      P1   H
ATOM   2365  CG1 ILE X 154     196.550 152.590 139.320  1.00  0.00      P1   C
ATOM   2366 HG11 ILE X 154     195.600 152.870 139.220  1.00  0.00      P1   H
ATOM   2367 HG12 ILE X 154     196.590 151.700 139.780  1.00  0.00      P1   H
ATOM   2368  CD  ILE X 154     197.140 152.410 137.910  1.00  0.00      P1   C
ATOM   2369  HD1 ILE X 154     196.610 151.720 137.410  1.00  0.00      P1   H
ATOM   2370  HD2 ILE X 154     197.090 153.280 137.410  1.00  0.00      P1   H
ATOM   2371  HD3 ILE X 154     198.090 152.110 137.980  1.00  0.00      P1   H
ATOM   2372  C   ILE X 154     199.450 154.470 141.190  1.00  0.00      P1   C
ATOM   2373  O   ILE X 154     199.170 154.590 142.380  1.00  0.00      P1   O
ATOM   2374  N   LYS X 155     200.300 155.270 140.530  1.00  0.00      P1   N
ATOM   2375  HN  LYS X 155     200.418 155.217 139.540  0.00  0.00      P1    
ATOM   2376  CA  LYS X 155     201.120 156.280 141.200  1.00  0.00      P1   C
ATOM   2377  HA  LYS X 155     201.010 156.110 142.180  1.00  0.00      P1   H
ATOM   2378  CB  LYS X 155     202.610 156.060 140.860  1.00  0.00      P1   C
ATOM   2379  HB1 LYS X 155     202.660 155.640 139.960  1.00  0.00      P1   H
ATOM   2380  HB2 LYS X 155     203.000 155.440 141.550  1.00  0.00      P1   H
ATOM   2381  CG  LYS X 155     203.480 157.320 140.840  1.00  0.00      P1   C
ATOM   2382  HG1 LYS X 155     203.340 157.840 141.690  1.00  0.00      P1   H
ATOM   2383  HG2 LYS X 155     203.210 157.890 140.060  1.00  0.00      P1   H
ATOM   2384  CD  LYS X 155     204.960 156.940 140.710  1.00  0.00      P1   C
ATOM   2385  HD1 LYS X 155     205.070 156.330 139.930  1.00  0.00      P1   H
ATOM   2386  HD2 LYS X 155     205.250 156.470 141.550  1.00  0.00      P1   H
ATOM   2387  CE  LYS X 155     205.830 158.180 140.510  1.00  0.00      P1   C
ATOM   2388  HE1 LYS X 155     206.790 157.960 140.680  1.00  0.00      P1   H
ATOM   2389  HE2 LYS X 155     205.540 158.900 141.150  1.00  0.00      P1   H
ATOM   2390  NZ  LYS X 155     205.700 158.690 139.130  1.00  0.00      P1   N
ATOM   2391  HZ1 LYS X 155     206.270 159.510 139.020  1.00  0.00      P1   H
ATOM   2392  HZ2 LYS X 155     205.990 157.990 138.490  1.00  0.00      P1   H
ATOM   2393  HZ3 LYS X 155     204.740 158.930 138.950  1.00  0.00      P1   H
ATOM   2394  C   LYS X 155     200.590 157.710 141.070  1.00  0.00      P1   C
ATOM   2395  O   LYS X 155     200.760 158.520 141.980  1.00  0.00      P1   O
ATOM   2396  N   ASP X 156     199.900 157.960 139.980  1.00  0.00      P1   N
ATOM   2397  HN  ASP X 156     199.790 157.233 139.307  0.00  0.00      P1    
ATOM   2398  CA  ASP X 156     199.240 159.200 139.590  1.00  0.00      P1   C
ATOM   2399  HA  ASP X 156     198.700 159.550 140.360  1.00  0.00      P1   H
ATOM   2400  CB  ASP X 156     200.330 160.240 139.260  1.00  0.00      P1   C
ATOM   2401  HB1 ASP X 156     201.140 159.780 138.920  1.00  0.00      P1   H
ATOM   2402  HB2 ASP X 156     200.560 160.750 140.090  1.00  0.00      P1   H
ATOM   2403  CG  ASP X 156     199.850 161.220 138.210  1.00  0.00      P1   C
ATOM   2404  OD1 ASP X 156     198.890 161.960 138.530  1.00  0.00      P1   O
ATOM   2405  OD2 ASP X 156     200.370 161.130 137.070  1.00  0.00      P1   O
ATOM   2406  C   ASP X 156     198.290 158.870 138.430  1.00  0.00      P1   C
ATOM   2407  O   ASP X 156     198.470 157.890 137.700  1.00  0.00      P1   O
ATOM   2408  N   VAL X 157     197.250 159.680 138.290  1.00  0.00      P1   N
ATOM   2409  HN  VAL X 157     196.998 160.303 139.026  0.00  0.00      P1    
ATOM   2410  CA  VAL X 157     196.390 159.760 137.110  1.00  0.00      P1   C
ATOM   2411  HA  VAL X 157     196.980 159.730 136.310  1.00  0.00      P1   H
ATOM   2412  CB  VAL X 157     195.450 158.540 136.920  1.00  0.00      P1   C
ATOM   2413  HB  VAL X 157     196.050 157.870 136.480  1.00  0.00      P1   H
ATOM   2414  CG1 VAL X 157     194.910 157.940 138.220  1.00  0.00      P1   C
ATOM   2415 HG11 VAL X 157     194.310 157.160 138.010  1.00  0.00      P1   H
ATOM   2416 HG12 VAL X 157     195.670 157.630 138.790  1.00  0.00      P1   H
ATOM   2417 HG13 VAL X 157     194.380 158.630 138.720  1.00  0.00      P1   H
ATOM   2418  CG2 VAL X 157     194.230 158.830 136.020  1.00  0.00      P1   C
ATOM   2419 HG21 VAL X 157     193.670 158.010 135.940  1.00  0.00      P1   H
ATOM   2420 HG22 VAL X 157     193.690 159.570 136.410  1.00  0.00      P1   H
ATOM   2421 HG23 VAL X 157     194.550 159.110 135.110  1.00  0.00      P1   H
ATOM   2422  C   VAL X 157     195.650 161.090 137.220  1.00  0.00      P1   C
ATOM   2423  O   VAL X 157     194.850 161.320 138.140  1.00  0.00      P1   O
ATOM   2424  N   TYR X 158     195.930 161.950 136.250  1.00  0.00      P1   N
ATOM   2425  HN  TYR X 158     196.584 161.660 135.553  0.00  0.00      P1    
ATOM   2426  CA  TYR X 158     195.400 163.290 136.060  1.00  0.00      P1   C
ATOM   2427  HA  TYR X 158     194.670 163.420 136.730  1.00  0.00      P1   H
ATOM   2428  CB  TYR X 158     196.480 164.350 136.360  1.00  0.00      P1   C
ATOM   2429  HB1 TYR X 158     196.880 164.140 137.240  1.00  0.00      P1   H
ATOM   2430  HB2 TYR X 158     196.030 165.250 136.400  1.00  0.00      P1   H
ATOM   2431  CG  TYR X 158     197.610 164.470 135.350  1.00  0.00      P1   C
ATOM   2432  CD1 TYR X 158     197.600 165.450 134.340  1.00  0.00      P1   C
ATOM   2433  HD1 TYR X 158     196.820 166.080 134.260  1.00  0.00      P1   H
ATOM   2434  CE1 TYR X 158     198.680 165.560 133.450  1.00  0.00      P1   C
ATOM   2435  HE1 TYR X 158     198.670 166.250 132.720  1.00  0.00      P1   H
ATOM   2436  CZ  TYR X 158     199.790 164.690 133.560  1.00  0.00      P1   C
ATOM   2437  OH  TYR X 158     200.810 164.760 132.670  1.00  0.00      P1   O
ATOM   2438  HH  TYR X 158     201.500 164.080 132.900  1.00  0.00      P1   H
ATOM   2439  CD2 TYR X 158     198.720 163.610 135.460  1.00  0.00      P1   C
ATOM   2440  HD2 TYR X 158     198.730 162.910 136.180  1.00  0.00      P1   H
ATOM   2441  CE2 TYR X 158     199.810 163.710 134.590  1.00  0.00      P1   C
ATOM   2442  HE2 TYR X 158     200.600 163.100 134.680  1.00  0.00      P1   H
ATOM   2443  C   TYR X 158     194.810 163.390 134.640  1.00  0.00      P1   C
ATOM   2444  O   TYR X 158     194.730 162.410 133.900  1.00  0.00      P1   O
ATOM   2445  N   ASP X 159     194.400 164.580 134.250  1.00  0.00      P1   N
ATOM   2446  HN  ASP X 159     194.413 165.401 134.815  0.00  0.00      P1    
ATOM   2447  CA  ASP X 159     193.870 164.820 132.910  1.00  0.00      P1   C
ATOM   2448  HA  ASP X 159     194.060 164.020 132.350  1.00  0.00      P1   H
ATOM   2449  CB  ASP X 159     192.350 165.010 133.010  1.00  0.00      P1   C
ATOM   2450  HB1 ASP X 159     192.170 165.830 133.550  1.00  0.00      P1   H
ATOM   2451  HB2 ASP X 159     191.960 164.220 133.460  1.00  0.00      P1   H
ATOM   2452  CG  ASP X 159     191.690 165.180 131.640  1.00  0.00      P1   C
ATOM   2453  OD1 ASP X 159     192.410 165.210 130.620  1.00  0.00      P1   O
ATOM   2454  OD2 ASP X 159     190.450 165.290 131.650  1.00  0.00      P1   O
ATOM   2455  C   ASP X 159     194.590 166.030 132.300  1.00  0.00      P1   C
ATOM   2456  O   ASP X 159     194.470 167.160 132.760  1.00  0.00      P1   O
ATOM   2457  N   LYS X 160     195.370 165.770 131.260  1.00  0.00      P1   N
ATOM   2458  HN  LYS X 160     195.439 164.828 130.934  0.00  0.00      P1    
ATOM   2459  CA  LYS X 160     196.170 166.750 130.510  1.00  0.00      P1   C
ATOM   2460  HA  LYS X 160     196.570 167.420 131.140  1.00  0.00      P1   H
ATOM   2461  CB  LYS X 160     197.210 165.880 129.770  1.00  0.00      P1   C
ATOM   2462  HB1 LYS X 160     196.690 165.210 129.230  1.00  0.00      P1   H
ATOM   2463  HB2 LYS X 160     197.730 165.400 130.470  1.00  0.00      P1   H
ATOM   2464  CG  LYS X 160     198.230 166.520 128.820  1.00  0.00      P1   C
ATOM   2465  HG1 LYS X 160     198.740 167.220 129.300  1.00  0.00      P1   H
ATOM   2466  HG2 LYS X 160     197.750 166.930 128.040  1.00  0.00      P1   H
ATOM   2467  CD  LYS X 160     199.180 165.420 128.320  1.00  0.00      P1   C
ATOM   2468  HD1 LYS X 160     198.640 164.640 128.000  1.00  0.00      P1   H
ATOM   2469  HD2 LYS X 160     199.770 165.130 129.080  1.00  0.00      P1   H
ATOM   2470  CE  LYS X 160     200.080 165.900 127.170  1.00  0.00      P1   C
ATOM   2471  HE1 LYS X 160     200.730 166.570 127.510  1.00  0.00      P1   H
ATOM   2472  HE2 LYS X 160     199.510 166.310 126.450  1.00  0.00      P1   H
ATOM   2473  NZ  LYS X 160     200.830 164.760 126.580  1.00  0.00      P1   N
ATOM   2474  HZ1 LYS X 160     201.400 165.100 125.830  1.00  0.00      P1   H
ATOM   2475  HZ2 LYS X 160     201.410 164.340 127.280  1.00  0.00      P1   H
ATOM   2476  HZ3 LYS X 160     200.190 164.080 126.230  1.00  0.00      P1   H
ATOM   2477  C   LYS X 160     195.330 167.620 129.560  1.00  0.00      P1   C
ATOM   2478  O   LYS X 160     195.870 168.510 128.920  1.00  0.00      P1   O
ATOM   2479  N   VAL X 161     194.020 167.370 129.490  1.00  0.00      P1   N
ATOM   2480  HN  VAL X 161     193.655 166.541 129.905  0.00  0.00      P1    
ATOM   2481  CA  VAL X 161     193.010 168.220 128.840  1.00  0.00      P1   C
ATOM   2482  HA  VAL X 161     193.500 168.880 128.270  1.00  0.00      P1   H
ATOM   2483  CB  VAL X 161     192.070 167.340 127.960  1.00  0.00      P1   C
ATOM   2484  HB  VAL X 161     191.440 166.930 128.620  1.00  0.00      P1   H
ATOM   2485  CG1 VAL X 161     191.300 168.150 126.910  1.00  0.00      P1   C
ATOM   2486 HG11 VAL X 161     190.720 167.530 126.380  1.00  0.00      P1   H
ATOM   2487 HG12 VAL X 161     190.730 168.840 127.360  1.00  0.00      P1   H
ATOM   2488 HG13 VAL X 161     191.950 168.600 126.300  1.00  0.00      P1   H
ATOM   2489  CG2 VAL X 161     192.830 166.260 127.170  1.00  0.00      P1   C
ATOM   2490 HG21 VAL X 161     192.190 165.730 126.630  1.00  0.00      P1   H
ATOM   2491 HG22 VAL X 161     193.500 166.700 126.570  1.00  0.00      P1   H
ATOM   2492 HG23 VAL X 161     193.310 165.660 127.810  1.00  0.00      P1   H
ATOM   2493  C   VAL X 161     192.210 169.010 129.890  1.00  0.00      P1   C
ATOM   2494  O   VAL X 161     191.310 169.770 129.550  1.00  0.00      P1   O
ATOM   2495  N   ASP X 162     192.550 168.810 131.170  1.00  0.00      P1   N
ATOM   2496  HN  ASP X 162     193.330 168.241 131.415  0.00  0.00      P1    
ATOM   2497  CA  ASP X 162     191.860 169.370 132.340  1.00  0.00      P1   C
ATOM   2498  HA  ASP X 162     192.180 168.820 133.120  1.00  0.00      P1   H
ATOM   2499  CB  ASP X 162     192.300 170.840 132.520  1.00  0.00      P1   C
ATOM   2500  HB1 ASP X 162     191.580 171.330 133.010  1.00  0.00      P1   H
ATOM   2501  HB2 ASP X 162     192.430 171.260 131.620  1.00  0.00      P1   H
ATOM   2502  CG  ASP X 162     193.610 171.000 133.310  1.00  0.00      P1   C
ATOM   2503  OD1 ASP X 162     193.630 170.550 134.480  1.00  0.00      P1   O
ATOM   2504  OD2 ASP X 162     194.540 171.650 132.790  1.00  0.00      P1   O
ATOM   2505  C   ASP X 162     190.330 169.150 132.290  1.00  0.00      P1   C
ATOM   2506  O   ASP X 162     189.570 169.940 132.830  1.00  0.00      P1   O
ATOM   2507  N   TYR X 163     189.820 168.090 131.630  1.00  0.00      P1   N
ATOM   2508  HN  TYR X 163     190.370 167.331 131.286  0.00  0.00      P1    
ATOM   2509  CA  TYR X 163     188.370 167.970 131.360  1.00  0.00      P1   C
ATOM   2510  HA  TYR X 163     188.140 168.850 130.950  1.00  0.00      P1   H
ATOM   2511  CB  TYR X 163     188.100 166.850 130.350  1.00  0.00      P1   C
ATOM   2512  HB1 TYR X 163     188.210 165.970 130.820  1.00  0.00      P1   H
ATOM   2513  HB2 TYR X 163     188.770 166.920 129.620  1.00  0.00      P1   H
ATOM   2514  CG  TYR X 163     186.720 166.860 129.720  1.00  0.00      P1   C
ATOM   2515  CD1 TYR X 163     186.250 168.000 129.050  1.00  0.00      P1   C
ATOM   2516  HD1 TYR X 163     186.810 168.830 129.010  1.00  0.00      P1   H
ATOM   2517  CE1 TYR X 163     184.980 167.990 128.440  1.00  0.00      P1   C
ATOM   2518  HE1 TYR X 163     184.640 168.810 127.980  1.00  0.00      P1   H
ATOM   2519  CZ  TYR X 163     184.190 166.830 128.470  1.00  0.00      P1   C
ATOM   2520  OH  TYR X 163     182.970 166.820 127.870  1.00  0.00      P1   O
ATOM   2521  HH  TYR X 163     182.540 165.920 127.990  1.00  0.00      P1   H
ATOM   2522  CD2 TYR X 163     185.920 165.700 129.770  1.00  0.00      P1   C
ATOM   2523  HD2 TYR X 163     186.250 164.890 130.250  1.00  0.00      P1   H
ATOM   2524  CE2 TYR X 163     184.660 165.670 129.140  1.00  0.00      P1   C
ATOM   2525  HE2 TYR X 163     184.100 164.850 129.160  1.00  0.00      P1   H
ATOM   2526  C   TYR X 163     187.520 167.820 132.640  1.00  0.00      P1   C
ATOM   2527  O   TYR X 163     186.440 168.420 132.760  1.00  0.00      P1   O
ATOM   2528  N   LEU X 164     188.050 167.070 133.620  1.00  0.00      P1   N
ATOM   2529  HN  LEU X 164     188.940 166.643 133.475  0.00  0.00      P1    
ATOM   2530  CA  LEU X 164     187.450 166.790 134.940  1.00  0.00      P1   C
ATOM   2531  HA  LEU X 164     186.500 167.080 134.800  1.00  0.00      P1   H
ATOM   2532  CB  LEU X 164     187.570 165.290 135.260  1.00  0.00      P1   C
ATOM   2533  HB1 LEU X 164     187.160 165.140 136.160  1.00  0.00      P1   H
ATOM   2534  HB2 LEU X 164     188.540 165.070 135.300  1.00  0.00      P1   H
ATOM   2535  CG  LEU X 164     186.910 164.320 134.270  1.00  0.00      P1   C
ATOM   2536  HG  LEU X 164     187.430 164.350 133.420  1.00  0.00      P1   H
ATOM   2537  CD1 LEU X 164     186.900 162.940 134.930  1.00  0.00      P1   C
ATOM   2538 HD11 LEU X 164     186.470 162.280 134.320  1.00  0.00      P1   H
ATOM   2539 HD12 LEU X 164     187.840 162.660 135.130  1.00  0.00      P1   H
ATOM   2540 HD13 LEU X 164     186.380 162.980 135.790  1.00  0.00      P1   H
ATOM   2541  CD2 LEU X 164     185.460 164.670 133.930  1.00  0.00      P1   C
ATOM   2542 HD21 LEU X 164     185.090 164.000 133.290  1.00  0.00      P1   H
ATOM   2543 HD22 LEU X 164     184.910 164.670 134.770  1.00  0.00      P1   H
ATOM   2544 HD23 LEU X 164     185.430 165.580 133.520  1.00  0.00      P1   H
ATOM   2545  C   LEU X 164     188.010 167.620 136.110  1.00  0.00      P1   C
ATOM   2546  O   LEU X 164     187.600 167.400 137.260  1.00  0.00      P1   O
ATOM   2547  N   SER X 165     188.930 168.560 135.850  1.00  0.00      P1   N
ATOM   2548  HN  SER X 165     189.484 168.568 135.018  0.00  0.00      P1    
ATOM   2549  CA  SER X 165     189.210 169.670 136.770  1.00  0.00      P1   C
ATOM   2550  HA  SER X 165     188.950 169.360 137.680  1.00  0.00      P1   H
ATOM   2551  CB  SER X 165     190.710 170.000 136.770  1.00  0.00      P1   C
ATOM   2552  HB1 SER X 165     191.260 169.190 137.020  1.00  0.00      P1   H
ATOM   2553  HB2 SER X 165     190.920 170.750 137.400  1.00  0.00      P1   H
ATOM   2554  OG  SER X 165     191.080 170.380 135.480  1.00  0.00      P1   O
ATOM   2555  HG1 SER X 165     192.060 170.600 135.460  1.00  0.00      P1   H
ATOM   2556  C   SER X 165     188.380 170.920 136.410  1.00  0.00      P1   C
ATOM   2557  O   SER X 165     187.740 171.520 137.280  1.00  0.00      P1   O
ATOM   2558  N   SER X 166     188.260 171.200 135.110  1.00  0.00      P1   N
ATOM   2559  HN  SER X 166     189.046 171.171 134.493  0.00  0.00      P1    
ATOM   2560  CA  SER X 166     187.000 171.570 134.460  1.00  0.00      P1   C
ATOM   2561  HA  SER X 166     186.720 172.430 134.880  1.00  0.00      P1   H
ATOM   2562  CB  SER X 166     187.210 171.800 132.960  1.00  0.00      P1   C
ATOM   2563  HB1 SER X 166     187.260 170.930 132.470  1.00  0.00      P1   H
ATOM   2564  HB2 SER X 166     188.050 172.330 132.800  1.00  0.00      P1   H
ATOM   2565  OG  SER X 166     186.130 172.540 132.400  1.00  0.00      P1   O
ATOM   2566  HG1 SER X 166     186.300 172.680 131.420  1.00  0.00      P1   H
ATOM   2567  C   SER X 166     185.910 170.500 134.720  1.00  0.00      P1   C
ATOM   2568  O   SER X 166     186.100 169.540 135.460  1.00  0.00      P1   O
ATOM   2569  N   LEU X 167     184.710 170.680 134.190  1.00  0.00      P1   N
ATOM   2570  HN  LEU X 167     184.649 171.237 133.364  0.00  0.00      P1    
ATOM   2571  CA  LEU X 167     183.400 170.150 134.670  1.00  0.00      P1   C
ATOM   2572  HA  LEU X 167     182.800 170.870 134.340  1.00  0.00      P1   H
ATOM   2573  CB  LEU X 167     183.160 168.760 134.030  1.00  0.00      P1   C
ATOM   2574  HB1 LEU X 167     182.340 168.370 134.460  1.00  0.00      P1   H
ATOM   2575  HB2 LEU X 167     183.950 168.190 134.230  1.00  0.00      P1   H
ATOM   2576  CG  LEU X 167     182.940 168.770 132.510  1.00  0.00      P1   C
ATOM   2577  HG  LEU X 167     183.740 169.200 132.100  1.00  0.00      P1   H
ATOM   2578  CD1 LEU X 167     182.740 167.340 132.020  1.00  0.00      P1   C
ATOM   2579 HD11 LEU X 167     182.600 167.340 131.030  1.00  0.00      P1   H
ATOM   2580 HD12 LEU X 167     183.550 166.800 132.230  1.00  0.00      P1   H
ATOM   2581 HD13 LEU X 167     181.940 166.940 132.470  1.00  0.00      P1   H
ATOM   2582  CD2 LEU X 167     181.690 169.570 132.100  1.00  0.00      P1   C
ATOM   2583 HD21 LEU X 167     181.590 169.550 131.100  1.00  0.00      P1   H
ATOM   2584 HD22 LEU X 167     180.880 169.170 132.520  1.00  0.00      P1   H
ATOM   2585 HD23 LEU X 167     181.790 170.520 132.400  1.00  0.00      P1   H
ATOM   2586  C   LEU X 167     183.090 170.100 136.200  1.00  0.00      P1   C
ATOM   2587  O   LEU X 167     181.910 170.130 136.550  1.00  0.00      P1   O
ATOM   2588  N   GLY X 168     184.070 170.060 137.100  1.00  0.00      P1   N
ATOM   2589  HN  GLY X 168     184.982 169.848 136.752  0.00  0.00      P1    
ATOM   2590  CA  GLY X 168     183.980 170.290 138.550  1.00  0.00      P1   C
ATOM   2591  HA1 GLY X 168     183.870 171.280 138.670  1.00  0.00      P1   H
ATOM   2592  HA2 GLY X 168     184.860 170.010 138.930  1.00  0.00      P1   H
ATOM   2593  C   GLY X 168     182.860 169.580 139.310  1.00  0.00      P1   C
ATOM   2594  O   GLY X 168     182.210 170.190 140.160  1.00  0.00      P1   O
ATOM   2595  N   LYS X 169     182.630 168.290 139.020  1.00  0.00      P1   N
ATOM   2596  HN  LYS X 169     183.103 167.941 138.212  0.00  0.00      P1    
ATOM   2597  CA  LYS X 169     181.780 167.310 139.720  1.00  0.00      P1   C
ATOM   2598  HA  LYS X 169     180.840 167.380 139.370  1.00  0.00      P1   H
ATOM   2599  CB  LYS X 169     182.440 165.940 139.460  1.00  0.00      P1   C
ATOM   2600  HB1 LYS X 169     183.340 165.960 139.900  1.00  0.00      P1   H
ATOM   2601  HB2 LYS X 169     182.560 165.850 138.470  1.00  0.00      P1   H
ATOM   2602  CG  LYS X 169     181.720 164.670 139.950  1.00  0.00      P1   C
ATOM   2603  HG1 LYS X 169     180.850 164.570 139.460  1.00  0.00      P1   H
ATOM   2604  HG2 LYS X 169     181.550 164.740 140.930  1.00  0.00      P1   H
ATOM   2605  CD  LYS X 169     182.630 163.450 139.660  1.00  0.00      P1   C
ATOM   2606  HD1 LYS X 169     183.450 163.530 140.220  1.00  0.00      P1   H
ATOM   2607  HD2 LYS X 169     182.880 163.470 138.690  1.00  0.00      P1   H
ATOM   2608  CE  LYS X 169     181.970 162.090 139.960  1.00  0.00      P1   C
ATOM   2609  HE1 LYS X 169     181.150 161.980 139.390  1.00  0.00      P1   H
ATOM   2610  HE2 LYS X 169     181.710 162.050 140.920  1.00  0.00      P1   H
ATOM   2611  NZ  LYS X 169     182.910 160.980 139.670  1.00  0.00      P1   N
ATOM   2612  HZ1 LYS X 169     182.460 160.110 139.870  1.00  0.00      P1   H
ATOM   2613  HZ2 LYS X 169     183.170 161.000 138.700  1.00  0.00      P1   H
ATOM   2614  HZ3 LYS X 169     183.730 161.070 140.230  1.00  0.00      P1   H
ATOM   2615  C   LYS X 169     181.620 167.600 141.220  1.00  0.00      P1   C
ATOM   2616  O   LYS X 169     182.520 167.370 142.010  1.00  0.00      P1   O
ATOM   2617  N   THR X 170     180.440 168.110 141.600  1.00  0.00      P1   N
ATOM   2618  HN  THR X 170     179.685 168.167 140.948  0.00  0.00      P1    
ATOM   2619  CA  THR X 170     180.120 168.620 142.940  1.00  0.00      P1   C
ATOM   2620  HA  THR X 170     180.600 168.070 143.610  1.00  0.00      P1   H
ATOM   2621  CB  THR X 170     180.590 170.090 143.010  1.00  0.00      P1   C
ATOM   2622  HB  THR X 170     181.500 170.130 142.600  1.00  0.00      P1   H
ATOM   2623  OG1 THR X 170     180.740 170.490 144.350  1.00  0.00      P1   O
ATOM   2624  HG1 THR X 170     181.040 171.440 144.370  1.00  0.00      P1   H
ATOM   2625  CG2 THR X 170     179.660 171.090 142.320  1.00  0.00      P1   C
ATOM   2626 HG21 THR X 170     180.040 172.010 142.410  1.00  0.00      P1   H
ATOM   2627 HG22 THR X 170     179.590 170.860 141.350  1.00  0.00      P1   H
ATOM   2628 HG23 THR X 170     178.760 171.060 142.740  1.00  0.00      P1   H
ATOM   2629  C   THR X 170     178.630 168.460 143.250  1.00  0.00      P1   C
ATOM   2630  O   THR X 170     177.850 168.100 142.370  1.00  0.00      P1   O
ATOM   2631  N   GLN X 171     178.230 168.700 144.500  1.00  0.00      P1   N
ATOM   2632  HN  GLN X 171     178.887 168.891 145.227  0.00  0.00      P1    
ATOM   2633  CA  GLN X 171     176.830 168.710 144.930  1.00  0.00      P1   C
ATOM   2634  HA  GLN X 171     176.440 167.830 144.660  1.00  0.00      P1   H
ATOM   2635  CB  GLN X 171     176.760 168.800 146.480  1.00  0.00      P1   C
ATOM   2636  HB1 GLN X 171     177.380 168.100 146.840  1.00  0.00      P1   H
ATOM   2637  HB2 GLN X 171     175.820 168.580 146.740  1.00  0.00      P1   H
ATOM   2638  CG  GLN X 171     177.120 170.130 147.160  1.00  0.00      P1   C
ATOM   2639  HG1 GLN X 171     177.110 170.000 148.160  1.00  0.00      P1   H
ATOM   2640  HG2 GLN X 171     176.440 170.820 146.920  1.00  0.00      P1   H
ATOM   2641  CD  GLN X 171     178.490 170.630 146.760  1.00  0.00      P1   C
ATOM   2642  OE1 GLN X 171     179.510 170.080 147.140  1.00  0.00      P1   O
ATOM   2643  NE2 GLN X 171     178.570 171.590 145.860  1.00  0.00      P1   N
ATOM   2644 HE21 GLN X 171     177.730 171.970 145.470  1.00  0.00      P1   H
ATOM   2645 HE22 GLN X 171     179.460 171.930 145.580  1.00  0.00      P1   H
ATOM   2646  C   GLN X 171     176.020 169.790 144.190  1.00  0.00      P1   C
ATOM   2647  O   GLN X 171     176.150 170.990 144.440  1.00  0.00      P1   O
ATOM   2648  N   THR X 172     175.210 169.370 143.220  1.00  0.00      P1   N
ATOM   2649  HN  THR X 172     175.213 168.420 142.909  0.00  0.00      P1    
ATOM   2650  CA  THR X 172     174.250 170.230 142.520  1.00  0.00      P1   C
ATOM   2651  HA  THR X 172     174.780 171.050 142.280  1.00  0.00      P1   H
ATOM   2652  CB  THR X 172     173.710 169.520 141.260  1.00  0.00      P1   C
ATOM   2653  HB  THR X 172     172.910 170.020 140.930  1.00  0.00      P1   H
ATOM   2654  OG1 THR X 172     173.250 168.210 141.550  1.00  0.00      P1   O
ATOM   2655  HG1 THR X 172     172.910 167.790 140.710  1.00  0.00      P1   H
ATOM   2656  CG2 THR X 172     174.800 169.370 140.200  1.00  0.00      P1   C
ATOM   2657 HG21 THR X 172     174.420 168.910 139.400  1.00  0.00      P1   H
ATOM   2658 HG22 THR X 172     175.130 170.280 139.940  1.00  0.00      P1   H
ATOM   2659 HG23 THR X 172     175.560 168.840 140.570  1.00  0.00      P1   H
ATOM   2660  C   THR X 172     173.090 170.660 143.420  1.00  0.00      P1   C
ATOM   2661  O   THR X 172     172.970 170.190 144.550  1.00  0.00      P1   O
ATOM   2662  N   ALA X 173     172.230 171.560 142.920  1.00  0.00      P1   N
ATOM   2663  HN  ALA X 173     172.282 171.808 141.953  0.00  0.00      P1    
ATOM   2664  CA  ALA X 173     171.180 172.240 143.690  1.00  0.00      P1   C
ATOM   2665  HA  ALA X 173     171.680 172.790 144.350  1.00  0.00      P1   H
ATOM   2666  CB  ALA X 173     170.360 173.090 142.720  1.00  0.00      P1   C
ATOM   2667  HB1 ALA X 173     169.640 173.570 143.220  1.00  0.00      P1   H
ATOM   2668  HB2 ALA X 173     170.950 173.760 142.270  1.00  0.00      P1   H
ATOM   2669  HB3 ALA X 173     169.940 172.500 142.020  1.00  0.00      P1   H
ATOM   2670  C   ALA X 173     170.280 171.310 144.520  1.00  0.00      P1   C
ATOM   2671  O   ALA X 173     170.170 171.520 145.730  1.00  0.00      P1   O
ATOM   2672  N   VAL X 174     169.760 170.220 143.940  1.00  0.00      P1   N
ATOM   2673  HN  VAL X 174     169.420 170.188 143.004  0.00  0.00      P1    
ATOM   2674  CA  VAL X 174     169.650 168.950 144.670  1.00  0.00      P1   C
ATOM   2675  HA  VAL X 174     169.890 169.170 145.620  1.00  0.00      P1   H
ATOM   2676  CB  VAL X 174     168.230 168.380 144.780  1.00  0.00      P1   C
ATOM   2677  HB  VAL X 174     168.030 167.990 143.890  1.00  0.00      P1   H
ATOM   2678  CG1 VAL X 174     168.180 167.320 145.900  1.00  0.00      P1   C
ATOM   2679 HG11 VAL X 174     167.250 166.960 145.970  1.00  0.00      P1   H
ATOM   2680 HG12 VAL X 174     168.820 166.590 145.690  1.00  0.00      P1   H
ATOM   2681 HG13 VAL X 174     168.440 167.750 146.770  1.00  0.00      P1   H
ATOM   2682  CG2 VAL X 174     167.170 169.440 145.100  1.00  0.00      P1   C
ATOM   2683 HG21 VAL X 174     166.270 169.000 145.160  1.00  0.00      P1   H
ATOM   2684 HG22 VAL X 174     167.390 169.880 145.980  1.00  0.00      P1   H
ATOM   2685 HG23 VAL X 174     167.160 170.130 144.380  1.00  0.00      P1   H
ATOM   2686  C   VAL X 174     170.640 167.980 144.060  1.00  0.00      P1   C
ATOM   2687  O   VAL X 174     170.770 167.820 142.850  1.00  0.00      P1   O
ATOM   2688  N   VAL X 175     171.420 167.370 144.950  1.00  0.00      P1   N
ATOM   2689  HN  VAL X 175     171.156 167.277 145.906  0.00  0.00      P1    
ATOM   2690  CA  VAL X 175     172.730 166.780 144.620  1.00  0.00      P1   C
ATOM   2691  HA  VAL X 175     173.170 167.500 144.080  1.00  0.00      P1   H
ATOM   2692  CB  VAL X 175     173.480 166.440 145.930  1.00  0.00      P1   C
ATOM   2693  HB  VAL X 175     174.430 166.330 145.640  1.00  0.00      P1   H
ATOM   2694  CG1 VAL X 175     173.340 167.550 146.990  1.00  0.00      P1   C
ATOM   2695 HG11 VAL X 175     173.830 167.290 147.820  1.00  0.00      P1   H
ATOM   2696 HG12 VAL X 175     173.720 168.400 146.630  1.00  0.00      P1   H
ATOM   2697 HG13 VAL X 175     172.370 167.680 147.210  1.00  0.00      P1   H
ATOM   2698  CG2 VAL X 175     173.000 165.150 146.620  1.00  0.00      P1   C
ATOM   2699 HG21 VAL X 175     173.520 165.000 147.450  1.00  0.00      P1   H
ATOM   2700 HG22 VAL X 175     172.030 165.240 146.840  1.00  0.00      P1   H
ATOM   2701 HG23 VAL X 175     173.130 164.380 145.990  1.00  0.00      P1   H
ATOM   2702  C   VAL X 175     172.680 165.550 143.730  1.00  0.00      P1   C
ATOM   2703  O   VAL X 175     173.700 165.090 143.220  1.00  0.00      P1   O
ATOM   2704  N   GLN X 176     171.480 165.000 143.540  1.00  0.00      P1   N
ATOM   2705  HN  GLN X 176     170.701 165.321 144.075  0.00  0.00      P1    
ATOM   2706  CA  GLN X 176     171.170 163.950 142.610  1.00  0.00      P1   C
ATOM   2707  HA  GLN X 176     171.920 163.830 141.960  1.00  0.00      P1   H
ATOM   2708  CB  GLN X 176     170.960 162.630 143.360  1.00  0.00      P1   C
ATOM   2709  HB1 GLN X 176     170.230 162.750 144.030  1.00  0.00      P1   H
ATOM   2710  HB2 GLN X 176     171.810 162.390 143.840  1.00  0.00      P1   H
ATOM   2711  CG  GLN X 176     170.590 161.480 142.410  1.00  0.00      P1   C
ATOM   2712  HG1 GLN X 176     171.350 161.320 141.780  1.00  0.00      P1   H
ATOM   2713  HG2 GLN X 176     169.780 161.760 141.890  1.00  0.00      P1   H
ATOM   2714  CD  GLN X 176     170.280 160.180 143.120  1.00  0.00      P1   C
ATOM   2715  OE1 GLN X 176     170.440 160.020 144.320  1.00  0.00      P1   O
ATOM   2716  NE2 GLN X 176     169.800 159.190 142.410  1.00  0.00      P1   N
ATOM   2717 HE21 GLN X 176     169.650 159.310 141.420  1.00  0.00      P1   H
ATOM   2718 HE22 GLN X 176     169.580 158.310 142.840  1.00  0.00      P1   H
ATOM   2719  C   GLN X 176     169.940 164.400 141.860  1.00  0.00      P1   C
ATOM   2720  O   GLN X 176     168.900 164.540 142.480  1.00  0.00      P1   O
ATOM   2721  N   ARG X 177     170.010 164.600 140.550  1.00  0.00      P1   N
ATOM   2722  HN  ARG X 177     170.862 164.416 140.065  0.00  0.00      P1    
ATOM   2723  CA  ARG X 177     168.880 165.090 139.740  1.00  0.00      P1   C
ATOM   2724  HA  ARG X 177     168.630 165.950 140.180  1.00  0.00      P1   H
ATOM   2725  CB  ARG X 177     169.350 165.270 138.280  1.00  0.00      P1   C
ATOM   2726  HB1 ARG X 177     170.070 165.960 138.280  1.00  0.00      P1   H
ATOM   2727  HB2 ARG X 177     168.570 165.600 137.750  1.00  0.00      P1   H
ATOM   2728  CG  ARG X 177     169.910 164.010 137.580  1.00  0.00      P1   C
ATOM   2729  HG1 ARG X 177     170.310 163.410 138.270  1.00  0.00      P1   H
ATOM   2730  HG2 ARG X 177     170.620 164.300 136.930  1.00  0.00      P1   H
ATOM   2731  CD  ARG X 177     168.860 163.200 136.800  1.00  0.00      P1   C
ATOM   2732  HD1 ARG X 177     168.970 163.360 135.820  1.00  0.00      P1   H
ATOM   2733  HD2 ARG X 177     167.940 163.480 137.080  1.00  0.00      P1   H
ATOM   2734  NE  ARG X 177     168.980 161.750 137.040  1.00  0.00      P1   N
ATOM   2735  HE  ARG X 177     168.300 161.390 137.680  1.00  0.00      P1   H
ATOM   2736  CZ  ARG X 177     169.810 160.840 136.580  1.00  0.00      P1   C
ATOM   2737  NH1 ARG X 177     169.730 159.640 137.060  1.00  0.00      P1   N
ATOM   2738 HH11 ARG X 177     169.050 159.430 137.760  1.00  0.00      P1   H
ATOM   2739 HH12 ARG X 177     170.350 158.930 136.730  1.00  0.00      P1   H
ATOM   2740  NH2 ARG X 177     170.710 161.100 135.670  1.00  0.00      P1   N
ATOM   2741 HH21 ARG X 177     170.790 162.020 135.290  1.00  0.00      P1   H
ATOM   2742 HH22 ARG X 177     171.320 160.370 135.350  1.00  0.00      P1   H
ATOM   2743  C   ARG X 177     167.580 164.280 139.830  1.00  0.00      P1   C
ATOM   2744  O   ARG X 177     166.530 164.780 139.460  1.00  0.00      P1   O
ATOM   2745  N   ASP X 178     167.630 163.030 140.300  1.00  0.00      P1   N
ATOM   2746  HN  ASP X 178     168.479 162.531 140.456  0.00  0.00      P1    
ATOM   2747  CA  ASP X 178     166.440 162.250 140.640  1.00  0.00      P1   C
ATOM   2748  HA  ASP X 178     165.800 162.430 139.890  1.00  0.00      P1   H
ATOM   2749  CB  ASP X 178     166.800 160.760 140.760  1.00  0.00      P1   C
ATOM   2750  HB1 ASP X 178     165.960 160.210 140.720  1.00  0.00      P1   H
ATOM   2751  HB2 ASP X 178     167.260 160.600 141.630  1.00  0.00      P1   H
ATOM   2752  CG  ASP X 178     167.720 160.290 139.630  1.00  0.00      P1   C
ATOM   2753  OD1 ASP X 178     167.270 160.090 138.490  1.00  0.00      P1   O
ATOM   2754  OD2 ASP X 178     168.950 160.220 139.850  1.00  0.00      P1   O
ATOM   2755  C   ASP X 178     165.800 162.690 141.950  1.00  0.00      P1   C
ATOM   2756  O   ASP X 178     164.570 162.860 141.990  1.00  0.00      P1   O
ATOM   2757  N   ALA X 179     166.660 162.920 142.970  1.00  0.00      P1   N
ATOM   2758  HN  ALA X 179     167.599 162.583 142.911  0.00  0.00      P1    
ATOM   2759  CA  ALA X 179     166.330 163.640 144.190  1.00  0.00      P1   C
ATOM   2760  HA  ALA X 179     165.710 163.060 144.720  1.00  0.00      P1   H
ATOM   2761  CB  ALA X 179     167.520 163.810 145.150  1.00  0.00      P1   C
ATOM   2762  HB1 ALA X 179     167.220 164.310 145.960  1.00  0.00      P1   H
ATOM   2763  HB2 ALA X 179     167.860 162.910 145.420  1.00  0.00      P1   H
ATOM   2764  HB3 ALA X 179     168.250 164.320 144.690  1.00  0.00      P1   H
ATOM   2765  C   ALA X 179     165.580 164.910 143.790  1.00  0.00      P1   C
ATOM   2766  O   ALA X 179     164.350 164.980 143.980  1.00  0.00      P1   O
ATOM   2767  N   ASP X 180     166.330 165.760 143.080  1.00  0.00      P1   N
ATOM   2768  HN  ASP X 180     167.293 165.541 142.950  0.00  0.00      P1    
ATOM   2769  CA  ASP X 180     165.940 167.010 142.440  1.00  0.00      P1   C
ATOM   2770  HA  ASP X 180     165.950 167.680 143.190  1.00  0.00      P1   H
ATOM   2771  CB  ASP X 180     166.990 167.520 141.450  1.00  0.00      P1   C
ATOM   2772  HB1 ASP X 180     166.750 167.200 140.530  1.00  0.00      P1   H
ATOM   2773  HB2 ASP X 180     167.890 167.150 141.700  1.00  0.00      P1   H
ATOM   2774  CG  ASP X 180     167.090 169.040 141.420  1.00  0.00      P1   C
ATOM   2775  OD1 ASP X 180     166.040 169.690 141.220  1.00  0.00      P1   O
ATOM   2776  OD2 ASP X 180     168.230 169.540 141.600  1.00  0.00      P1   O
ATOM   2777  C   ASP X 180     164.500 166.930 141.900  1.00  0.00      P1   C
ATOM   2778  O   ASP X 180     163.550 167.340 142.570  1.00  0.00      P1   O
ATOM   2779  N   ILE X 181     164.290 166.270 140.750  1.00  0.00      P1   N
ATOM   2780  HN  ILE X 181     164.908 165.631 140.297  0.00  0.00      P1    
ATOM   2781  CA  ILE X 181     163.030 166.480 140.050  1.00  0.00      P1   C
ATOM   2782  HA  ILE X 181     162.740 167.330 140.500  1.00  0.00      P1   H
ATOM   2783  CB  ILE X 181     163.220 166.700 138.530  1.00  0.00      P1   C
ATOM   2784  HB  ILE X 181     162.340 166.990 138.150  1.00  0.00      P1   H
ATOM   2785  CG2 ILE X 181     164.240 167.820 138.280  1.00  0.00      P1   C
ATOM   2786 HG21 ILE X 181     164.360 167.960 137.290  1.00  0.00      P1   H
ATOM   2787 HG22 ILE X 181     163.910 168.670 138.690  1.00  0.00      P1   H
ATOM   2788 HG23 ILE X 181     165.120 167.570 138.680  1.00  0.00      P1   H
ATOM   2789  CG1 ILE X 181     163.540 165.400 137.750  1.00  0.00      P1   C
ATOM   2790 HG11 ILE X 181     162.800 164.750 137.900  1.00  0.00      P1   H
ATOM   2791 HG12 ILE X 181     164.400 165.030 138.110  1.00  0.00      P1   H
ATOM   2792  CD  ILE X 181     163.710 165.600 136.240  1.00  0.00      P1   C
ATOM   2793  HD1 ILE X 181     163.920 164.720 135.810  1.00  0.00      P1   H
ATOM   2794  HD2 ILE X 181     162.870 165.970 135.850  1.00  0.00      P1   H
ATOM   2795  HD3 ILE X 181     164.460 166.240 136.070  1.00  0.00      P1   H
ATOM   2796  C   ILE X 181     161.900 165.500 140.340  1.00  0.00      P1   C
ATOM   2797  O   ILE X 181     160.750 165.930 140.380  1.00  0.00      P1   O
ATOM   2798  N   GLY X 182     162.180 164.220 140.580  1.00  0.00      P1   N
ATOM   2799  HN  GLY X 182     163.090 163.808 140.563  0.00  0.00      P1    
ATOM   2800  CA  GLY X 182     161.080 163.310 140.900  1.00  0.00      P1   C
ATOM   2801  HA1 GLY X 182     161.400 162.360 140.850  1.00  0.00      P1   H
ATOM   2802  HA2 GLY X 182     160.330 163.450 140.250  1.00  0.00      P1   H
ATOM   2803  C   GLY X 182     160.630 163.630 142.310  1.00  0.00      P1   C
ATOM   2804  O   GLY X 182     159.470 164.000 142.510  1.00  0.00      P1   O
ATOM   2805  N   VAL X 183     161.570 163.570 143.260  1.00  0.00      P1   N
ATOM   2806  HN  VAL X 183     162.553 163.474 143.130  0.00  0.00      P1    
ATOM   2807  CA  VAL X 183     161.150 163.650 144.660  1.00  0.00      P1   C
ATOM   2808  HA  VAL X 183     160.320 163.110 144.740  1.00  0.00      P1   H
ATOM   2809  CB  VAL X 183     162.240 163.080 145.600  1.00  0.00      P1   C
ATOM   2810  HB  VAL X 183     162.950 163.790 145.640  1.00  0.00      P1   H
ATOM   2811  CG1 VAL X 183     161.690 162.790 147.000  1.00  0.00      P1   C
ATOM   2812 HG11 VAL X 183     162.420 162.420 147.580  1.00  0.00      P1   H
ATOM   2813 HG12 VAL X 183     161.340 163.630 147.410  1.00  0.00      P1   H
ATOM   2814 HG13 VAL X 183     160.950 162.120 146.940  1.00  0.00      P1   H
ATOM   2815  CG2 VAL X 183     162.840 161.760 145.090  1.00  0.00      P1   C
ATOM   2816 HG21 VAL X 183     163.530 161.430 145.730  1.00  0.00      P1   H
ATOM   2817 HG22 VAL X 183     162.110 161.070 145.010  1.00  0.00      P1   H
ATOM   2818 HG23 VAL X 183     163.250 161.900 144.190  1.00  0.00      P1   H
ATOM   2819  C   VAL X 183     160.840 165.080 144.990  1.00  0.00      P1   C
ATOM   2820  O   VAL X 183     160.090 165.230 145.930  1.00  0.00      P1   O
ATOM   2821  N   ALA X 184     161.290 166.100 144.240  1.00  0.00      P1   N
ATOM   2822  HN  ALA X 184     161.851 166.017 143.417  0.00  0.00      P1    
ATOM   2823  CA  ALA X 184     160.950 167.460 144.630  1.00  0.00      P1   C
ATOM   2824  HA  ALA X 184     160.180 167.270 145.230  1.00  0.00      P1   H
ATOM   2825  CB  ALA X 184     162.150 168.100 145.360  1.00  0.00      P1   C
ATOM   2826  HB1 ALA X 184     161.910 169.040 145.630  1.00  0.00      P1   H
ATOM   2827  HB2 ALA X 184     162.370 167.570 146.180  1.00  0.00      P1   H
ATOM   2828  HB3 ALA X 184     162.940 168.120 144.750  1.00  0.00      P1   H
ATOM   2829  C   ALA X 184     160.280 168.400 143.630  1.00  0.00      P1   C
ATOM   2830  O   ALA X 184     159.870 169.460 144.080  1.00  0.00      P1   O
ATOM   2831  N   GLU X 185     159.990 168.030 142.380  1.00  0.00      P1   N
ATOM   2832  HN  GLU X 185     160.509 167.424 141.784  0.00  0.00      P1    
ATOM   2833  CA  GLU X 185     158.760 168.560 141.770  1.00  0.00      P1   C
ATOM   2834  HA  GLU X 185     158.700 169.530 141.990  1.00  0.00      P1   H
ATOM   2835  CB  GLU X 185     158.820 168.420 140.230  1.00  0.00      P1   C
ATOM   2836  HB1 GLU X 185     158.540 167.500 139.980  1.00  0.00      P1   H
ATOM   2837  HB2 GLU X 185     159.770 168.570 139.940  1.00  0.00      P1   H
ATOM   2838  CG  GLU X 185     157.930 169.430 139.490  1.00  0.00      P1   C
ATOM   2839  HG1 GLU X 185     157.140 169.640 140.070  1.00  0.00      P1   H
ATOM   2840  HG2 GLU X 185     157.610 169.000 138.640  1.00  0.00      P1   H
ATOM   2841  CD  GLU X 185     158.660 170.730 139.140  1.00  0.00      P1   C
ATOM   2842  OE1 GLU X 185     159.010 170.910 137.960  1.00  0.00      P1   O
ATOM   2843  OE2 GLU X 185     158.880 171.580 140.050  1.00  0.00      P1   O
ATOM   2844  C   GLU X 185     157.540 167.810 142.350  1.00  0.00      P1   C
ATOM   2845  O   GLU X 185     156.550 168.450 142.640  1.00  0.00      P1   O
ATOM   2846  N   ALA X 186     157.620 166.490 142.660  1.00  0.00      P1   N
ATOM   2847  HN  ALA X 186     158.397 165.893 142.464  0.00  0.00      P1    
ATOM   2848  CA  ALA X 186     156.490 165.850 143.340  1.00  0.00      P1   C
ATOM   2849  HA  ALA X 186     155.700 166.210 142.850  1.00  0.00      P1   H
ATOM   2850  CB  ALA X 186     156.560 164.320 143.200  1.00  0.00      P1   C
ATOM   2851  HB1 ALA X 186     155.780 163.900 143.660  1.00  0.00      P1   H
ATOM   2852  HB2 ALA X 186     156.540 164.080 142.230  1.00  0.00      P1   H
ATOM   2853  HB3 ALA X 186     157.410 163.990 143.600  1.00  0.00      P1   H
ATOM   2854  C   ALA X 186     156.340 166.230 144.820  1.00  0.00      P1   C
ATOM   2855  O   ALA X 186     155.230 166.440 145.290  1.00  0.00      P1   O
ATOM   2856  N   GLU X 187     157.440 166.400 145.580  1.00  0.00      P1   N
ATOM   2857  HN  GLU X 187     158.362 166.140 145.308  0.00  0.00      P1    
ATOM   2858  CA  GLU X 187     157.360 167.000 146.910  1.00  0.00      P1   C
ATOM   2859  HA  GLU X 187     156.650 166.450 147.350  1.00  0.00      P1   H
ATOM   2860  CB  GLU X 187     158.650 166.890 147.760  1.00  0.00      P1   C
ATOM   2861  HB1 GLU X 187     159.370 167.390 147.270  1.00  0.00      P1   H
ATOM   2862  HB2 GLU X 187     158.890 165.920 147.800  1.00  0.00      P1   H
ATOM   2863  CG  GLU X 187     158.630 167.410 149.200  1.00  0.00      P1   C
ATOM   2864  HG1 GLU X 187     157.950 168.150 149.270  1.00  0.00      P1   H
ATOM   2865  HG2 GLU X 187     159.530 167.770 149.430  1.00  0.00      P1   H
ATOM   2866  CD  GLU X 187     158.250 166.310 150.180  1.00  0.00      P1   C
ATOM   2867  OE1 GLU X 187     157.070 165.890 150.150  1.00  0.00      P1   O
ATOM   2868  OE2 GLU X 187     159.150 165.880 150.940  1.00  0.00      P1   O
ATOM   2869  C   GLU X 187     156.950 168.470 146.820  1.00  0.00      P1   C
ATOM   2870  O   GLU X 187     156.180 168.950 147.650  1.00  0.00      P1   O
ATOM   2871  N   ARG X 188     157.340 169.210 145.770  1.00  0.00      P1   N
ATOM   2872  HN  ARG X 188     158.065 168.902 145.158  0.00  0.00      P1    
ATOM   2873  CA  ARG X 188     156.720 170.520 145.460  1.00  0.00      P1   C
ATOM   2874  HA  ARG X 188     156.440 170.900 146.340  1.00  0.00      P1   H
ATOM   2875  CB  ARG X 188     157.750 171.480 144.850  1.00  0.00      P1   C
ATOM   2876  HB1 ARG X 188     157.290 172.350 144.650  1.00  0.00      P1   H
ATOM   2877  HB2 ARG X 188     158.100 171.080 144.010  1.00  0.00      P1   H
ATOM   2878  CG  ARG X 188     158.930 171.740 145.820  1.00  0.00      P1   C
ATOM   2879  HG1 ARG X 188     159.230 170.860 146.180  1.00  0.00      P1   H
ATOM   2880  HG2 ARG X 188     158.600 172.310 146.570  1.00  0.00      P1   H
ATOM   2881  CD  ARG X 188     160.160 172.440 145.200  1.00  0.00      P1   C
ATOM   2882  HD1 ARG X 188     160.800 171.750 144.870  1.00  0.00      P1   H
ATOM   2883  HD2 ARG X 188     160.610 173.000 145.900  1.00  0.00      P1   H
ATOM   2884  NE  ARG X 188     159.830 173.330 144.070  1.00  0.00      P1   N
ATOM   2885  HE  ARG X 188     159.600 174.280 144.270  1.00  0.00      P1   H
ATOM   2886  CZ  ARG X 188     159.820 172.960 142.800  1.00  0.00      P1   C
ATOM   2887  NH1 ARG X 188     160.160 171.760 142.440  1.00  0.00      P1   N
ATOM   2888 HH11 ARG X 188     160.450 171.100 143.130  1.00  0.00      P1   H
ATOM   2889 HH12 ARG X 188     160.150 171.510 141.480  1.00  0.00      P1   H
ATOM   2890  NH2 ARG X 188     159.440 173.730 141.820  1.00  0.00      P1   N
ATOM   2891 HH21 ARG X 188     159.130 174.660 142.010  1.00  0.00      P1   H
ATOM   2892 HH22 ARG X 188     159.450 173.390 140.880  1.00  0.00      P1   H
ATOM   2893  C   ARG X 188     155.450 170.360 144.620  1.00  0.00      P1   C
ATOM   2894  O   ARG X 188     155.110 171.260 143.850  1.00  0.00      P1   O
ATOM   2895  N   ASP X 189     154.700 169.300 144.900  1.00  0.00      P1   N
ATOM   2896  HN  ASP X 189     155.103 168.430 145.173  0.00  0.00      P1    
ATOM   2897  CA  ASP X 189     153.240 169.260 144.850  1.00  0.00      P1   C
ATOM   2898  HA  ASP X 189     152.950 170.190 144.650  1.00  0.00      P1   H
ATOM   2899  CB  ASP X 189     152.780 168.330 143.720  1.00  0.00      P1   C
ATOM   2900  HB1 ASP X 189     152.890 167.380 144.020  1.00  0.00      P1   H
ATOM   2901  HB2 ASP X 189     153.350 168.490 142.920  1.00  0.00      P1   H
ATOM   2902  CG  ASP X 189     151.310 168.560 143.340  1.00  0.00      P1   C
ATOM   2903  OD1 ASP X 189     150.620 167.550 143.060  1.00  0.00      P1   O
ATOM   2904  OD2 ASP X 189     150.900 169.740 143.310  1.00  0.00      P1   O
ATOM   2905  C   ASP X 189     152.630 168.890 146.220  1.00  0.00      P1   C
ATOM   2906  O   ASP X 189     151.760 169.610 146.720  1.00  0.00      P1   O
ATOM   2907  N   ALA X 190     153.190 167.900 146.920  1.00  0.00      P1   N
ATOM   2908  HN  ALA X 190     153.895 167.310 146.527  0.00  0.00      P1    
ATOM   2909  CA  ALA X 190     152.820 167.600 148.310  1.00  0.00      P1   C
ATOM   2910  HA  ALA X 190     151.850 167.350 148.270  1.00  0.00      P1   H
ATOM   2911  CB  ALA X 190     153.710 166.440 148.790  1.00  0.00      P1   C
ATOM   2912  HB1 ALA X 190     153.480 166.220 149.740  1.00  0.00      P1   H
ATOM   2913  HB2 ALA X 190     153.550 165.640 148.220  1.00  0.00      P1   H
ATOM   2914  HB3 ALA X 190     154.670 166.710 148.740  1.00  0.00      P1   H
ATOM   2915  C   ALA X 190     152.900 168.800 149.280  1.00  0.00      P1   C
ATOM   2916  O   ALA X 190     152.020 169.060 150.100  1.00  0.00      P1   O
ATOM   2917  N   GLY X 191     153.970 169.560 149.080  1.00  0.00      P1   N
ATOM   2918  HN  GLY X 191     154.668 169.156 148.490  0.00  0.00      P1    
ATOM   2919  CA  GLY X 191     154.270 170.880 149.590  1.00  0.00      P1   C
ATOM   2920  HA1 GLY X 191     155.050 170.800 150.210  1.00  0.00      P1   H
ATOM   2921  HA2 GLY X 191     153.470 171.200 150.110  1.00  0.00      P1   H
ATOM   2922  C   GLY X 191     154.580 171.830 148.420  1.00  0.00      P1   C
ATOM   2923  O   GLY X 191     155.460 172.700 148.530  1.00  0.00      P1   O
ATOM   2924  N   ILE X 192     153.830 171.750 147.300  1.00  0.00      P1   N
ATOM   2925  HN  ILE X 192     153.207 170.992 147.120  0.00  0.00      P1    
ATOM   2926  CA  ILE X 192     153.860 172.780 146.230  1.00  0.00      P1   C
ATOM   2927  HA  ILE X 192     154.710 172.570 145.760  1.00  0.00      P1   H
ATOM   2928  CB  ILE X 192     152.690 172.680 145.210  1.00  0.00      P1   C
ATOM   2929  HB  ILE X 192     152.780 171.780 144.790  1.00  0.00      P1   H
ATOM   2930  CG2 ILE X 192     151.270 172.660 145.820  1.00  0.00      P1   C
ATOM   2931 HG21 ILE X 192     150.590 172.600 145.090  1.00  0.00      P1   H
ATOM   2932 HG22 ILE X 192     151.190 171.870 146.430  1.00  0.00      P1   H
ATOM   2933 HG23 ILE X 192     151.130 173.500 146.350  1.00  0.00      P1   H
ATOM   2934  CG1 ILE X 192     152.810 173.780 144.120  1.00  0.00      P1   C
ATOM   2935 HG11 ILE X 192     153.750 173.790 143.790  1.00  0.00      P1   H
ATOM   2936 HG12 ILE X 192     152.590 174.660 144.540  1.00  0.00      P1   H
ATOM   2937  CD  ILE X 192     151.880 173.550 142.930  1.00  0.00      P1   C
ATOM   2938  HD1 ILE X 192     152.000 174.290 142.270  1.00  0.00      P1   H
ATOM   2939  HD2 ILE X 192     152.090 172.680 142.500  1.00  0.00      P1   H
ATOM   2940  HD3 ILE X 192     150.930 173.550 143.240  1.00  0.00      P1   H
ATOM   2941  C   ILE X 192     153.890 174.200 146.840  1.00  0.00      P1   C
ATOM   2942  O   ILE X 192     154.740 175.080 146.610  1.00  0.00      P1   O
ATOM   2943  N   ARG X 193     152.990 174.350 147.800  1.00  0.00      P1   N
ATOM   2944  HN  ARG X 193     152.295 173.655 147.967  0.00  0.00      P1    
ATOM   2945  CA  ARG X 193     152.960 175.510 148.650  1.00  0.00      P1   C
ATOM   2946  HA  ARG X 193     153.650 176.070 148.190  1.00  0.00      P1   H
ATOM   2947  CB  ARG X 193     151.570 176.170 148.640  1.00  0.00      P1   C
ATOM   2948  HB1 ARG X 193     151.630 177.040 149.140  1.00  0.00      P1   H
ATOM   2949  HB2 ARG X 193     150.930 175.560 149.110  1.00  0.00      P1   H
ATOM   2950  CG  ARG X 193     150.980 176.480 147.250  1.00  0.00      P1   C
ATOM   2951  HG1 ARG X 193     150.610 175.630 146.870  1.00  0.00      P1   H
ATOM   2952  HG2 ARG X 193     151.720 176.820 146.660  1.00  0.00      P1   H
ATOM   2953  CD  ARG X 193     149.860 177.530 147.290  1.00  0.00      P1   C
ATOM   2954  HD1 ARG X 193     149.330 177.420 148.130  1.00  0.00      P1   H
ATOM   2955  HD2 ARG X 193     149.260 177.410 146.500  1.00  0.00      P1   H
ATOM   2956  NE  ARG X 193     150.380 178.910 147.260  1.00  0.00      P1   N
ATOM   2957  HE  ARG X 193     151.360 179.000 147.080  1.00  0.00      P1   H
ATOM   2958  CZ  ARG X 193     149.720 180.030 147.450  1.00  0.00      P1   C
ATOM   2959  NH1 ARG X 193     150.300 181.180 147.250  1.00  0.00      P1   N
ATOM   2960 HH11 ARG X 193     151.250 181.210 146.950  1.00  0.00      P1   H
ATOM   2961 HH12 ARG X 193     149.790 182.030 147.390  1.00  0.00      P1   H
ATOM   2962  NH2 ARG X 193     148.470 180.060 147.820  1.00  0.00      P1   N
ATOM   2963 HH21 ARG X 193     147.980 179.200 147.980  1.00  0.00      P1   H
ATOM   2964 HH22 ARG X 193     148.000 180.930 147.950  1.00  0.00      P1   H
ATOM   2965  C   ARG X 193     153.440 175.270 150.090  1.00  0.00      P1   C
ATOM   2966  O   ARG X 193     153.290 176.180 150.890  1.00  0.00      P1   O
ATOM   2967  N   GLU X 194     154.260 174.250 150.350  1.00  0.00      P1   N
ATOM   2968  HN  GLU X 194     154.156 173.352 149.931  0.00  0.00      P1    
ATOM   2969  CA  GLU X 194     155.410 174.350 151.290  1.00  0.00      P1   C
ATOM   2970  HA  GLU X 194     154.940 174.560 152.150  1.00  0.00      P1   H
ATOM   2971  CB  GLU X 194     156.140 173.000 151.540  1.00  0.00      P1   C
ATOM   2972  HB1 GLU X 194     156.550 172.730 150.670  1.00  0.00      P1   H
ATOM   2973  HB2 GLU X 194     155.450 172.340 151.800  1.00  0.00      P1   H
ATOM   2974  CG  GLU X 194     157.270 172.930 152.610  1.00  0.00      P1   C
ATOM   2975  HG1 GLU X 194     158.010 173.540 152.310  1.00  0.00      P1   H
ATOM   2976  HG2 GLU X 194     157.600 171.990 152.640  1.00  0.00      P1   H
ATOM   2977  CD  GLU X 194     156.880 173.340 154.040  1.00  0.00      P1   C
ATOM   2978  OE1 GLU X 194     157.790 173.430 154.910  1.00  0.00      P1   O
ATOM   2979  OE2 GLU X 194     155.680 173.450 154.350  1.00  0.00      P1   O
ATOM   2980  C   GLU X 194     156.360 175.550 150.970  1.00  0.00      P1   C
ATOM   2981  O   GLU X 194     157.480 175.690 151.440  1.00  0.00      P1   O
ATOM   2982  N   ALA X 195     155.910 176.470 150.120  1.00  0.00      P1   N
ATOM   2983  HN  ALA X 195     155.687 176.220 149.178  0.00  0.00      P1    
ATOM   2984  CA  ALA X 195     155.700 177.910 150.470  1.00  0.00      P1   C
ATOM   2985  HA  ALA X 195     154.710 177.980 150.560  1.00  0.00      P1   H
ATOM   2986  CB  ALA X 195     156.230 178.310 151.860  1.00  0.00      P1   C
ATOM   2987  HB1 ALA X 195     156.050 179.280 152.020  1.00  0.00      P1   H
ATOM   2988  HB2 ALA X 195     155.760 177.770 152.570  1.00  0.00      P1   H
ATOM   2989  HB3 ALA X 195     157.210 178.140 151.910  1.00  0.00      P1   H
ATOM   2990  C   ALA X 195     156.050 178.860 149.340  1.00  0.00      P1   C
ATOM   2991  O   ALA X 195     157.020 179.650 149.460  1.00  0.00      P1   O
ATOM   2992  N   GLU X 196     155.380 178.600 148.190  1.00  0.00      P1   N
ATOM   2993  HN  GLU X 196     154.397 178.440 148.155  0.00  0.00      P1    
ATOM   2994  CA  GLU X 196     156.040 178.530 146.890  1.00  0.00      P1   C
ATOM   2995  HA  GLU X 196     155.520 177.990 146.220  1.00  0.00      P1   H
ATOM   2996  CB  GLU X 196     156.100 179.900 146.200  1.00  0.00      P1   C
ATOM   2997  HB1 GLU X 196     156.920 179.950 145.640  1.00  0.00      P1   H
ATOM   2998  HB2 GLU X 196     156.130 180.620 146.900  1.00  0.00      P1   H
ATOM   2999  CG  GLU X 196     154.870 180.150 145.300  1.00  0.00      P1   C
ATOM   3000  HG1 GLU X 196     154.870 179.460 144.570  1.00  0.00      P1   H
ATOM   3001  HG2 GLU X 196     154.960 181.060 144.890  1.00  0.00      P1   H
ATOM   3002  CD  GLU X 196     153.510 180.070 146.020  1.00  0.00      P1   C
ATOM   3003  OE1 GLU X 196     152.810 181.100 146.110  1.00  0.00      P1   O
ATOM   3004  OE2 GLU X 196     153.090 178.980 146.450  1.00  0.00      P1   O
ATOM   3005  C   GLU X 196     157.360 177.840 147.190  1.00  0.00      P1   C
ATOM   3006  O   GLU X 196     158.390 178.460 147.280  1.00  0.00      P1   O
ATOM   3007  N   CYS X 197     157.290 176.600 147.690  1.00  0.00      P1   N
ATOM   3008  HN  CYS X 197     156.439 176.081 147.746  0.00  0.00      P1    
ATOM   3009  CA  CYS X 197     158.470 175.900 148.200  1.00  0.00      P1   C
ATOM   3010  HA  CYS X 197     158.050 175.350 148.920  1.00  0.00      P1   H
ATOM   3011  CB  CYS X 197     159.050 175.080 147.030  1.00  0.00      P1   C
ATOM   3012  HB1 CYS X 197     158.310 174.480 146.750  1.00  0.00      P1   H
ATOM   3013  HB2 CYS X 197     159.780 174.540 147.450  1.00  0.00      P1   H
ATOM   3014  SG  CYS X 197     159.650 176.100 145.640  1.00  0.00      P1   S
ATOM   3015  HG1 CYS X 197     160.120 175.101 144.891  0.00  0.00      P1    
ATOM   3016  C   CYS X 197     159.540 176.630 149.040  1.00  0.00      P1   C
ATOM   3017  O   CYS X 197     160.700 176.230 148.990  1.00  0.00      P1   O
ATOM   3018  N   LYS X 198     159.190 177.690 149.790  1.00  0.00      P1   N
ATOM   3019  HN  LYS X 198     158.255 178.020 149.672  0.00  0.00      P1    
ATOM   3020  CA  LYS X 198     160.000 178.440 150.770  1.00  0.00      P1   C
ATOM   3021  HA  LYS X 198     159.200 178.690 151.310  1.00  0.00      P1   H
ATOM   3022  CB  LYS X 198     161.020 177.600 151.570  1.00  0.00      P1   C
ATOM   3023  HB1 LYS X 198     161.510 178.200 152.210  1.00  0.00      P1   H
ATOM   3024  HB2 LYS X 198     161.670 177.190 150.930  1.00  0.00      P1   H
ATOM   3025  CG  LYS X 198     160.360 176.470 152.390  1.00  0.00      P1   C
ATOM   3026  HG1 LYS X 198     160.040 175.760 151.760  1.00  0.00      P1   H
ATOM   3027  HG2 LYS X 198     159.590 176.840 152.900  1.00  0.00      P1   H
ATOM   3028  CD  LYS X 198     161.370 175.870 153.360  1.00  0.00      P1   C
ATOM   3029  HD1 LYS X 198     161.800 176.610 153.870  1.00  0.00      P1   H
ATOM   3030  HD2 LYS X 198     162.070 175.380 152.830  1.00  0.00      P1   H
ATOM   3031  CE  LYS X 198     160.730 174.890 154.340  1.00  0.00      P1   C
ATOM   3032  HE1 LYS X 198     160.390 174.080 153.860  1.00  0.00      P1   H
ATOM   3033  HE2 LYS X 198     159.970 175.340 154.820  1.00  0.00      P1   H
ATOM   3034  NZ  LYS X 198     161.740 174.480 155.330  1.00  0.00      P1   N
ATOM   3035  HZ1 LYS X 198     161.330 173.840 155.980  1.00  0.00      P1   H
ATOM   3036  HZ2 LYS X 198     162.500 174.040 154.860  1.00  0.00      P1   H
ATOM   3037  HZ3 LYS X 198     162.080 175.290 155.820  1.00  0.00      P1   H
ATOM   3038  C   LYS X 198     160.610 179.800 150.400  1.00  0.00      P1   C
ATOM   3039  O   LYS X 198     161.820 179.930 150.150  1.00  0.00      P1   O
ATOM   3040  N   LYS X 199     159.780 180.860 150.410  1.00  0.00      P1   N
ATOM   3041  HN  LYS X 199     158.843 180.856 150.757  0.00  0.00      P1    
ATOM   3042  CA  LYS X 199     160.250 182.170 149.870  1.00  0.00      P1   C
ATOM   3043  HA  LYS X 199     159.500 182.820 149.770  1.00  0.00      P1   H
ATOM   3044  CB  LYS X 199     161.180 182.910 150.850  1.00  0.00      P1   C
ATOM   3045  HB1 LYS X 199     162.070 183.020 150.410  1.00  0.00      P1   H
ATOM   3046  HB2 LYS X 199     161.280 182.350 151.670  1.00  0.00      P1   H
ATOM   3047  CG  LYS X 199     160.680 184.300 151.280  1.00  0.00      P1   C
ATOM   3048  HG1 LYS X 199     160.700 184.340 152.280  1.00  0.00      P1   H
ATOM   3049  HG2 LYS X 199     159.730 184.390 150.960  1.00  0.00      P1   H
ATOM   3050  CD  LYS X 199     161.470 185.500 150.730  1.00  0.00      P1   C
ATOM   3051  HD1 LYS X 199     162.430 185.390 151.020  1.00  0.00      P1   H
ATOM   3052  HD2 LYS X 199     161.090 186.330 151.140  1.00  0.00      P1   H
ATOM   3053  CE  LYS X 199     161.460 185.660 149.210  1.00  0.00      P1   C
ATOM   3054  HE1 LYS X 199     161.570 186.630 148.980  1.00  0.00      P1   H
ATOM   3055  HE2 LYS X 199     160.590 185.330 148.840  1.00  0.00      P1   H
ATOM   3056  NZ  LYS X 199     162.540 184.910 148.540  1.00  0.00      P1   N
ATOM   3057  HZ1 LYS X 199     162.490 185.050 147.560  1.00  0.00      P1   H
ATOM   3058  HZ2 LYS X 199     163.430 185.230 148.880  1.00  0.00      P1   H
ATOM   3059  HZ3 LYS X 199     162.440 183.930 148.750  1.00  0.00      P1   H
ATOM   3060  C   LYS X 199     160.760 181.870 148.470  1.00  0.00      P1   C
ATOM   3061  O   LYS X 199     161.930 182.160 148.170  1.00  0.00      P1   O
ATOM   3062  N   GLU X 200     159.900 181.140 147.750  1.00  0.00      P1   N
ATOM   3063  HN  GLU X 200     158.981 181.005 148.111  0.00  0.00      P1    
ATOM   3064  CA  GLU X 200     160.130 180.500 146.480  1.00  0.00      P1   C
ATOM   3065  HA  GLU X 200     159.380 179.850 146.400  1.00  0.00      P1   H
ATOM   3066  CB  GLU X 200     159.980 181.530 145.320  1.00  0.00      P1   C
ATOM   3067  HB1 GLU X 200     159.080 181.940 145.440  1.00  0.00      P1   H
ATOM   3068  HB2 GLU X 200     159.990 180.990 144.480  1.00  0.00      P1   H
ATOM   3069  CG  GLU X 200     160.950 182.690 145.090  1.00  0.00      P1   C
ATOM   3070  HG1 GLU X 200     160.790 183.020 144.160  1.00  0.00      P1   H
ATOM   3071  HG2 GLU X 200     161.870 182.330 145.160  1.00  0.00      P1   H
ATOM   3072  CD  GLU X 200     160.860 183.920 146.030  1.00  0.00      P1   C
ATOM   3073  OE1 GLU X 200     159.950 184.030 146.880  1.00  0.00      P1   O
ATOM   3074  OE2 GLU X 200     161.800 184.750 145.970  1.00  0.00      P1   O
ATOM   3075  C   GLU X 200     161.310 179.520 146.460  1.00  0.00      P1   C
ATOM   3076  O   GLU X 200     162.120 179.510 145.540  1.00  0.00      P1   O
ATOM   3077  N   MET X 201     161.540 178.810 147.560  1.00  0.00      P1   N
ATOM   3078  HN  MET X 201     160.791 178.599 148.184  0.00  0.00      P1    
ATOM   3079  CA  MET X 201     162.860 178.270 147.980  1.00  0.00      P1   C
ATOM   3080  HA  MET X 201     162.810 178.270 148.980  1.00  0.00      P1   H
ATOM   3081  CB  MET X 201     163.010 176.850 147.350  1.00  0.00      P1   C
ATOM   3082  HB1 MET X 201     162.120 176.630 146.950  1.00  0.00      P1   H
ATOM   3083  HB2 MET X 201     163.210 176.230 148.100  1.00  0.00      P1   H
ATOM   3084  CG  MET X 201     164.050 176.510 146.260  1.00  0.00      P1   C
ATOM   3085  HG1 MET X 201     164.200 175.530 146.380  1.00  0.00      P1   H
ATOM   3086  HG2 MET X 201     164.860 177.020 146.550  1.00  0.00      P1   H
ATOM   3087  SD  MET X 201     163.610 176.900 144.540  1.00  0.00      P1   S
ATOM   3088  CE  MET X 201     164.750 178.270 144.210  1.00  0.00      P1   C
ATOM   3089  HE1 MET X 201     164.620 178.600 143.280  1.00  0.00      P1   H
ATOM   3090  HE2 MET X 201     164.560 179.020 144.850  1.00  0.00      P1   H
ATOM   3091  HE3 MET X 201     165.690 177.960 144.330  1.00  0.00      P1   H
ATOM   3092  C   MET X 201     164.070 179.170 147.720  1.00  0.00      P1   C
ATOM   3093  O   MET X 201     165.240 178.790 147.890  1.00  0.00      P1   O
ATOM   3094  N   LEU X 202     163.820 180.410 147.350  1.00  0.00      P1   N
ATOM   3095  HN  LEU X 202     162.918 180.836 147.365  0.00  0.00      P1    
ATOM   3096  CA  LEU X 202     164.870 181.270 146.880  1.00  0.00      P1   C
ATOM   3097  HA  LEU X 202     165.410 180.730 146.240  1.00  0.00      P1   H
ATOM   3098  CB  LEU X 202     164.420 182.460 146.020  1.00  0.00      P1   C
ATOM   3099  HB1 LEU X 202     163.720 182.960 146.520  1.00  0.00      P1   H
ATOM   3100  HB2 LEU X 202     164.030 182.100 145.170  1.00  0.00      P1   H
ATOM   3101  CG  LEU X 202     165.560 183.430 145.660  1.00  0.00      P1   C
ATOM   3102  HG  LEU X 202     165.930 183.760 146.530  1.00  0.00      P1   H
ATOM   3103  CD1 LEU X 202     166.700 182.770 144.880  1.00  0.00      P1   C
ATOM   3104 HD11 LEU X 202     167.400 183.450 144.680  1.00  0.00      P1   H
ATOM   3105 HD12 LEU X 202     167.090 182.030 145.420  1.00  0.00      P1   H
ATOM   3106 HD13 LEU X 202     166.340 182.400 144.020  1.00  0.00      P1   H
ATOM   3107  CD2 LEU X 202     165.030 184.580 144.810  1.00  0.00      P1   C
ATOM   3108 HD21 LEU X 202     165.780 185.210 144.590  1.00  0.00      P1   H
ATOM   3109 HD22 LEU X 202     164.640 184.220 143.970  1.00  0.00      P1   H
ATOM   3110 HD23 LEU X 202     164.330 185.080 145.320  1.00  0.00      P1   H
ATOM   3111  C   LEU X 202     165.610 181.690 148.150  1.00  0.00      P1   C
ATOM   3112  O   LEU X 202     166.850 181.610 148.250  1.00  0.00      P1   O
ATOM   3113  N   ASP X 203     164.870 181.990 149.210  1.00  0.00      P1   N
ATOM   3114  HN  ASP X 203     163.902 182.225 149.250  0.00  0.00      P1    
ATOM   3115  CA  ASP X 203     165.510 181.990 150.520  1.00  0.00      P1   C
ATOM   3116  HA  ASP X 203     166.440 182.270 150.270  1.00  0.00      P1   H
ATOM   3117  CB  ASP X 203     164.930 183.050 151.460  1.00  0.00      P1   C
ATOM   3118  HB1 ASP X 203     165.260 182.890 152.390  1.00  0.00      P1   H
ATOM   3119  HB2 ASP X 203     163.930 183.000 151.450  1.00  0.00      P1   H
ATOM   3120  CG  ASP X 203     165.370 184.440 150.990  1.00  0.00      P1   C
ATOM   3121  OD1 ASP X 203     166.290 184.980 151.630  1.00  0.00      P1   O
ATOM   3122  OD2 ASP X 203     165.000 184.860 149.880  1.00  0.00      P1   O
ATOM   3123  C   ASP X 203     165.630 180.590 151.200  1.00  0.00      P1   C
ATOM   3124  O   ASP X 203     166.410 180.420 152.160  1.00  0.00      P1   O
ATOM   3125  N   VAL X 204     165.100 179.530 150.560  1.00  0.00      P1   N
ATOM   3126  HN  VAL X 204     164.246 179.494 150.048  0.00  0.00      P1    
ATOM   3127  CA  VAL X 204     165.850 178.240 150.600  1.00  0.00      P1   C
ATOM   3128  HA  VAL X 204     166.070 178.180 151.570  1.00  0.00      P1   H
ATOM   3129  CB  VAL X 204     164.990 176.970 150.350  1.00  0.00      P1   C
ATOM   3130  HB  VAL X 204     164.220 177.350 149.830  1.00  0.00      P1   H
ATOM   3131  CG1 VAL X 204     165.540 175.830 149.480  1.00  0.00      P1   C
ATOM   3132 HG11 VAL X 204     164.870 175.100 149.420  1.00  0.00      P1   H
ATOM   3133 HG12 VAL X 204     165.730 176.180 148.560  1.00  0.00      P1   H
ATOM   3134 HG13 VAL X 204     166.390 175.480 149.880  1.00  0.00      P1   H
ATOM   3135  CG2 VAL X 204     164.610 176.320 151.680  1.00  0.00      P1   C
ATOM   3136 HG21 VAL X 204     164.050 175.500 151.510  1.00  0.00      P1   H
ATOM   3137 HG22 VAL X 204     165.430 176.060 152.170  1.00  0.00      P1   H
ATOM   3138 HG23 VAL X 204     164.080 176.970 152.230  1.00  0.00      P1   H
ATOM   3139  C   VAL X 204     167.230 178.300 149.900  1.00  0.00      P1   C
ATOM   3140  O   VAL X 204     167.920 177.300 149.780  1.00  0.00      P1   O
ATOM   3141  N   LYS X 205     167.850 179.480 149.820  1.00  0.00      P1   N
ATOM   3142  HN  LYS X 205     167.471 180.263 149.329  0.00  0.00      P1    
ATOM   3143  CA  LYS X 205     169.180 179.720 150.470  1.00  0.00      P1   C
ATOM   3144  HA  LYS X 205     169.820 179.470 149.750  1.00  0.00      P1   H
ATOM   3145  CB  LYS X 205     169.400 181.210 150.830  1.00  0.00      P1   C
ATOM   3146  HB1 LYS X 205     170.090 181.270 151.560  1.00  0.00      P1   H
ATOM   3147  HB2 LYS X 205     168.540 181.600 151.150  1.00  0.00      P1   H
ATOM   3148  CG  LYS X 205     169.890 182.010 149.610  1.00  0.00      P1   C
ATOM   3149  HG1 LYS X 205     169.230 181.880 148.870  1.00  0.00      P1   H
ATOM   3150  HG2 LYS X 205     170.780 181.650 149.330  1.00  0.00      P1   H
ATOM   3151  CD  LYS X 205     170.040 183.520 149.870  1.00  0.00      P1   C
ATOM   3152  HD1 LYS X 205     170.420 183.940 149.040  1.00  0.00      P1   H
ATOM   3153  HD2 LYS X 205     170.680 183.640 150.630  1.00  0.00      P1   H
ATOM   3154  CE  LYS X 205     168.730 184.250 150.210  1.00  0.00      P1   C
ATOM   3155  HE1 LYS X 205     168.940 185.190 150.450  1.00  0.00      P1   H
ATOM   3156  HE2 LYS X 205     168.300 183.790 150.990  1.00  0.00      P1   H
ATOM   3157  NZ  LYS X 205     167.750 184.260 149.100  1.00  0.00      P1   N
ATOM   3158  HZ1 LYS X 205     166.930 184.750 149.390  1.00  0.00      P1   H
ATOM   3159  HZ2 LYS X 205     168.150 184.730 148.310  1.00  0.00      P1   H
ATOM   3160  HZ3 LYS X 205     167.510 183.320 148.850  1.00  0.00      P1   H
ATOM   3161  C   LYS X 205     169.580 178.770 151.600  1.00  0.00      P1   C
ATOM   3162  O   LYS X 205     170.760 178.680 151.880  1.00  0.00      P1   O
ATOM   3163  N   PHE X 206     168.640 178.030 152.190  1.00  0.00      P1   N
ATOM   3164  HN  PHE X 206     167.704 178.372 152.127  0.00  0.00      P1    
ATOM   3165  CA  PHE X 206     168.780 176.750 152.940  1.00  0.00      P1   C
ATOM   3166  HA  PHE X 206     167.840 176.420 153.060  1.00  0.00      P1   H
ATOM   3167  CB  PHE X 206     169.500 175.660 152.140  1.00  0.00      P1   C
ATOM   3168  HB1 PHE X 206     170.430 175.960 151.940  1.00  0.00      P1   H
ATOM   3169  HB2 PHE X 206     169.010 175.510 151.270  1.00  0.00      P1   H
ATOM   3170  CG  PHE X 206     169.560 174.340 152.880  1.00  0.00      P1   C
ATOM   3171  CD1 PHE X 206     168.370 173.630 153.160  1.00  0.00      P1   C
ATOM   3172  HD1 PHE X 206     167.490 174.000 152.850  1.00  0.00      P1   H
ATOM   3173  CE1 PHE X 206     168.410 172.430 153.880  1.00  0.00      P1   C
ATOM   3174  HE1 PHE X 206     167.570 171.940 154.090  1.00  0.00      P1   H
ATOM   3175  CZ  PHE X 206     169.650 171.910 154.310  1.00  0.00      P1   C
ATOM   3176  HZ  PHE X 206     169.680 171.050 154.810  1.00  0.00      P1   H
ATOM   3177  CD2 PHE X 206     170.790 173.820 153.320  1.00  0.00      P1   C
ATOM   3178  HD2 PHE X 206     171.640 174.320 153.120  1.00  0.00      P1   H
ATOM   3179  CE2 PHE X 206     170.840 172.610 154.030  1.00  0.00      P1   C
ATOM   3180  HE2 PHE X 206     171.720 172.240 154.330  1.00  0.00      P1   H
ATOM   3181  C   PHE X 206     169.430 177.000 154.320  1.00  0.00      P1   C
ATOM   3182  O   PHE X 206     168.910 176.720 155.410  1.00  0.00      P1   O
ATOM   3183  N   MET X 207     170.500 177.770 154.290  1.00  0.00      P1   N
ATOM   3184  HN  MET X 207     171.213 177.673 153.598  0.00  0.00      P1    
ATOM   3185  CA  MET X 207     170.740 178.820 155.250  1.00  0.00      P1   C
ATOM   3186  HA  MET X 207     170.630 178.410 156.150  1.00  0.00      P1   H
ATOM   3187  CB  MET X 207     172.170 179.370 155.100  1.00  0.00      P1   C
ATOM   3188  HB1 MET X 207     172.150 180.370 155.190  1.00  0.00      P1   H
ATOM   3189  HB2 MET X 207     172.530 179.130 154.200  1.00  0.00      P1   H
ATOM   3190  CG  MET X 207     173.080 178.790 156.180  1.00  0.00      P1   C
ATOM   3191  HG1 MET X 207     174.000 179.090 155.920  1.00  0.00      P1   H
ATOM   3192  HG2 MET X 207     173.010 177.800 156.070  1.00  0.00      P1   H
ATOM   3193  SD  MET X 207     172.660 179.320 157.870  1.00  0.00      P1   S
ATOM   3194  CE  MET X 207     173.930 178.420 158.790  1.00  0.00      P1   C
ATOM   3195  HE1 MET X 207     173.830 178.600 159.770  1.00  0.00      P1   H
ATOM   3196  HE2 MET X 207     173.830 177.430 158.630  1.00  0.00      P1   H
ATOM   3197  HE3 MET X 207     174.840 178.710 158.480  1.00  0.00      P1   H
ATOM   3198  C   MET X 207     169.700 179.910 155.040  1.00  0.00      P1   C
ATOM   3199  O   MET X 207     169.110 180.100 154.000  1.00  0.00      P1   O
ATOM   3200  N   ALA X 208     169.340 180.580 156.090  1.00  0.00      P1   N
ATOM   3201  HN  ALA X 208     169.909 180.715 156.901  0.00  0.00      P1    
ATOM   3202  CA  ALA X 208     168.020 181.200 156.140  1.00  0.00      P1   C
ATOM   3203  HA  ALA X 208     168.000 181.520 157.090  1.00  0.00      P1   H
ATOM   3204  CB  ALA X 208     167.900 182.450 155.260  1.00  0.00      P1   C
ATOM   3205  HB1 ALA X 208     166.980 182.830 155.340  1.00  0.00      P1   H
ATOM   3206  HB2 ALA X 208     168.570 183.140 155.560  1.00  0.00      P1   H
ATOM   3207  HB3 ALA X 208     168.080 182.210 154.310  1.00  0.00      P1   H
ATOM   3208  C   ALA X 208     166.850 180.180 155.990  1.00  0.00      P1   C
ATOM   3209  O   ALA X 208     165.740 180.590 156.300  1.00  0.00      P1   O
ATOM   3210  N   ASP X 209     167.070 178.870 155.750  1.00  0.00      P1   N
ATOM   3211  HN  ASP X 209     167.864 178.501 155.274  0.00  0.00      P1    
ATOM   3212  CA  ASP X 209     166.110 177.810 156.190  1.00  0.00      P1   C
ATOM   3213  HA  ASP X 209     165.270 178.330 156.370  1.00  0.00      P1   H
ATOM   3214  CB  ASP X 209     165.830 176.770 155.080  1.00  0.00      P1   C
ATOM   3215  HB1 ASP X 209     166.590 176.120 155.080  1.00  0.00      P1   H
ATOM   3216  HB2 ASP X 209     165.800 177.250 154.210  1.00  0.00      P1   H
ATOM   3217  CG  ASP X 209     164.530 175.970 155.230  1.00  0.00      P1   C
ATOM   3218  OD1 ASP X 209     163.570 176.420 155.900  1.00  0.00      P1   O
ATOM   3219  OD2 ASP X 209     164.380 174.890 154.590  1.00  0.00      P1   O
ATOM   3220  C   ASP X 209     166.430 177.170 157.540  1.00  0.00      P1   C
ATOM   3221  O   ASP X 209     165.570 176.580 158.160  1.00  0.00      P1   O
ATOM   3222  N   THR X 210     167.590 177.470 158.120  1.00  0.00      P1   N
ATOM   3223  HN  THR X 210     168.480 177.577 157.678  0.00  0.00      P1    
ATOM   3224  CA  THR X 210     167.610 177.680 159.600  1.00  0.00      P1   C
ATOM   3225  HA  THR X 210     167.390 176.800 160.010  1.00  0.00      P1   H
ATOM   3226  CB  THR X 210     169.000 178.170 160.040  1.00  0.00      P1   C
ATOM   3227  HB  THR X 210     168.910 178.510 160.980  1.00  0.00      P1   H
ATOM   3228  OG1 THR X 210     169.460 179.240 159.240  1.00  0.00      P1   O
ATOM   3229  HG1 THR X 210     170.360 179.530 159.550  1.00  0.00      P1   H
ATOM   3230  CG2 THR X 210     170.050 177.070 159.930  1.00  0.00      P1   C
ATOM   3231 HG21 THR X 210     170.940 177.420 160.230  1.00  0.00      P1   H
ATOM   3232 HG22 THR X 210     169.790 176.290 160.500  1.00  0.00      P1   H
ATOM   3233 HG23 THR X 210     170.120 176.770 158.980  1.00  0.00      P1   H
ATOM   3234  C   THR X 210     166.550 178.700 160.020  1.00  0.00      P1   C
ATOM   3235  O   THR X 210     165.700 178.400 160.870  1.00  0.00      P1   O
ATOM   3236  N   LYS X 211     166.530 179.890 159.370  1.00  0.00      P1   N
ATOM   3237  HN  LYS X 211     167.106 180.144 158.594  0.00  0.00      P1    
ATOM   3238  CA  LYS X 211     165.580 180.940 159.820  1.00  0.00      P1   C
ATOM   3239  HA  LYS X 211     165.750 181.020 160.800  1.00  0.00      P1   H
ATOM   3240  CB  LYS X 211     165.840 182.310 159.190  1.00  0.00      P1   C
ATOM   3241  HB1 LYS X 211     165.100 182.930 159.460  1.00  0.00      P1   H
ATOM   3242  HB2 LYS X 211     165.850 182.210 158.200  1.00  0.00      P1   H
ATOM   3243  CG  LYS X 211     167.170 182.930 159.630  1.00  0.00      P1   C
ATOM   3244  HG1 LYS X 211     167.930 182.350 159.310  1.00  0.00      P1   H
ATOM   3245  HG2 LYS X 211     167.200 182.990 160.630  1.00  0.00      P1   H
ATOM   3246  CD  LYS X 211     167.320 184.330 159.030  1.00  0.00      P1   C
ATOM   3247  HD1 LYS X 211     166.550 184.900 159.330  1.00  0.00      P1   H
ATOM   3248  HD2 LYS X 211     167.320 184.260 158.030  1.00  0.00      P1   H
ATOM   3249  CE  LYS X 211     168.630 184.980 159.480  1.00  0.00      P1   C
ATOM   3250  HE1 LYS X 211     169.410 184.480 159.100  1.00  0.00      P1   H
ATOM   3251  HE2 LYS X 211     168.690 184.970 160.480  1.00  0.00      P1   H
ATOM   3252  NZ  LYS X 211     168.720 186.390 159.030  1.00  0.00      P1   N
ATOM   3253  HZ1 LYS X 211     169.590 186.790 159.340  1.00  0.00      P1   H
ATOM   3254  HZ2 LYS X 211     168.680 186.430 158.030  1.00  0.00      P1   H
ATOM   3255  HZ3 LYS X 211     167.960 186.910 159.420  1.00  0.00      P1   H
ATOM   3256  C   LYS X 211     164.130 180.500 159.580  1.00  0.00      P1   C
ATOM   3257  O   LYS X 211     163.270 180.710 160.430  1.00  0.00      P1   O
ATOM   3258  N   ILE X 212     163.880 179.840 158.450  1.00  0.00      P1   N
ATOM   3259  HN  ILE X 212     164.609 179.655 157.794  0.00  0.00      P1    
ATOM   3260  CA  ILE X 212     162.570 179.330 158.050  1.00  0.00      P1   C
ATOM   3261  HA  ILE X 212     161.930 180.000 158.420  1.00  0.00      P1   H
ATOM   3262  CB  ILE X 212     162.400 179.350 156.500  1.00  0.00      P1   C
ATOM   3263  HB  ILE X 212     163.160 178.810 156.130  1.00  0.00      P1   H
ATOM   3264  CG2 ILE X 212     161.100 178.690 156.010  1.00  0.00      P1   C
ATOM   3265 HG21 ILE X 212     161.050 178.730 155.020  1.00  0.00      P1   H
ATOM   3266 HG22 ILE X 212     161.080 177.730 156.300  1.00  0.00      P1   H
ATOM   3267 HG23 ILE X 212     160.310 179.170 156.410  1.00  0.00      P1   H
ATOM   3268  CG1 ILE X 212     162.440 180.810 155.970  1.00  0.00      P1   C
ATOM   3269 HG11 ILE X 212     163.160 181.300 156.460  1.00  0.00      P1   H
ATOM   3270 HG12 ILE X 212     161.560 181.240 156.170  1.00  0.00      P1   H
ATOM   3271  CD  ILE X 212     162.710 180.920 154.470  1.00  0.00      P1   C
ATOM   3272  HD1 ILE X 212     162.720 181.890 154.200  1.00  0.00      P1   H
ATOM   3273  HD2 ILE X 212     163.590 180.510 154.250  1.00  0.00      P1   H
ATOM   3274  HD3 ILE X 212     161.990 180.440 153.960  1.00  0.00      P1   H
ATOM   3275  C   ILE X 212     162.190 178.010 158.780  1.00  0.00      P1   C
ATOM   3276  O   ILE X 212     161.020 177.630 158.740  1.00  0.00      P1   O
ATOM   3277  N   ALA X 213     163.060 177.380 159.590  1.00  0.00      P1   N
ATOM   3278  HN  ALA X 213     163.988 177.734 159.702  0.00  0.00      P1    
ATOM   3279  CA  ALA X 213     162.750 176.160 160.360  1.00  0.00      P1   C
ATOM   3280  HA  ALA X 213     161.810 175.960 160.080  1.00  0.00      P1   H
ATOM   3281  CB  ALA X 213     163.740 175.050 159.990  1.00  0.00      P1   C
ATOM   3282  HB1 ALA X 213     163.520 174.220 160.510  1.00  0.00      P1   H
ATOM   3283  HB2 ALA X 213     163.660 174.850 159.010  1.00  0.00      P1   H
ATOM   3284  HB3 ALA X 213     164.670 175.340 160.200  1.00  0.00      P1   H
ATOM   3285  C   ALA X 213     162.650 176.300 161.870  1.00  0.00      P1   C
ATOM   3286  O   ALA X 213     161.910 175.500 162.450  1.00  0.00      P1   O
ATOM   3287  N   ASP X 214     163.280 177.300 162.480  1.00  0.00      P1   N
ATOM   3288  HN  ASP X 214     164.092 177.779 162.156  0.00  0.00      P1    
ATOM   3289  CA  ASP X 214     162.790 177.810 163.770  1.00  0.00      P1   C
ATOM   3290  HA  ASP X 214     162.450 177.020 164.290  1.00  0.00      P1   H
ATOM   3291  CB  ASP X 214     163.950 178.360 164.600  1.00  0.00      P1   C
ATOM   3292  HB1 ASP X 214     163.600 178.920 165.350  1.00  0.00      P1   H
ATOM   3293  HB2 ASP X 214     164.550 178.910 164.020  1.00  0.00      P1   H
ATOM   3294  CG  ASP X 214     164.710 177.150 165.160  1.00  0.00      P1   C
ATOM   3295  OD1 ASP X 214     165.810 176.820 164.650  1.00  0.00      P1   O
ATOM   3296  OD2 ASP X 214     164.130 176.450 166.020  1.00  0.00      P1   O
ATOM   3297  C   ASP X 214     161.570 178.750 163.590  1.00  0.00      P1   C
ATOM   3298  O   ASP X 214     160.640 178.710 164.410  1.00  0.00      P1   O
ATOM   3299  N   SER X 215     161.430 179.370 162.400  1.00  0.00      P1   N
ATOM   3300  HN  SER X 215     162.176 179.809 161.899  0.00  0.00      P1    
ATOM   3301  CA  SER X 215     160.110 179.450 161.720  1.00  0.00      P1   C
ATOM   3302  HA  SER X 215     159.520 179.930 162.370  1.00  0.00      P1   H
ATOM   3303  CB  SER X 215     160.090 180.360 160.500  1.00  0.00      P1   C
ATOM   3304  HB1 SER X 215     160.570 179.930 159.730  1.00  0.00      P1   H
ATOM   3305  HB2 SER X 215     160.520 181.240 160.710  1.00  0.00      P1   H
ATOM   3306  OG  SER X 215     158.760 180.630 160.080  1.00  0.00      P1   O
ATOM   3307  HG1 SER X 215     158.780 181.230 159.270  1.00  0.00      P1   H
ATOM   3308  C   SER X 215     159.500 178.050 161.480  1.00  0.00      P1   C
ATOM   3309  O   SER X 215     159.800 177.200 162.280  1.00  0.00      P1   O
ATOM   3310  N   LYS X 216     158.600 177.700 160.550  1.00  0.00      P1   N
ATOM   3311  HN  LYS X 216     158.296 178.414 159.921  0.00  0.00      P1    
ATOM   3312  CA  LYS X 216     157.980 176.350 160.330  1.00  0.00      P1   C
ATOM   3313  HA  LYS X 216     157.040 176.660 160.280  1.00  0.00      P1   H
ATOM   3314  CB  LYS X 216     158.570 175.730 159.040  1.00  0.00      P1   C
ATOM   3315  HB1 LYS X 216     159.540 175.540 159.200  1.00  0.00      P1   H
ATOM   3316  HB2 LYS X 216     158.470 176.400 158.310  1.00  0.00      P1   H
ATOM   3317  CG  LYS X 216     157.900 174.420 158.590  1.00  0.00      P1   C
ATOM   3318  HG1 LYS X 216     158.060 173.720 159.290  1.00  0.00      P1   H
ATOM   3319  HG2 LYS X 216     158.320 174.130 157.730  1.00  0.00      P1   H
ATOM   3320  CD  LYS X 216     156.380 174.510 158.360  1.00  0.00      P1   C
ATOM   3321  HD1 LYS X 216     156.200 175.050 157.540  1.00  0.00      P1   H
ATOM   3322  HD2 LYS X 216     155.950 174.950 159.150  1.00  0.00      P1   H
ATOM   3323  CE  LYS X 216     155.780 173.120 158.180  1.00  0.00      P1   C
ATOM   3324  HE1 LYS X 216     154.780 173.170 158.280  1.00  0.00      P1   H
ATOM   3325  HE2 LYS X 216     156.150 172.500 158.880  1.00  0.00      P1   H
ATOM   3326  NZ  LYS X 216     156.080 172.540 156.860  1.00  0.00      P1   N
ATOM   3327  HZ1 LYS X 216     155.670 171.630 156.790  1.00  0.00      P1   H
ATOM   3328  HZ2 LYS X 216     155.710 173.130 156.140  1.00  0.00      P1   H
ATOM   3329  HZ3 LYS X 216     157.070 172.470 156.750  1.00  0.00      P1   H
ATOM   3330  C   LYS X 216     157.870 175.240 161.450  1.00  0.00      P1   C
ATOM   3331  O   LYS X 216     156.750 174.770 161.640  1.00  0.00      P1   O
ATOM   3332  N   ARG X 217     158.880 174.860 162.270  1.00  0.00      P1   N
ATOM   3333  HN  ARG X 217     159.833 174.775 161.989  0.00  0.00      P1    
ATOM   3334  CA  ARG X 217     158.570 174.540 163.700  1.00  0.00      P1   C
ATOM   3335  HA  ARG X 217     158.110 173.650 163.670  1.00  0.00      P1   H
ATOM   3336  CB  ARG X 217     159.850 174.460 164.570  1.00  0.00      P1   C
ATOM   3337  HB1 ARG X 217     159.560 174.370 165.520  1.00  0.00      P1   H
ATOM   3338  HB2 ARG X 217     160.340 175.320 164.450  1.00  0.00      P1   H
ATOM   3339  CG  ARG X 217     160.840 173.320 164.290  1.00  0.00      P1   C
ATOM   3340  HG1 ARG X 217     161.030 173.270 163.310  1.00  0.00      P1   H
ATOM   3341  HG2 ARG X 217     160.460 172.450 164.600  1.00  0.00      P1   H
ATOM   3342  CD  ARG X 217     162.150 173.610 165.060  1.00  0.00      P1   C
ATOM   3343  HD1 ARG X 217     161.970 173.630 166.040  1.00  0.00      P1   H
ATOM   3344  HD2 ARG X 217     162.510 174.500 164.770  1.00  0.00      P1   H
ATOM   3345  NE  ARG X 217     163.210 172.610 164.820  1.00  0.00      P1   N
ATOM   3346  HE  ARG X 217     162.920 171.670 164.620  1.00  0.00      P1   H
ATOM   3347  CZ  ARG X 217     164.520 172.840 164.850  1.00  0.00      P1   C
ATOM   3348  NH1 ARG X 217     165.370 171.880 164.620  1.00  0.00      P1   N
ATOM   3349 HH11 ARG X 217     165.040 170.950 164.430  1.00  0.00      P1   H
ATOM   3350 HH12 ARG X 217     166.360 172.060 164.650  1.00  0.00      P1   H
ATOM   3351  NH2 ARG X 217     165.020 174.010 165.110  1.00  0.00      P1   N
ATOM   3352 HH21 ARG X 217     164.410 174.780 165.300  1.00  0.00      P1   H
ATOM   3353 HH22 ARG X 217     166.010 174.140 165.120  1.00  0.00      P1   H
ATOM   3354  C   ARG X 217     157.680 175.640 164.290  1.00  0.00      P1   C
ATOM   3355  O   ARG X 217     156.560 175.310 164.660  1.00  0.00      P1   O
ATOM   3356  N   ALA X 218     158.070 176.920 164.230  1.00  0.00      P1   N
ATOM   3357  HN  ALA X 218     159.032 177.191 164.257  0.00  0.00      P1    
ATOM   3358  CA  ALA X 218     157.110 178.020 164.120  1.00  0.00      P1   C
ATOM   3359  HA  ALA X 218     156.380 177.690 164.720  1.00  0.00      P1   H
ATOM   3360  CB  ALA X 218     157.640 179.320 164.720  1.00  0.00      P1   C
ATOM   3361  HB1 ALA X 218     156.950 180.040 164.620  1.00  0.00      P1   H
ATOM   3362  HB2 ALA X 218     157.830 179.180 165.690  1.00  0.00      P1   H
ATOM   3363  HB3 ALA X 218     158.470 179.590 164.250  1.00  0.00      P1   H
ATOM   3364  C   ALA X 218     156.360 178.160 162.780  1.00  0.00      P1   C
ATOM   3365  O   ALA X 218     156.420 179.190 162.100  1.00  0.00      P1   O
ATOM   3366  N   PHE X 219     155.640 177.100 162.420  1.00  0.00      P1   N
ATOM   3367  HN  PHE X 219     156.047 176.189 162.446  0.00  0.00      P1    
ATOM   3368  CA  PHE X 219     154.220 177.130 161.960  1.00  0.00      P1   C
ATOM   3369  HA  PHE X 219     153.840 177.870 162.520  1.00  0.00      P1   H
ATOM   3370  CB  PHE X 219     154.120 177.510 160.480  1.00  0.00      P1   C
ATOM   3371  HB1 PHE X 219     154.080 176.670 159.930  1.00  0.00      P1   H
ATOM   3372  HB2 PHE X 219     154.920 178.050 160.210  1.00  0.00      P1   H
ATOM   3373  CG  PHE X 219     152.870 178.320 160.210  1.00  0.00      P1   C
ATOM   3374  CD1 PHE X 219     152.870 179.700 160.490  1.00  0.00      P1   C
ATOM   3375  HD1 PHE X 219     153.700 180.150 160.810  1.00  0.00      P1   H
ATOM   3376  CE1 PHE X 219     151.690 180.460 160.320  1.00  0.00      P1   C
ATOM   3377  HE1 PHE X 219     151.690 181.440 160.510  1.00  0.00      P1   H
ATOM   3378  CZ  PHE X 219     150.510 179.840 159.870  1.00  0.00      P1   C
ATOM   3379  HZ  PHE X 219     149.680 180.370 159.750  1.00  0.00      P1   H
ATOM   3380  CD2 PHE X 219     151.690 177.700 159.760  1.00  0.00      P1   C
ATOM   3381  HD2 PHE X 219     151.680 176.720 159.560  1.00  0.00      P1   H
ATOM   3382  CE2 PHE X 219     150.510 178.460 159.590  1.00  0.00      P1   C
ATOM   3383  HE2 PHE X 219     149.670 178.020 159.270  1.00  0.00      P1   H
ATOM   3384  C   PHE X 219     153.410 175.850 162.280  1.00  0.00      P1   C
ATOM   3385  O   PHE X 219     152.180 175.850 162.160  1.00  0.00      P1   O
ATOM   3386  N   GLU X 220     154.010 174.810 162.830  1.00  0.00      P1   N
ATOM   3387  HN  GLU X 220     154.976 174.594 162.722  0.00  0.00      P1    
ATOM   3388  CA  GLU X 220     153.270 173.850 163.680  1.00  0.00      P1   C
ATOM   3389  HA  GLU X 220     152.430 173.570 163.200  1.00  0.00      P1   H
ATOM   3390  CB  GLU X 220     154.160 172.600 163.900  1.00  0.00      P1   C
ATOM   3391  HB1 GLU X 220     153.820 172.110 164.700  1.00  0.00      P1   H
ATOM   3392  HB2 GLU X 220     155.090 172.920 164.080  1.00  0.00      P1   H
ATOM   3393  CG  GLU X 220     154.200 171.620 162.710  1.00  0.00      P1   C
ATOM   3394  HG1 GLU X 220     153.250 171.400 162.470  1.00  0.00      P1   H
ATOM   3395  HG2 GLU X 220     154.670 170.800 163.010  1.00  0.00      P1   H
ATOM   3396  CD  GLU X 220     154.900 172.130 161.430  1.00  0.00      P1   C
ATOM   3397  OE1 GLU X 220     156.080 171.770 161.210  1.00  0.00      P1   O
ATOM   3398  OE2 GLU X 220     154.230 172.790 160.600  1.00  0.00      P1   O
ATOM   3399  C   GLU X 220     152.840 174.510 164.970  1.00  0.00      P1   C
ATOM   3400  O   GLU X 220     151.680 174.480 165.380  1.00  0.00      P1   O
ATOM   3401  N   LEU X 221     153.760 175.310 165.490  1.00  0.00      P1   N
ATOM   3402  HN  LEU X 221     154.722 175.126 165.301  0.00  0.00      P1    
ATOM   3403  CA  LEU X 221     153.530 176.460 166.330  1.00  0.00      P1   C
ATOM   3404  HA  LEU X 221     152.890 176.160 167.040  1.00  0.00      P1   H
ATOM   3405  CB  LEU X 221     154.890 176.850 166.960  1.00  0.00      P1   C
ATOM   3406  HB1 LEU X 221     154.750 177.690 167.490  1.00  0.00      P1   H
ATOM   3407  HB2 LEU X 221     155.530 177.040 166.220  1.00  0.00      P1   H
ATOM   3408  CG  LEU X 221     155.520 175.790 167.880  1.00  0.00      P1   C
ATOM   3409  HG  LEU X 221     155.580 174.940 167.370  1.00  0.00      P1   H
ATOM   3410  CD1 LEU X 221     156.900 176.280 168.330  1.00  0.00      P1   C
ATOM   3411 HD11 LEU X 221     157.320 175.600 168.930  1.00  0.00      P1   H
ATOM   3412 HD12 LEU X 221     157.480 176.410 167.520  1.00  0.00      P1   H
ATOM   3413 HD13 LEU X 221     156.810 177.150 168.820  1.00  0.00      P1   H
ATOM   3414  CD2 LEU X 221     154.670 175.520 169.130  1.00  0.00      P1   C
ATOM   3415 HD21 LEU X 221     155.130 174.830 169.700  1.00  0.00      P1   H
ATOM   3416 HD22 LEU X 221     154.570 176.360 169.660  1.00  0.00      P1   H
ATOM   3417 HD23 LEU X 221     153.770 175.190 168.860  1.00  0.00      P1   H
ATOM   3418  C   LEU X 221     152.760 177.600 165.660  1.00  0.00      P1   C
ATOM   3419  O   LEU X 221     153.020 178.740 166.060  1.00  0.00      P1   O
ATOM   3420  N   GLN X 222     151.820 177.290 164.720  1.00  0.00      P1   N
ATOM   3421  HN  GLN X 222     151.572 176.324 164.682  0.00  0.00      P1    
ATOM   3422  CA  GLN X 222     151.100 178.150 163.740  1.00  0.00      P1   C
ATOM   3423  HA  GLN X 222     151.460 177.900 162.840  1.00  0.00      P1   H
ATOM   3424  CB  GLN X 222     149.600 177.830 163.630  1.00  0.00      P1   C
ATOM   3425  HB1 GLN X 222     149.170 178.550 163.080  1.00  0.00      P1   H
ATOM   3426  HB2 GLN X 222     149.210 177.830 164.550  1.00  0.00      P1   H
ATOM   3427  CG  GLN X 222     149.270 176.480 162.970  1.00  0.00      P1   C
ATOM   3428  HG1 GLN X 222     149.680 175.750 163.510  1.00  0.00      P1   H
ATOM   3429  HG2 GLN X 222     149.660 176.470 162.040  1.00  0.00      P1   H
ATOM   3430  CD  GLN X 222     147.770 176.240 162.880  1.00  0.00      P1   C
ATOM   3431  OE1 GLN X 222     146.950 177.110 163.150  1.00  0.00      P1   O
ATOM   3432  NE2 GLN X 222     147.320 175.060 162.520  1.00  0.00      P1   N
ATOM   3433 HE21 GLN X 222     147.970 174.330 162.300  1.00  0.00      P1   H
ATOM   3434 HE22 GLN X 222     146.340 174.900 162.450  1.00  0.00      P1   H
ATOM   3435  C   GLN X 222     151.470 179.610 163.940  1.00  0.00      P1   C
ATOM   3436  O   GLN X 222     152.630 179.990 163.810  1.00  0.00      P1   O
ATOM   3437  N   LYS X 223     150.530 180.460 164.330  1.00  0.00      P1   N
ATOM   3438  HN  LYS X 223     149.550 180.270 164.352  0.00  0.00      P1    
ATOM   3439  CA  LYS X 223     150.910 181.790 164.770  1.00  0.00      P1   C
ATOM   3440  HA  LYS X 223     151.590 182.050 164.090  1.00  0.00      P1   H
ATOM   3441  CB  LYS X 223     149.680 182.730 164.760  1.00  0.00      P1   C
ATOM   3442  HB1 LYS X 223     149.490 182.970 163.810  1.00  0.00      P1   H
ATOM   3443  HB2 LYS X 223     149.930 183.560 165.270  1.00  0.00      P1   H
ATOM   3444  CG  LYS X 223     148.390 182.170 165.380  1.00  0.00      P1   C
ATOM   3445  HG1 LYS X 223     148.640 181.480 166.070  1.00  0.00      P1   H
ATOM   3446  HG2 LYS X 223     147.850 181.730 164.660  1.00  0.00      P1   H
ATOM   3447  CD  LYS X 223     147.500 183.230 166.060  1.00  0.00      P1   C
ATOM   3448  HD1 LYS X 223     146.550 183.080 165.790  1.00  0.00      P1   H
ATOM   3449  HD2 LYS X 223     147.800 184.140 165.740  1.00  0.00      P1   H
ATOM   3450  CE  LYS X 223     147.590 183.200 167.600  1.00  0.00      P1   C
ATOM   3451  HE1 LYS X 223     147.270 182.320 167.930  1.00  0.00      P1   H
ATOM   3452  HE2 LYS X 223     147.020 183.930 167.970  1.00  0.00      P1   H
ATOM   3453  NZ  LYS X 223     148.960 183.400 168.110  1.00  0.00      P1   N
ATOM   3454  HZ1 LYS X 223     148.950 183.370 169.110  1.00  0.00      P1   H
ATOM   3455  HZ2 LYS X 223     149.560 182.680 167.770  1.00  0.00      P1   H
ATOM   3456  HZ3 LYS X 223     149.310 184.290 167.810  1.00  0.00      P1   H
ATOM   3457  C   LYS X 223     151.580 181.830 166.150  1.00  0.00      P1   C
ATOM   3458  O   LYS X 223     150.900 181.600 167.140  1.00  0.00      P1   O
ATOM   3459  N   SER X 224     152.840 182.260 166.220  1.00  0.00      P1   N
ATOM   3460  HN  SER X 224     153.451 182.226 165.429  0.00  0.00      P1    
ATOM   3461  CA  SER X 224     153.460 182.820 167.440  1.00  0.00      P1   C
ATOM   3462  HA  SER X 224     154.370 183.060 167.080  1.00  0.00      P1   H
ATOM   3463  CB  SER X 224     152.690 184.050 167.950  1.00  0.00      P1   C
ATOM   3464  HB1 SER X 224     153.220 184.530 168.660  1.00  0.00      P1   H
ATOM   3465  HB2 SER X 224     151.810 183.780 168.330  1.00  0.00      P1   H
ATOM   3466  OG  SER X 224     152.450 184.990 166.910  1.00  0.00      P1   O
ATOM   3467  HG1 SER X 224     151.950 185.770 167.280  1.00  0.00      P1   H
ATOM   3468  C   SER X 224     153.740 181.840 168.580  1.00  0.00      P1   C
ATOM   3469  O   SER X 224     153.600 182.200 169.750  1.00  0.00      P1   O
ATOM   3470  N   ALA X 225     154.040 180.580 168.280  1.00  0.00      P1   N
ATOM   3471  HN  ALA X 225     154.588 180.251 167.511  0.00  0.00      P1    
ATOM   3472  CA  ALA X 225     153.520 179.550 169.160  1.00  0.00      P1   C
ATOM   3473  HA  ALA X 225     153.720 178.620 168.840  1.00  0.00      P1   H
ATOM   3474  CB  ALA X 225     154.280 179.450 170.490  1.00  0.00      P1   C
ATOM   3475  HB1 ALA X 225     153.880 178.730 171.050  1.00  0.00      P1   H
ATOM   3476  HB2 ALA X 225     155.240 179.240 170.310  1.00  0.00      P1   H
ATOM   3477  HB3 ALA X 225     154.220 180.320 170.980  1.00  0.00      P1   H
ATOM   3478  C   ALA X 225     152.000 179.710 169.080  1.00  0.00      P1   C
ATOM   3479  O   ALA X 225     151.450 180.440 169.870  1.00  0.00      P1   O
ATOM   3480  N   PHE X 226     151.280 179.140 168.090  1.00  0.00      P1   N
ATOM   3481  HN  PHE X 226     151.590 178.708 167.245  0.00  0.00      P1    
ATOM   3482  CA  PHE X 226     149.810 179.150 168.270  1.00  0.00      P1   C
ATOM   3483  HA  PHE X 226     149.560 180.110 168.350  1.00  0.00      P1   H
ATOM   3484  CB  PHE X 226     149.030 178.620 167.080  1.00  0.00      P1   C
ATOM   3485  HB1 PHE X 226     149.270 177.660 166.950  1.00  0.00      P1   H
ATOM   3486  HB2 PHE X 226     149.310 179.150 166.280  1.00  0.00      P1   H
ATOM   3487  CG  PHE X 226     147.500 178.720 167.170  1.00  0.00      P1   C
ATOM   3488  CD1 PHE X 226     146.850 179.610 168.060  1.00  0.00      P1   C
ATOM   3489  HD1 PHE X 226     147.390 180.190 168.670  1.00  0.00      P1   H
ATOM   3490  CE1 PHE X 226     145.450 179.690 168.090  1.00  0.00      P1   C
ATOM   3491  HE1 PHE X 226     145.000 180.320 168.720  1.00  0.00      P1   H
ATOM   3492  CZ  PHE X 226     144.680 178.890 167.230  1.00  0.00      P1   C
ATOM   3493  HZ  PHE X 226     143.680 178.950 167.240  1.00  0.00      P1   H
ATOM   3494  CD2 PHE X 226     146.720 177.910 166.330  1.00  0.00      P1   C
ATOM   3495  HD2 PHE X 226     147.160 177.260 165.710  1.00  0.00      P1   H
ATOM   3496  CE2 PHE X 226     145.310 178.000 166.350  1.00  0.00      P1   C
ATOM   3497  HE2 PHE X 226     144.770 177.420 165.740  1.00  0.00      P1   H
ATOM   3498  C   PHE X 226     149.450 178.350 169.550  1.00  0.00      P1   C
ATOM   3499  O   PHE X 226     148.710 178.680 170.480  1.00  0.00      P1   O
ATOM   3500  N   SER X 227     150.250 177.310 169.690  1.00  0.00      P1   N
ATOM   3501  HN  SER X 227     150.713 176.862 168.925  0.00  0.00      P1    
ATOM   3502  CA  SER X 227     150.530 176.720 170.980  1.00  0.00      P1   C
ATOM   3503  HA  SER X 227     149.650 176.670 171.450  1.00  0.00      P1   H
ATOM   3504  CB  SER X 227     151.140 175.310 170.780  1.00  0.00      P1   C
ATOM   3505  HB1 SER X 227     151.010 174.760 171.600  1.00  0.00      P1   H
ATOM   3506  HB2 SER X 227     152.110 175.380 170.570  1.00  0.00      P1   H
ATOM   3507  OG  SER X 227     150.520 174.620 169.710  1.00  0.00      P1   O
ATOM   3508  HG1 SER X 227     150.940 173.720 169.610  1.00  0.00      P1   H
ATOM   3509  C   SER X 227     151.490 177.600 171.790  1.00  0.00      P1   C
ATOM   3510  O   SER X 227     152.420 177.080 172.350  1.00  0.00      P1   O
ATOM   3511  N   GLU X 228     151.320 178.920 171.850  1.00  0.00      P1   N
ATOM   3512  HN  GLU X 228     150.779 179.374 171.147  0.00  0.00      P1    
ATOM   3513  CA  GLU X 228     151.850 179.820 172.860  1.00  0.00      P1   C
ATOM   3514  HA  GLU X 228     152.850 179.800 172.890  1.00  0.00      P1   H
ATOM   3515  CB  GLU X 228     151.540 181.320 172.580  1.00  0.00      P1   C
ATOM   3516  HB1 GLU X 228     152.070 181.590 171.780  1.00  0.00      P1   H
ATOM   3517  HB2 GLU X 228     151.840 181.840 173.380  1.00  0.00      P1   H
ATOM   3518  CG  GLU X 228     150.060 181.740 172.310  1.00  0.00      P1   C
ATOM   3519  HG1 GLU X 228     149.820 182.430 172.980  1.00  0.00      P1   H
ATOM   3520  HG2 GLU X 228     149.500 180.920 172.440  1.00  0.00      P1   H
ATOM   3521  CD  GLU X 228     149.700 182.320 170.930  1.00  0.00      P1   C
ATOM   3522  OE1 GLU X 228     148.740 181.810 170.300  1.00  0.00      P1   O
ATOM   3523  OE2 GLU X 228     150.220 183.380 170.530  1.00  0.00      P1   O
ATOM   3524  C   GLU X 228     151.270 179.260 174.120  1.00  0.00      P1   C
ATOM   3525  O   GLU X 228     150.130 179.530 174.400  1.00  0.00      P1   O
ATOM   3526  N   GLU X 229     151.860 178.220 174.650  1.00  0.00      P1   N
ATOM   3527  HN  GLU X 229     152.843 178.187 174.807  0.00  0.00      P1    
ATOM   3528  CA  GLU X 229     151.140 176.990 175.070  1.00  0.00      P1   C
ATOM   3529  HA  GLU X 229     151.320 176.390 174.290  1.00  0.00      P1   H
ATOM   3530  CB  GLU X 229     151.770 176.390 176.340  1.00  0.00      P1   C
ATOM   3531  HB1 GLU X 229     151.190 176.610 177.120  1.00  0.00      P1   H
ATOM   3532  HB2 GLU X 229     152.670 176.800 176.470  1.00  0.00      P1   H
ATOM   3533  CG  GLU X 229     151.930 174.860 176.270  1.00  0.00      P1   C
ATOM   3534  HG1 GLU X 229     152.360 174.550 177.120  1.00  0.00      P1   H
ATOM   3535  HG2 GLU X 229     152.530 174.640 175.490  1.00  0.00      P1   H
ATOM   3536  CD  GLU X 229     150.610 174.110 176.080  1.00  0.00      P1   C
ATOM   3537  OE1 GLU X 229     150.040 173.680 177.110  1.00  0.00      P1   O
ATOM   3538  OE2 GLU X 229     150.200 173.960 174.910  1.00  0.00      P1   O
ATOM   3539  C   GLU X 229     149.580 177.000 175.020  1.00  0.00      P1   C
ATOM   3540  O   GLU X 229     148.920 176.910 176.050  1.00  0.00      P1   O
ATOM   3541  N   VAL X 230     149.000 177.210 173.820  1.00  0.00      P1   N
ATOM   3542  HN  VAL X 230     149.496 177.072 172.967  0.00  0.00      P1    
ATOM   3543  CA  VAL X 230     147.620 177.650 173.650  1.00  0.00      P1   C
ATOM   3544  HA  VAL X 230     147.630 177.890 172.670  1.00  0.00      P1   H
ATOM   3545  CB  VAL X 230     146.610 176.500 173.910  1.00  0.00      P1   C
ATOM   3546  HB  VAL X 230     146.640 176.340 174.900  1.00  0.00      P1   H
ATOM   3547  CG1 VAL X 230     145.200 176.890 173.440  1.00  0.00      P1   C
ATOM   3548 HG11 VAL X 230     144.570 176.140 173.630  1.00  0.00      P1   H
ATOM   3549 HG12 VAL X 230     144.900 177.710 173.940  1.00  0.00      P1   H
ATOM   3550 HG13 VAL X 230     145.210 177.090 172.460  1.00  0.00      P1   H
ATOM   3551  CG2 VAL X 230     146.980 175.210 173.160  1.00  0.00      P1   C
ATOM   3552 HG21 VAL X 230     146.300 174.500 173.360  1.00  0.00      P1   H
ATOM   3553 HG22 VAL X 230     146.990 175.390 172.180  1.00  0.00      P1   H
ATOM   3554 HG23 VAL X 230     147.890 174.900 173.450  1.00  0.00      P1   H
ATOM   3555  C   VAL X 230     147.230 178.920 174.400  1.00  0.00      P1   C
ATOM   3556  O   VAL X 230     147.050 179.010 175.630  1.00  0.00      P1   O
ATOM   3557  N   ASN X 231     147.000 179.950 173.580  1.00  0.00      P1   N
ATOM   3558  HN  ASN X 231     147.203 179.905 172.603  0.00  0.00      P1    
ATOM   3559  CA  ASN X 231     146.430 181.240 174.030  1.00  0.00      P1   C
ATOM   3560  HA  ASN X 231     146.550 181.900 173.290  1.00  0.00      P1   H
ATOM   3561  CB  ASN X 231     144.900 181.140 174.240  1.00  0.00      P1   C
ATOM   3562  HB1 ASN X 231     144.590 181.950 174.720  1.00  0.00      P1   H
ATOM   3563  HB2 ASN X 231     144.710 180.320 174.780  1.00  0.00      P1   H
ATOM   3564  CG  ASN X 231     144.120 181.030 172.930  1.00  0.00      P1   C
ATOM   3565  OD1 ASN X 231     144.480 181.560 171.900  1.00  0.00      P1   O
ATOM   3566  ND2 ASN X 231     142.990 180.360 172.930  1.00  0.00      P1   N
ATOM   3567 HD21 ASN X 231     142.670 179.930 173.780  1.00  0.00      P1   H
ATOM   3568 HD22 ASN X 231     142.460 180.270 172.090  1.00  0.00      P1   H
ATOM   3569  C   ASN X 231     147.230 181.760 175.260  1.00  0.00      P1   C
ATOM   3570  O   ASN X 231     146.770 182.130 176.340  1.00  0.00      P1   O
ATOM   3571  N   ILE X 232     148.510 181.700 175.010  1.00  0.00      P1   N
ATOM   3572  HN  ILE X 232     148.665 181.457 174.055  0.00  0.00      P1    
ATOM   3573  CA  ILE X 232     149.730 181.900 175.780  1.00  0.00      P1   C
ATOM   3574  HA  ILE X 232     150.320 181.490 175.080  1.00  0.00      P1   H
ATOM   3575  CB  ILE X 232     150.030 183.420 175.980  1.00  0.00      P1   C
ATOM   3576  HB  ILE X 232     150.010 183.570 176.970  1.00  0.00      P1   H
ATOM   3577  CG2 ILE X 232     151.410 183.760 175.370  1.00  0.00      P1   C
ATOM   3578 HG21 ILE X 232     151.600 184.730 175.490  1.00  0.00      P1   H
ATOM   3579 HG22 ILE X 232     152.120 183.220 175.820  1.00  0.00      P1   H
ATOM   3580 HG23 ILE X 232     151.400 183.550 174.390  1.00  0.00      P1   H
ATOM   3581  CG1 ILE X 232     148.990 184.410 175.370  1.00  0.00      P1   C
ATOM   3582 HG11 ILE X 232     148.090 184.180 175.740  1.00  0.00      P1   H
ATOM   3583 HG12 ILE X 232     148.980 184.270 174.370  1.00  0.00      P1   H
ATOM   3584  CD  ILE X 232     149.220 185.900 175.610  1.00  0.00      P1   C
ATOM   3585  HD1 ILE X 232     148.490 186.420 175.170  1.00  0.00      P1   H
ATOM   3586  HD2 ILE X 232     149.210 186.080 176.600  1.00  0.00      P1   H
ATOM   3587  HD3 ILE X 232     150.100 186.170 175.230  1.00  0.00      P1   H
ATOM   3588  C   ILE X 232     150.130 180.910 176.950  1.00  0.00      P1   C
ATOM   3589  O   ILE X 232     150.970 181.250 177.800  1.00  0.00      P1   O
ATOM   3590  N   LYS X 233     149.440 179.750 177.100  1.00  0.00      P1   N
ATOM   3591  HN  LYS X 233     149.333 179.100 176.349  0.00  0.00      P1    
ATOM   3592  CA  LYS X 233     148.790 179.350 178.380  1.00  0.00      P1   C
ATOM   3593  HA  LYS X 233     147.850 179.080 178.160  1.00  0.00      P1   H
ATOM   3594  CB  LYS X 233     149.350 178.070 179.020  1.00  0.00      P1   C
ATOM   3595  HB1 LYS X 233     150.240 178.280 179.430  1.00  0.00      P1   H
ATOM   3596  HB2 LYS X 233     149.460 177.380 178.310  1.00  0.00      P1   H
ATOM   3597  CG  LYS X 233     148.410 177.520 180.110  1.00  0.00      P1   C
ATOM   3598  HG1 LYS X 233     147.510 177.910 179.980  1.00  0.00      P1   H
ATOM   3599  HG2 LYS X 233     148.770 177.800 181.000  1.00  0.00      P1   H
ATOM   3600  CD  LYS X 233     148.290 175.980 180.110  1.00  0.00      P1   C
ATOM   3601  HD1 LYS X 233     148.040 175.690 179.180  1.00  0.00      P1   H
ATOM   3602  HD2 LYS X 233     147.560 175.730 180.740  1.00  0.00      P1   H
ATOM   3603  CE  LYS X 233     149.560 175.240 180.510  1.00  0.00      P1   C
ATOM   3604  HE1 LYS X 233     149.330 174.320 180.830  1.00  0.00      P1   H
ATOM   3605  HE2 LYS X 233     150.020 175.740 181.250  1.00  0.00      P1   H
ATOM   3606  NZ  LYS X 233     150.520 175.100 179.400  1.00  0.00      P1   N
ATOM   3607  HZ1 LYS X 233     151.330 174.610 179.720  1.00  0.00      P1   H
ATOM   3608  HZ2 LYS X 233     150.100 174.590 178.660  1.00  0.00      P1   H
ATOM   3609  HZ3 LYS X 233     150.790 176.000 179.070  1.00  0.00      P1   H
ATOM   3610  C   LYS X 233     148.740 180.570 179.280  1.00  0.00      P1   C
ATOM   3611  O   LYS X 233     149.470 180.660 180.260  1.00  0.00      P1   O
ATOM   3612  N   THR X 234     148.080 181.580 178.700  1.00  0.00      P1   N
ATOM   3613  HN  THR X 234     147.445 181.265 177.995  0.00  0.00      P1    
ATOM   3614  CA  THR X 234     148.100 183.060 178.890  1.00  0.00      P1   C
ATOM   3615  HA  THR X 234     148.160 183.290 177.920  1.00  0.00      P1   H
ATOM   3616  CB  THR X 234     146.890 183.450 179.770  1.00  0.00      P1   C
ATOM   3617  HB  THR X 234     146.930 184.440 179.900  1.00  0.00      P1   H
ATOM   3618  OG1 THR X 234     146.980 182.860 181.060  1.00  0.00      P1   O
ATOM   3619  HG1 THR X 234     146.180 183.120 181.600  1.00  0.00      P1   H
ATOM   3620  CG2 THR X 234     145.540 183.030 179.190  1.00  0.00      P1   C
ATOM   3621 HG21 THR X 234     144.810 183.310 179.820  1.00  0.00      P1   H
ATOM   3622 HG22 THR X 234     145.410 183.460 178.300  1.00  0.00      P1   H
ATOM   3623 HG23 THR X 234     145.520 182.030 179.080  1.00  0.00      P1   H
ATOM   3624  C   THR X 234     149.270 183.850 179.460  1.00  0.00      P1   C
ATOM   3625  O   THR X 234     149.220 185.070 179.550  1.00  0.00      P1   O
ATOM   3626  N   ALA X 235     150.260 183.150 179.930  1.00  0.00      P1   N
ATOM   3627  HN  ALA X 235     150.353 182.194 179.652  0.00  0.00      P1    
ATOM   3628  CA  ALA X 235     151.290 183.640 180.860  1.00  0.00      P1   C
ATOM   3629  HA  ALA X 235     151.690 184.440 180.410  1.00  0.00      P1   H
ATOM   3630  CB  ALA X 235     150.620 183.990 182.200  1.00  0.00      P1   C
ATOM   3631  HB1 ALA X 235     151.310 184.330 182.840  1.00  0.00      P1   H
ATOM   3632  HB2 ALA X 235     149.920 184.700 182.060  1.00  0.00      P1   H
ATOM   3633  HB3 ALA X 235     150.180 183.180 182.580  1.00  0.00      P1   H
ATOM   3634  C   ALA X 235     152.380 182.610 181.110  1.00  0.00      P1   C
ATOM   3635  O   ALA X 235     153.450 182.990 181.580  1.00  0.00      P1   O
ATOM   3636  N   GLU X 236     152.150 181.340 180.730  1.00  0.00      P1   N
ATOM   3637  HN  GLU X 236     151.252 180.983 180.487  0.00  0.00      P1    
ATOM   3638  CA  GLU X 236     153.230 180.350 180.640  1.00  0.00      P1   C
ATOM   3639  HA  GLU X 236     153.680 180.340 181.540  1.00  0.00      P1   H
ATOM   3640  CB  GLU X 236     152.680 178.950 180.380  1.00  0.00      P1   C
ATOM   3641  HB1 GLU X 236     152.450 178.880 179.410  1.00  0.00      P1   H
ATOM   3642  HB2 GLU X 236     151.860 178.830 180.930  1.00  0.00      P1   H
ATOM   3643  CG  GLU X 236     153.680 177.830 180.730  1.00  0.00      P1   C
ATOM   3644  HG1 GLU X 236     153.960 177.930 181.680  1.00  0.00      P1   H
ATOM   3645  HG2 GLU X 236     154.480 177.900 180.130  1.00  0.00      P1   H
ATOM   3646  CD  GLU X 236     153.010 176.470 180.530  1.00  0.00      P1   C
ATOM   3647  OE1 GLU X 236     152.300 176.000 181.450  1.00  0.00      P1   O
ATOM   3648  OE2 GLU X 236     153.090 175.910 179.420  1.00  0.00      P1   O
ATOM   3649  C   GLU X 236     154.240 180.780 179.570  1.00  0.00      P1   C
ATOM   3650  O   GLU X 236     155.390 180.350 179.570  1.00  0.00      P1   O
ATOM   3651  N   ALA X 237     153.840 181.750 178.750  1.00  0.00      P1   N
ATOM   3652  HN  ALA X 237     152.994 181.671 178.223  0.00  0.00      P1    
ATOM   3653  CA  ALA X 237     154.600 183.010 178.550  1.00  0.00      P1   C
ATOM   3654  HA  ALA X 237     155.080 183.270 179.390  1.00  0.00      P1   H
ATOM   3655  CB  ALA X 237     155.620 182.800 177.430  1.00  0.00      P1   C
ATOM   3656  HB1 ALA X 237     156.140 183.650 177.290  1.00  0.00      P1   H
ATOM   3657  HB2 ALA X 237     156.250 182.070 177.680  1.00  0.00      P1   H
ATOM   3658  HB3 ALA X 237     155.150 182.560 176.580  1.00  0.00      P1   H
ATOM   3659  C   ALA X 237     153.560 184.080 178.170  1.00  0.00      P1   C
ATOM   3660  O   ALA X 237     152.370 183.840 178.200  1.00  0.00      P1   O
ATOM   3661  N   GLN X 238     154.010 185.290 177.850  1.00  0.00      P1   N
ATOM   3662  HN  GLN X 238     154.998 185.370 177.733  0.00  0.00      P1    
ATOM   3663  CA  GLN X 238     153.270 186.540 177.640  1.00  0.00      P1   C
ATOM   3664  HA  GLN X 238     153.210 186.610 176.650  1.00  0.00      P1   H
ATOM   3665  CB  GLN X 238     151.800 186.620 178.120  1.00  0.00      P1   C
ATOM   3666  HB1 GLN X 238     151.770 186.300 179.070  1.00  0.00      P1   H
ATOM   3667  HB2 GLN X 238     151.250 186.010 177.540  1.00  0.00      P1   H
ATOM   3668  CG  GLN X 238     151.170 188.030 178.070  1.00  0.00      P1   C
ATOM   3669  HG1 GLN X 238     151.700 188.620 178.680  1.00  0.00      P1   H
ATOM   3670  HG2 GLN X 238     150.230 187.960 178.420  1.00  0.00      P1   H
ATOM   3671  CD  GLN X 238     151.110 188.700 176.700  1.00  0.00      P1   C
ATOM   3672  OE1 GLN X 238     150.060 188.870 176.110  1.00  0.00      P1   O
ATOM   3673  NE2 GLN X 238     152.200 189.170 176.130  1.00  0.00      P1   N
ATOM   3674 HE21 GLN X 238     153.080 189.080 176.590  1.00  0.00      P1   H
ATOM   3675 HE22 GLN X 238     152.140 189.600 175.230  1.00  0.00      P1   H
ATOM   3676  C   GLN X 238     154.080 187.620 178.370  1.00  0.00      P1   C
ATOM   3677  O   GLN X 238     154.480 188.630 177.790  1.00  0.00      P1   O
ATOM   3678  N   LEU X 239     154.420 187.320 179.630  1.00  0.00      P1   N
ATOM   3679  HN  LEU X 239     153.769 186.969 180.300  0.00  0.00      P1    
ATOM   3680  CA  LEU X 239     155.780 187.480 180.140  1.00  0.00      P1   C
ATOM   3681  HA  LEU X 239     156.290 188.060 179.510  1.00  0.00      P1   H
ATOM   3682  CB  LEU X 239     155.770 188.200 181.510  1.00  0.00      P1   C
ATOM   3683  HB1 LEU X 239     155.870 189.180 181.330  1.00  0.00      P1   H
ATOM   3684  HB2 LEU X 239     156.580 187.880 182.010  1.00  0.00      P1   H
ATOM   3685  CG  LEU X 239     154.570 188.050 182.470  1.00  0.00      P1   C
ATOM   3686  HG  LEU X 239     153.800 188.430 181.960  1.00  0.00      P1   H
ATOM   3687  CD1 LEU X 239     154.180 186.610 182.850  1.00  0.00      P1   C
ATOM   3688 HD11 LEU X 239     153.400 186.630 183.470  1.00  0.00      P1   H
ATOM   3689 HD12 LEU X 239     153.950 186.100 182.020  1.00  0.00      P1   H
ATOM   3690 HD13 LEU X 239     154.960 186.170 183.310  1.00  0.00      P1   H
ATOM   3691  CD2 LEU X 239     154.870 188.770 183.790  1.00  0.00      P1   C
ATOM   3692 HD21 LEU X 239     154.090 188.670 184.410  1.00  0.00      P1   H
ATOM   3693 HD22 LEU X 239     155.680 188.370 184.210  1.00  0.00      P1   H
ATOM   3694 HD23 LEU X 239     155.030 189.740 183.600  1.00  0.00      P1   H
ATOM   3695  C   LEU X 239     156.450 186.130 180.120  1.00  0.00      P1   C
ATOM   3696  O   LEU X 239     157.410 186.040 179.400  1.00  0.00      P1   O
ATOM   3697  N   ALA X 240     155.940 185.120 180.840  1.00  0.00      P1   N
ATOM   3698  HN  ALA X 240     154.959 185.122 181.033  0.00  0.00      P1    
ATOM   3699  CA  ALA X 240     156.690 183.980 181.390  1.00  0.00      P1   C
ATOM   3700  HA  ALA X 240     155.950 183.480 181.840  1.00  0.00      P1   H
ATOM   3701  CB  ALA X 240     157.300 183.070 180.330  1.00  0.00      P1   C
ATOM   3702  HB1 ALA X 240     157.790 182.320 180.780  1.00  0.00      P1   H
ATOM   3703  HB2 ALA X 240     156.570 182.690 179.750  1.00  0.00      P1   H
ATOM   3704  HB3 ALA X 240     157.930 183.590 179.760  1.00  0.00      P1   H
ATOM   3705  C   ALA X 240     157.780 184.390 182.400  1.00  0.00      P1   C
ATOM   3706  O   ALA X 240     158.620 183.580 182.780  1.00  0.00      P1   O
ATOM   3707  N   TYR X 241     157.920 185.670 182.670  1.00  0.00      P1   N
ATOM   3708  HN  TYR X 241     157.210 186.356 182.819  0.00  0.00      P1    
ATOM   3709  CA  TYR X 241     159.290 186.180 182.770  1.00  0.00      P1   C
ATOM   3710  HA  TYR X 241     159.240 187.170 182.610  1.00  0.00      P1   H
ATOM   3711  CB  TYR X 241     159.810 185.970 184.220  1.00  0.00      P1   C
ATOM   3712  HB1 TYR X 241     160.530 186.650 184.380  1.00  0.00      P1   H
ATOM   3713  HB2 TYR X 241     160.210 185.050 184.260  1.00  0.00      P1   H
ATOM   3714  CG  TYR X 241     158.830 186.080 185.370  1.00  0.00      P1   C
ATOM   3715  CD1 TYR X 241     158.010 184.970 185.710  1.00  0.00      P1   C
ATOM   3716  HD1 TYR X 241     158.080 184.130 185.180  1.00  0.00      P1   H
ATOM   3717  CE1 TYR X 241     157.110 185.040 186.790  1.00  0.00      P1   C
ATOM   3718  HE1 TYR X 241     156.510 184.270 187.000  1.00  0.00      P1   H
ATOM   3719  CZ  TYR X 241     157.060 186.210 187.570  1.00  0.00      P1   C
ATOM   3720  OH  TYR X 241     156.200 186.280 188.630  1.00  0.00      P1   O
ATOM   3721  HH  TYR X 241     156.290 187.170 189.070  1.00  0.00      P1   H
ATOM   3722  CD2 TYR X 241     158.770 187.240 186.170  1.00  0.00      P1   C
ATOM   3723  HD2 TYR X 241     159.360 188.020 185.950  1.00  0.00      P1   H
ATOM   3724  CE2 TYR X 241     157.900 187.300 187.270  1.00  0.00      P1   C
ATOM   3725  HE2 TYR X 241     157.870 188.120 187.840  1.00  0.00      P1   H
ATOM   3726  C   TYR X 241     160.200 185.490 181.670  1.00  0.00      P1   C
ATOM   3727  O   TYR X 241     161.330 185.130 181.950  1.00  0.00      P1   O
ATOM   3728  N   GLU X 242     159.710 185.250 180.440  1.00  0.00      P1   N
ATOM   3729  HN  GLU X 242     158.719 185.226 180.339  0.00  0.00      P1    
ATOM   3730  CA  GLU X 242     160.450 185.010 179.180  1.00  0.00      P1   C
ATOM   3731  HA  GLU X 242     161.250 184.480 179.480  1.00  0.00      P1   H
ATOM   3732  CB  GLU X 242     159.690 184.140 178.160  1.00  0.00      P1   C
ATOM   3733  HB1 GLU X 242     158.820 184.580 177.970  1.00  0.00      P1   H
ATOM   3734  HB2 GLU X 242     159.530 183.240 178.570  1.00  0.00      P1   H
ATOM   3735  CG  GLU X 242     160.420 183.920 176.810  1.00  0.00      P1   C
ATOM   3736  HG1 GLU X 242     159.980 183.150 176.340  1.00  0.00      P1   H
ATOM   3737  HG2 GLU X 242     161.370 183.700 177.000  1.00  0.00      P1   H
ATOM   3738  CD  GLU X 242     160.390 185.130 175.840  1.00  0.00      P1   C
ATOM   3739  OE1 GLU X 242     159.490 185.990 175.990  1.00  0.00      P1   O
ATOM   3740  OE2 GLU X 242     161.300 185.200 174.980  1.00  0.00      P1   O
ATOM   3741  C   GLU X 242     160.900 186.330 178.560  1.00  0.00      P1   C
ATOM   3742  O   GLU X 242     162.090 186.540 178.330  1.00  0.00      P1   O
ATOM   3743  N   LEU X 243     160.010 187.320 178.650  1.00  0.00      P1   N
ATOM   3744  HN  LEU X 243     159.054 187.160 178.413  0.00  0.00      P1    
ATOM   3745  CA  LEU X 243     160.300 188.680 179.080  1.00  0.00      P1   C
ATOM   3746  HA  LEU X 243     160.950 189.100 178.440  1.00  0.00      P1   H
ATOM   3747  CB  LEU X 243     158.970 189.450 179.040  1.00  0.00      P1   C
ATOM   3748  HB1 LEU X 243     159.180 190.410 179.220  1.00  0.00      P1   H
ATOM   3749  HB2 LEU X 243     158.400 189.080 179.780  1.00  0.00      P1   H
ATOM   3750  CG  LEU X 243     158.130 189.390 177.740  1.00  0.00      P1   C
ATOM   3751  HG  LEU X 243     157.780 188.450 177.700  1.00  0.00      P1   H
ATOM   3752  CD1 LEU X 243     157.050 190.480 177.830  1.00  0.00      P1   C
ATOM   3753 HD11 LEU X 243     156.500 190.470 177.000  1.00  0.00      P1   H
ATOM   3754 HD12 LEU X 243     156.470 190.320 178.620  1.00  0.00      P1   H
ATOM   3755 HD13 LEU X 243     157.490 191.380 177.920  1.00  0.00      P1   H
ATOM   3756  CD2 LEU X 243     158.850 189.600 176.410  1.00  0.00      P1   C
ATOM   3757 HD21 LEU X 243     158.200 189.540 175.660  1.00  0.00      P1   H
ATOM   3758 HD22 LEU X 243     159.290 190.500 176.400  1.00  0.00      P1   H
ATOM   3759 HD23 LEU X 243     159.550 188.890 176.300  1.00  0.00      P1   H
ATOM   3760  C   LEU X 243     161.000 188.650 180.470  1.00  0.00      P1   C
ATOM   3761  O   LEU X 243     160.760 189.540 181.250  1.00  0.00      P1   O
ATOM   3762  N   GLN X 244     161.830 187.670 180.840  1.00  0.00      P1   N
ATOM   3763  HN  GLN X 244     161.948 186.901 180.214  0.00  0.00      P1    
ATOM   3764  CA  GLN X 244     162.620 187.570 182.090  1.00  0.00      P1   C
ATOM   3765  HA  GLN X 244     161.900 187.390 182.760  1.00  0.00      P1   H
ATOM   3766  CB  GLN X 244     163.750 186.510 181.920  1.00  0.00      P1   C
ATOM   3767  HB1 GLN X 244     164.570 186.950 181.560  1.00  0.00      P1   H
ATOM   3768  HB2 GLN X 244     163.440 185.800 181.270  1.00  0.00      P1   H
ATOM   3769  CG  GLN X 244     164.090 185.840 183.260  1.00  0.00      P1   C
ATOM   3770  HG1 GLN X 244     163.270 185.840 183.840  1.00  0.00      P1   H
ATOM   3771  HG2 GLN X 244     164.820 186.350 183.710  1.00  0.00      P1   H
ATOM   3772  CD  GLN X 244     164.550 184.400 183.090  1.00  0.00      P1   C
ATOM   3773  OE1 GLN X 244     165.680 184.030 183.410  1.00  0.00      P1   O
ATOM   3774  NE2 GLN X 244     163.710 183.530 182.590  1.00  0.00      P1   N
ATOM   3775 HE21 GLN X 244     162.790 183.820 182.330  1.00  0.00      P1   H
ATOM   3776 HE22 GLN X 244     163.980 182.580 182.460  1.00  0.00      P1   H
ATOM   3777  C   GLN X 244     163.320 188.800 182.540  1.00  0.00      P1   C
ATOM   3778  O   GLN X 244     163.470 189.100 183.730  1.00  0.00      P1   O
ATOM   3779  N   GLY X 245     163.760 189.450 181.510  1.00  0.00      P1   N
ATOM   3780  HN  GLY X 245     163.795 188.964 180.638  0.00  0.00      P1    
ATOM   3781  CA  GLY X 245     164.210 190.810 181.480  1.00  0.00      P1   C
ATOM   3782  HA1 GLY X 245     165.170 190.840 181.770  1.00  0.00      P1   H
ATOM   3783  HA2 GLY X 245     163.660 191.360 182.110  1.00  0.00      P1   H
ATOM   3784  C   GLY X 245     164.060 191.290 180.060  1.00  0.00      P1   C
ATOM   3785  O   GLY X 245     164.950 191.960 179.550  1.00  0.00      P1   O
ATOM   3786  N   ALA X 246     162.860 191.080 179.460  1.00  0.00      P1   N
ATOM   3787  HN  ALA X 246     162.213 190.328 179.582  0.00  0.00      P1    
ATOM   3788  CA  ALA X 246     162.460 192.100 178.500  1.00  0.00      P1   C
ATOM   3789  HA  ALA X 246     162.990 191.960 177.670  1.00  0.00      P1   H
ATOM   3790  CB  ALA X 246     161.030 191.990 178.010  1.00  0.00      P1   C
ATOM   3791  HB1 ALA X 246     160.840 192.730 177.370  1.00  0.00      P1   H
ATOM   3792  HB2 ALA X 246     160.900 191.110 177.560  1.00  0.00      P1   H
ATOM   3793  HB3 ALA X 246     160.400 192.060 178.790  1.00  0.00      P1   H
ATOM   3794  C   ALA X 246     162.760 193.430 179.170  1.00  0.00      P1   C
ATOM   3795  O   ALA X 246     162.540 193.550 180.370  1.00  0.00      P1   O
ATOM   3796  N   ARG X 247     163.330 194.430 178.500  1.00  0.00      P1   N
ATOM   3797  HN  ARG X 247     163.724 194.402 177.584  0.00  0.00      P1    
ATOM   3798  CA  ARG X 247     163.380 195.720 179.200  1.00  0.00      P1   C
ATOM   3799  HA  ARG X 247     163.630 195.520 180.150  1.00  0.00      P1   H
ATOM   3800  CB  ARG X 247     164.470 196.630 178.630  1.00  0.00      P1   C
ATOM   3801  HB1 ARG X 247     164.450 197.510 179.100  1.00  0.00      P1   H
ATOM   3802  HB2 ARG X 247     164.310 196.770 177.650  1.00  0.00      P1   H
ATOM   3803  CG  ARG X 247     165.840 195.960 178.840  1.00  0.00      P1   C
ATOM   3804  HG1 ARG X 247     166.000 195.300 178.100  1.00  0.00      P1   H
ATOM   3805  HG2 ARG X 247     165.840 195.490 179.720  1.00  0.00      P1   H
ATOM   3806  CD  ARG X 247     167.000 196.970 178.840  1.00  0.00      P1   C
ATOM   3807  HD1 ARG X 247     166.920 197.590 179.620  1.00  0.00      P1   H
ATOM   3808  HD2 ARG X 247     166.990 197.500 177.990  1.00  0.00      P1   H
ATOM   3809  NE  ARG X 247     168.310 196.280 178.940  1.00  0.00      P1   N
ATOM   3810  HE  ARG X 247     168.880 196.280 178.120  1.00  0.00      P1   H
ATOM   3811  CZ  ARG X 247     168.810 195.670 180.000  1.00  0.00      P1   C
ATOM   3812  NH1 ARG X 247     169.920 195.010 179.910  1.00  0.00      P1   N
ATOM   3813 HH11 ARG X 247     170.400 194.960 179.030  1.00  0.00      P1   H
ATOM   3814 HH12 ARG X 247     170.300 194.540 180.710  1.00  0.00      P1   H
ATOM   3815  NH2 ARG X 247     168.230 195.690 181.180  1.00  0.00      P1   N
ATOM   3816 HH21 ARG X 247     167.380 196.190 181.300  1.00  0.00      P1   H
ATOM   3817 HH22 ARG X 247     168.650 195.210 181.950  1.00  0.00      P1   H
ATOM   3818  C   ARG X 247     162.000 196.360 179.230  1.00  0.00      P1   C
ATOM   3819  O   ARG X 247     161.740 197.230 180.040  1.00  0.00      P1   O
ATOM   3820  N   GLU X 248     161.090 195.810 178.450  1.00  0.00      P1   N
ATOM   3821  HN  GLU X 248     161.386 195.297 177.649  0.00  0.00      P1    
ATOM   3822  CA  GLU X 248     159.650 195.860 178.620  1.00  0.00      P1   C
ATOM   3823  HA  GLU X 248     159.440 196.810 178.850  1.00  0.00      P1   H
ATOM   3824  CB  GLU X 248     158.990 195.430 177.300  1.00  0.00      P1   C
ATOM   3825  HB1 GLU X 248     158.020 195.270 177.470  1.00  0.00      P1   H
ATOM   3826  HB2 GLU X 248     159.420 194.580 176.990  1.00  0.00      P1   H
ATOM   3827  CG  GLU X 248     159.110 196.480 176.170  1.00  0.00      P1   C
ATOM   3828  HG1 GLU X 248     158.520 197.260 176.390  1.00  0.00      P1   H
ATOM   3829  HG2 GLU X 248     158.810 196.070 175.310  1.00  0.00      P1   H
ATOM   3830  CD  GLU X 248     160.540 197.010 175.960  1.00  0.00      P1   C
ATOM   3831  OE1 GLU X 248     161.460 196.190 175.730  1.00  0.00      P1   O
ATOM   3832  OE2 GLU X 248     160.760 198.220 176.210  1.00  0.00      P1   O
ATOM   3833  C   GLU X 248     159.150 195.060 179.820  1.00  0.00      P1   C
ATOM   3834  O   GLU X 248     158.030 195.310 180.250  1.00  0.00      P1   O
ATOM   3835  N   GLN X 249     159.980 194.230 180.450  1.00  0.00      P1   N
ATOM   3836  HN  GLN X 249     160.850 193.949 180.048  0.00  0.00      P1    
ATOM   3837  CA  GLN X 249     159.710 193.660 181.760  1.00  0.00      P1   C
ATOM   3838  HA  GLN X 249     158.750 193.870 181.960  1.00  0.00      P1   H
ATOM   3839  CB  GLN X 249     159.830 192.160 181.720  1.00  0.00      P1   C
ATOM   3840  HB1 GLN X 249     160.770 191.940 181.480  1.00  0.00      P1   H
ATOM   3841  HB2 GLN X 249     159.210 191.830 181.000  1.00  0.00      P1   H
ATOM   3842  CG  GLN X 249     159.480 191.430 183.030  1.00  0.00      P1   C
ATOM   3843  HG1 GLN X 249     158.940 190.610 182.820  1.00  0.00      P1   H
ATOM   3844  HG2 GLN X 249     158.940 192.040 183.620  1.00  0.00      P1   H
ATOM   3845  CD  GLN X 249     160.730 191.010 183.780  1.00  0.00      P1   C
ATOM   3846  OE1 GLN X 249     161.690 191.750 183.900  1.00  0.00      P1   O
ATOM   3847  NE2 GLN X 249     160.780 189.800 184.290  1.00  0.00      P1   N
ATOM   3848 HE21 GLN X 249     160.000 189.190 184.170  1.00  0.00      P1   H
ATOM   3849 HE22 GLN X 249     161.590 189.500 184.790  1.00  0.00      P1   H
ATOM   3850  C   GLN X 249     160.470 194.360 182.890  1.00  0.00      P1   C
ATOM   3851  O   GLN X 249     159.970 194.430 184.000  1.00  0.00      P1   O
ATOM   3852  N   GLN X 250     161.550 195.080 182.590  1.00  0.00      P1   N
ATOM   3853  HN  GLN X 250     162.073 194.872 181.765  0.00  0.00      P1    
ATOM   3854  CA  GLN X 250     162.080 196.200 183.380  1.00  0.00      P1   C
ATOM   3855  HA  GLN X 250     162.030 195.880 184.330  1.00  0.00      P1   H
ATOM   3856  CB  GLN X 250     163.540 196.450 182.970  1.00  0.00      P1   C
ATOM   3857  HB1 GLN X 250     163.540 196.980 182.120  1.00  0.00      P1   H
ATOM   3858  HB2 GLN X 250     163.990 195.570 182.810  1.00  0.00      P1   H
ATOM   3859  CG  GLN X 250     164.330 197.220 184.030  1.00  0.00      P1   C
ATOM   3860  HG1 GLN X 250     164.240 196.740 184.910  1.00  0.00      P1   H
ATOM   3861  HG2 GLN X 250     163.950 198.140 184.120  1.00  0.00      P1   H
ATOM   3862  CD  GLN X 250     165.820 197.350 183.720  1.00  0.00      P1   C
ATOM   3863  OE1 GLN X 250     166.290 197.160 182.600  1.00  0.00      P1   O
ATOM   3864  NE2 GLN X 250     166.620 197.680 184.710  1.00  0.00      P1   N
ATOM   3865 HE21 GLN X 250     166.240 197.830 185.620  1.00  0.00      P1   H
ATOM   3866 HE22 GLN X 250     167.600 197.770 184.550  1.00  0.00      P1   H
ATOM   3867  C   GLN X 250     161.210 197.480 183.280  1.00  0.00      P1   C
ATOM   3868  O   GLN X 250     161.460 198.450 183.980  1.00  0.00      P1   O
ATOM   3869  N   LYS X 251     160.130 197.450 182.500  1.00  0.00      P1   N
ATOM   3870  HN  LYS X 251     160.024 196.697 181.853  0.00  0.00      P1    
ATOM   3871  CA  LYS X 251     159.030 198.450 182.490  1.00  0.00      P1   C
ATOM   3872  HA  LYS X 251     159.320 199.130 183.160  1.00  0.00      P1   H
ATOM   3873  CB  LYS X 251     158.880 199.060 181.090  1.00  0.00      P1   C
ATOM   3874  HB1 LYS X 251     158.070 199.640 181.090  1.00  0.00      P1   H
ATOM   3875  HB2 LYS X 251     158.770 198.320 180.440  1.00  0.00      P1   H
ATOM   3876  CG  LYS X 251     160.080 199.910 180.630  1.00  0.00      P1   C
ATOM   3877  HG1 LYS X 251     160.930 199.470 180.910  1.00  0.00      P1   H
ATOM   3878  HG2 LYS X 251     160.020 200.820 181.060  1.00  0.00      P1   H
ATOM   3879  CD  LYS X 251     160.060 200.070 179.110  1.00  0.00      P1   C
ATOM   3880  HD1 LYS X 251     159.280 200.650 178.850  1.00  0.00      P1   H
ATOM   3881  HD2 LYS X 251     159.950 199.170 178.690  1.00  0.00      P1   H
ATOM   3882  CE  LYS X 251     161.340 200.710 178.590  1.00  0.00      P1   C
ATOM   3883  HE1 LYS X 251     162.140 200.210 178.940  1.00  0.00      P1   H
ATOM   3884  HE2 LYS X 251     161.390 201.660 178.880  1.00  0.00      P1   H
ATOM   3885  NZ  LYS X 251     161.390 200.670 177.100  1.00  0.00      P1   N
ATOM   3886  HZ1 LYS X 251     162.230 201.090 176.780  1.00  0.00      P1   H
ATOM   3887  HZ2 LYS X 251     161.350 199.720 176.790  1.00  0.00      P1   H
ATOM   3888  HZ3 LYS X 251     160.600 201.170 176.740  1.00  0.00      P1   H
ATOM   3889  C   LYS X 251     157.690 197.840 182.920  1.00  0.00      P1   C
ATOM   3890  O   LYS X 251     156.850 198.570 183.430  1.00  0.00      P1   O
ATOM   3891  N   ILE X 252     157.560 196.500 182.900  1.00  0.00      P1   N
ATOM   3892  HN  ILE X 252     157.840 195.911 182.145  0.00  0.00      P1    
ATOM   3893  CA  ILE X 252     156.970 195.780 184.040  1.00  0.00      P1   C
ATOM   3894  HA  ILE X 252     156.050 196.170 184.090  1.00  0.00      P1   H
ATOM   3895  CB  ILE X 252     156.660 194.270 183.790  1.00  0.00      P1   C
ATOM   3896  HB  ILE X 252     157.560 193.840 183.690  1.00  0.00      P1   H
ATOM   3897  CG2 ILE X 252     155.940 193.570 184.960  1.00  0.00      P1   C
ATOM   3898 HG21 ILE X 252     155.770 192.610 184.730  1.00  0.00      P1   H
ATOM   3899 HG22 ILE X 252     156.500 193.630 185.780  1.00  0.00      P1   H
ATOM   3900 HG23 ILE X 252     155.060 194.030 185.130  1.00  0.00      P1   H
ATOM   3901  CG1 ILE X 252     155.790 194.090 182.520  1.00  0.00      P1   C
ATOM   3902 HG11 ILE X 252     156.160 194.680 181.800  1.00  0.00      P1   H
ATOM   3903 HG12 ILE X 252     154.850 194.370 182.740  1.00  0.00      P1   H
ATOM   3904  CD  ILE X 252     155.730 192.660 181.980  1.00  0.00      P1   C
ATOM   3905  HD1 ILE X 252     155.150 192.630 181.160  1.00  0.00      P1   H
ATOM   3906  HD2 ILE X 252     156.650 192.350 181.740  1.00  0.00      P1   H
ATOM   3907  HD3 ILE X 252     155.350 192.050 182.670  1.00  0.00      P1   H
ATOM   3908  C   ILE X 252     157.660 196.130 185.380  1.00  0.00      P1   C
ATOM   3909  O   ILE X 252     157.150 195.830 186.460  1.00  0.00      P1   O
ATOM   3910  N   ARG X 253     158.820 196.810 185.300  1.00  0.00      P1   N
ATOM   3911  HN  ARG X 253     158.968 197.240 184.413  0.00  0.00      P1    
ATOM   3912  CA  ARG X 253     159.860 197.000 186.300  1.00  0.00      P1   C
ATOM   3913  HA  ARG X 253     160.750 196.890 185.840  1.00  0.00      P1   H
ATOM   3914  CB  ARG X 253     159.850 198.440 186.850  1.00  0.00      P1   C
ATOM   3915  HB1 ARG X 253     159.120 198.530 187.530  1.00  0.00      P1   H
ATOM   3916  HB2 ARG X 253     159.680 199.080 186.100  1.00  0.00      P1   H
ATOM   3917  CG  ARG X 253     161.200 198.760 187.510  1.00  0.00      P1   C
ATOM   3918  HG1 ARG X 253     161.930 198.510 186.870  1.00  0.00      P1   H
ATOM   3919  HG2 ARG X 253     161.290 198.210 188.340  1.00  0.00      P1   H
ATOM   3920  CD  ARG X 253     161.360 200.230 187.880  1.00  0.00      P1   C
ATOM   3921  HD1 ARG X 253     160.520 200.570 188.300  1.00  0.00      P1   H
ATOM   3922  HD2 ARG X 253     161.560 200.770 187.060  1.00  0.00      P1   H
ATOM   3923  NE  ARG X 253     162.470 200.390 188.830  1.00  0.00      P1   N
ATOM   3924  HE  ARG X 253     163.360 200.010 188.540  1.00  0.00      P1   H
ATOM   3925  CZ  ARG X 253     162.450 200.960 190.020  1.00  0.00      P1   C
ATOM   3926  NH1 ARG X 253     163.500 200.850 190.770  1.00  0.00      P1   N
ATOM   3927 HH11 ARG X 253     164.300 200.350 190.450  1.00  0.00      P1   H
ATOM   3928 HH12 ARG X 253     163.510 201.280 191.680  1.00  0.00      P1   H
ATOM   3929  NH2 ARG X 253     161.430 201.600 190.500  1.00  0.00      P1   N
ATOM   3930 HH21 ARG X 253     160.590 201.680 189.960  1.00  0.00      P1   H
ATOM   3931 HH22 ARG X 253     161.480 202.010 191.410  1.00  0.00      P1   H
ATOM   3932  C   ARG X 253     159.880 195.900 187.290  1.00  0.00      P1   C
ATOM   3933  O   ARG X 253     159.810 196.120 188.480  1.00  0.00      P1   O
ATOM   3934  N   GLN X 254     159.990 194.680 186.770  1.00  0.00      P1   N
ATOM   3935  HN  GLN X 254     160.081 194.547 185.785  0.00  0.00      P1    
ATOM   3936  CA  GLN X 254     159.990 193.460 187.540  1.00  0.00      P1   C
ATOM   3937  HA  GLN X 254     159.350 193.580 188.300  1.00  0.00      P1   H
ATOM   3938  CB  GLN X 254     159.440 192.320 186.680  1.00  0.00      P1   C
ATOM   3939  HB1 GLN X 254     160.210 191.840 186.240  1.00  0.00      P1   H
ATOM   3940  HB2 GLN X 254     158.840 192.690 185.980  1.00  0.00      P1   H
ATOM   3941  CG  GLN X 254     158.660 191.310 187.530  1.00  0.00      P1   C
ATOM   3942  HG1 GLN X 254     158.280 191.790 188.320  1.00  0.00      P1   H
ATOM   3943  HG2 GLN X 254     159.290 190.590 187.830  1.00  0.00      P1   H
ATOM   3944  CD  GLN X 254     157.510 190.650 186.780  1.00  0.00      P1   C
ATOM   3945  OE1 GLN X 254     157.590 190.300 185.610  1.00  0.00      P1   O
ATOM   3946  NE2 GLN X 254     156.380 190.450 187.430  1.00  0.00      P1   N
ATOM   3947 HE21 GLN X 254     156.290 190.730 188.380  1.00  0.00      P1   H
ATOM   3948 HE22 GLN X 254     155.600 190.020 186.960  1.00  0.00      P1   H
ATOM   3949  C   GLN X 254     161.360 193.240 188.180  1.00  0.00      P1   C
ATOM   3950  O   GLN X 254     162.010 192.200 188.030  1.00  0.00      P1   O
ATOM   3951  N   GLU X 255     161.790 194.260 188.910  1.00  0.00      P1   N
ATOM   3952  HN  GLU X 255     161.102 194.909 189.222  0.00  0.00      P1    
ATOM   3953  CA  GLU X 255     163.130 194.580 189.330  1.00  0.00      P1   C
ATOM   3954  HA  GLU X 255     163.720 194.080 188.700  1.00  0.00      P1   H
ATOM   3955  CB  GLU X 255     163.380 196.080 189.100  1.00  0.00      P1   C
ATOM   3956  HB1 GLU X 255     162.980 196.590 189.860  1.00  0.00      P1   H
ATOM   3957  HB2 GLU X 255     162.930 196.350 188.250  1.00  0.00      P1   H
ATOM   3958  CG  GLU X 255     164.870 196.480 188.990  1.00  0.00      P1   C
ATOM   3959  HG1 GLU X 255     165.320 195.880 188.330  1.00  0.00      P1   H
ATOM   3960  HG2 GLU X 255     165.300 196.370 189.890  1.00  0.00      P1   H
ATOM   3961  CD  GLU X 255     165.030 197.940 188.540  1.00  0.00      P1   C
ATOM   3962  OE1 GLU X 255     164.810 198.850 189.360  1.00  0.00      P1   O
ATOM   3963  OE2 GLU X 255     165.340 198.150 187.340  1.00  0.00      P1   O
ATOM   3964  C   GLU X 255     163.480 194.040 190.790  1.00  0.00      P1   C
ATOM   3965  O   GLU X 255     163.990 194.860 191.550  1.00  0.00      P1   O
ATOM   3966  N   GLU X 256     163.320 192.810 191.360  1.00  0.00      P1   N
ATOM   3967  HN  GLU X 256     164.009 192.784 192.079  0.00  0.00      P1    
ATOM   3968  CA  GLU X 256     162.480 191.540 191.260  1.00  0.00      P1   C
ATOM   3969  HA  GLU X 256     162.430 191.250 190.300  1.00  0.00      P1   H
ATOM   3970  CB  GLU X 256     163.110 190.370 192.040  1.00  0.00      P1   C
ATOM   3971  HB1 GLU X 256     163.020 190.550 193.020  1.00  0.00      P1   H
ATOM   3972  HB2 GLU X 256     164.080 190.300 191.800  1.00  0.00      P1   H
ATOM   3973  CG  GLU X 256     162.400 189.040 191.700  1.00  0.00      P1   C
ATOM   3974  HG1 GLU X 256     162.870 188.640 190.910  1.00  0.00      P1   H
ATOM   3975  HG2 GLU X 256     161.450 189.250 191.450  1.00  0.00      P1   H
ATOM   3976  CD  GLU X 256     162.370 187.990 192.820  1.00  0.00      P1   C
ATOM   3977  OE1 GLU X 256     163.300 187.900 193.660  1.00  0.00      P1   O
ATOM   3978  OE2 GLU X 256     161.460 187.130 192.820  1.00  0.00      P1   O
ATOM   3979  C   GLU X 256     161.070 191.870 191.780  1.00  0.00      P1   C
ATOM   3980  O   GLU X 256     160.670 191.420 192.860  1.00  0.00      P1   O
ATOM   3981  N   ILE X 257     160.390 192.730 191.010  1.00  0.00      P1   N
ATOM   3982  HN  ILE X 257     160.919 193.105 190.251  0.00  0.00      P1    
ATOM   3983  CA  ILE X 257     159.010 193.220 191.080  1.00  0.00      P1   C
ATOM   3984  HA  ILE X 257     158.830 193.450 190.120  1.00  0.00      P1   H
ATOM   3985  CB  ILE X 257     157.970 192.130 191.460  1.00  0.00      P1   C
ATOM   3986  HB  ILE X 257     158.060 192.040 192.450  1.00  0.00      P1   H
ATOM   3987  CG2 ILE X 257     156.600 192.600 190.920  1.00  0.00      P1   C
ATOM   3988 HG21 ILE X 257     155.910 191.920 191.140  1.00  0.00      P1   H
ATOM   3989 HG22 ILE X 257     156.370 193.470 191.340  1.00  0.00      P1   H
ATOM   3990 HG23 ILE X 257     156.660 192.700 189.930  1.00  0.00      P1   H
ATOM   3991  CG1 ILE X 257     158.190 190.680 190.920  1.00  0.00      P1   C
ATOM   3992 HG11 ILE X 257     159.160 190.550 190.710  1.00  0.00      P1   H
ATOM   3993 HG12 ILE X 257     157.650 190.560 190.080  1.00  0.00      P1   H
ATOM   3994  CD  ILE X 257     157.770 189.600 191.920  1.00  0.00      P1   C
ATOM   3995  HD1 ILE X 257     157.930 188.690 191.520  1.00  0.00      P1   H
ATOM   3996  HD2 ILE X 257     158.310 189.690 192.750  1.00  0.00      P1   H
ATOM   3997  HD3 ILE X 257     156.800 189.700 192.130  1.00  0.00      P1   H
ATOM   3998  C   ILE X 257     158.860 194.530 191.880  1.00  0.00      P1   C
ATOM   3999  O   ILE X 257     158.320 194.580 192.980  1.00  0.00      P1   O
ATOM   4000  N   GLU X 258     159.340 195.590 191.210  1.00  0.00      P1   N
ATOM   4001  HN  GLU X 258     159.236 195.523 190.222  0.00  0.00      P1    
ATOM   4002  CA  GLU X 258     159.990 196.830 191.660  1.00  0.00      P1   C
ATOM   4003  HA  GLU X 258     160.690 197.000 190.960  1.00  0.00      P1   H
ATOM   4004  CB  GLU X 258     159.010 198.020 191.760  1.00  0.00      P1   C
ATOM   4005  HB1 GLU X 258     159.410 198.700 192.370  1.00  0.00      P1   H
ATOM   4006  HB2 GLU X 258     158.150 197.680 192.140  1.00  0.00      P1   H
ATOM   4007  CG  GLU X 258     158.700 198.720 190.430  1.00  0.00      P1   C
ATOM   4008  HG1 GLU X 258     157.960 198.220 189.970  1.00  0.00      P1   H
ATOM   4009  HG2 GLU X 258     159.510 198.710 189.860  1.00  0.00      P1   H
ATOM   4010  CD  GLU X 258     158.250 200.180 190.660  1.00  0.00      P1   C
ATOM   4011  OE1 GLU X 258     157.460 200.440 191.590  1.00  0.00      P1   O
ATOM   4012  OE2 GLU X 258     158.780 201.050 189.930  1.00  0.00      P1   O
ATOM   4013  C   GLU X 258     160.610 196.630 193.050  1.00  0.00      P1   C
ATOM   4014  O   GLU X 258     159.870 196.630 194.030  1.00  0.00      P1   O
ATOM   4015  N   ILE X 259     161.940 196.430 193.140  1.00  0.00      P1   N
ATOM   4016  HN  ILE X 259     162.581 196.778 192.459  0.00  0.00      P1    
ATOM   4017  CA  ILE X 259     162.580 195.680 194.250  1.00  0.00      P1   C
ATOM   4018  HA  ILE X 259     163.490 195.440 193.900  1.00  0.00      P1   H
ATOM   4019  CB  ILE X 259     162.970 196.560 195.470  1.00  0.00      P1   C
ATOM   4020  HB  ILE X 259     163.230 195.920 196.200  1.00  0.00      P1   H
ATOM   4021  CG2 ILE X 259     164.120 197.490 195.040  1.00  0.00      P1   C
ATOM   4022 HG21 ILE X 259     164.380 198.070 195.810  1.00  0.00      P1   H
ATOM   4023 HG22 ILE X 259     164.900 196.950 194.750  1.00  0.00      P1   H
ATOM   4024 HG23 ILE X 259     163.810 198.070 194.290  1.00  0.00      P1   H
ATOM   4025  CG1 ILE X 259     161.830 197.390 196.110  1.00  0.00      P1   C
ATOM   4026 HG11 ILE X 259     161.050 196.790 196.260  1.00  0.00      P1   H
ATOM   4027 HG12 ILE X 259     161.580 198.120 195.470  1.00  0.00      P1   H
ATOM   4028  CD  ILE X 259     162.200 198.040 197.450  1.00  0.00      P1   C
ATOM   4029  HD1 ILE X 259     161.420 198.560 197.790  1.00  0.00      P1   H
ATOM   4030  HD2 ILE X 259     162.450 197.330 198.110  1.00  0.00      P1   H
ATOM   4031  HD3 ILE X 259     162.980 198.660 197.320  1.00  0.00      P1   H
ATOM   4032  C   ILE X 259     161.930 194.300 194.480  1.00  0.00      P1   C
ATOM   4033  O   ILE X 259     161.130 193.920 193.650  1.00  0.00      P1   O
ATOM   4034  N   GLU X 260     162.230 193.540 195.530  1.00  0.00      P1   N
ATOM   4035  HN  GLU X 260     163.134 193.175 195.734  0.00  0.00      P1    
ATOM   4036  CA  GLU X 260     161.180 193.160 196.530  1.00  0.00      P1   C
ATOM   4037  HA  GLU X 260     161.190 192.180 196.740  1.00  0.00      P1   H
ATOM   4038  CB  GLU X 260     161.480 193.990 197.800  1.00  0.00      P1   C
ATOM   4039  HB1 GLU X 260     160.700 193.920 198.410  1.00  0.00      P1   H
ATOM   4040  HB2 GLU X 260     161.600 194.940 197.530  1.00  0.00      P1   H
ATOM   4041  CG  GLU X 260     162.740 193.550 198.580  1.00  0.00      P1   C
ATOM   4042  HG1 GLU X 260     163.200 194.370 198.930  1.00  0.00      P1   H
ATOM   4043  HG2 GLU X 260     163.350 193.060 197.960  1.00  0.00      P1   H
ATOM   4044  CD  GLU X 260     162.370 192.640 199.750  1.00  0.00      P1   C
ATOM   4045  OE1 GLU X 260     162.450 191.400 199.570  1.00  0.00      P1   O
ATOM   4046  OE2 GLU X 260     161.890 193.180 200.770  1.00  0.00      P1   O
ATOM   4047  C   GLU X 260     159.830 193.510 195.900  1.00  0.00      P1   C
ATOM   4048  O   GLU X 260     159.350 192.690 195.160  1.00  0.00      P1   O
ATOM   4049  N   VAL X 261     159.360 194.750 195.850  1.00  0.00      P1   N
ATOM   4050  HN  VAL X 261     159.821 195.472 195.341  0.00  0.00      P1    
ATOM   4051  CA  VAL X 261     158.150 195.170 196.520  1.00  0.00      P1   C
ATOM   4052  HA  VAL X 261     158.440 195.140 197.480  1.00  0.00      P1   H
ATOM   4053  CB  VAL X 261     157.750 196.640 196.270  1.00  0.00      P1   C
ATOM   4054  HB  VAL X 261     158.590 197.110 195.990  1.00  0.00      P1   H
ATOM   4055  CG1 VAL X 261     156.790 196.860 195.090  1.00  0.00      P1   C
ATOM   4056 HG11 VAL X 261     156.600 197.840 195.000  1.00  0.00      P1   H
ATOM   4057 HG12 VAL X 261     157.220 196.530 194.250  1.00  0.00      P1   H
ATOM   4058 HG13 VAL X 261     155.940 196.370 195.250  1.00  0.00      P1   H
ATOM   4059  CG2 VAL X 261     157.190 197.260 197.560  1.00  0.00      P1   C
ATOM   4060 HG21 VAL X 261     156.940 198.210 197.390  1.00  0.00      P1   H
ATOM   4061 HG22 VAL X 261     156.380 196.750 197.850  1.00  0.00      P1   H
ATOM   4062 HG23 VAL X 261     157.890 197.220 198.270  1.00  0.00      P1   H
ATOM   4063  C   VAL X 261     157.000 194.130 196.420  1.00  0.00      P1   C
ATOM   4064  O   VAL X 261     156.290 193.870 197.390  1.00  0.00      P1   O
ATOM   4065  N   VAL X 262     156.880 193.400 195.320  1.00  0.00      P1   N
ATOM   4066  HN  VAL X 262     157.214 193.666 194.419  0.00  0.00      P1    
ATOM   4067  CA  VAL X 262     156.200 192.060 195.360  1.00  0.00      P1   C
ATOM   4068  HA  VAL X 262     155.530 192.230 196.090  1.00  0.00      P1   H
ATOM   4069  CB  VAL X 262     155.400 191.770 194.080  1.00  0.00      P1   C
ATOM   4070  HB  VAL X 262     156.100 191.460 193.430  1.00  0.00      P1   H
ATOM   4071  CG1 VAL X 262     154.310 190.690 194.240  1.00  0.00      P1   C
ATOM   4072 HG11 VAL X 262     153.840 190.560 193.370  1.00  0.00      P1   H
ATOM   4073 HG12 VAL X 262     154.730 189.830 194.530  1.00  0.00      P1   H
ATOM   4074 HG13 VAL X 262     153.650 190.990 194.930  1.00  0.00      P1   H
ATOM   4075  CG2 VAL X 262     154.630 193.010 193.600  1.00  0.00      P1   C
ATOM   4076 HG21 VAL X 262     154.120 192.790 192.760  1.00  0.00      P1   H
ATOM   4077 HG22 VAL X 262     153.980 193.290 194.310  1.00  0.00      P1   H
ATOM   4078 HG23 VAL X 262     155.270 193.750 193.410  1.00  0.00      P1   H
ATOM   4079  C   VAL X 262     157.030 190.840 195.910  1.00  0.00      P1   C
ATOM   4080  O   VAL X 262     156.560 189.700 195.980  1.00  0.00      P1   O
ATOM   4081  N   GLN X 263     158.160 191.120 196.590  1.00  0.00      P1   N
ATOM   4082  HN  GLN X 263     158.870 191.645 196.125  0.00  0.00      P1    
ATOM   4083  CA  GLN X 263     158.490 190.740 197.970  1.00  0.00      P1   C
ATOM   4084  HA  GLN X 263     159.130 189.980 197.900  1.00  0.00      P1   H
ATOM   4085  CB  GLN X 263     159.150 191.850 198.800  1.00  0.00      P1   C
ATOM   4086  HB1 GLN X 263     158.720 192.710 198.530  1.00  0.00      P1   H
ATOM   4087  HB2 GLN X 263     160.110 191.860 198.550  1.00  0.00      P1   H
ATOM   4088  CG  GLN X 263     159.050 191.720 200.340  1.00  0.00      P1   C
ATOM   4089  HG1 GLN X 263     159.970 191.590 200.720  1.00  0.00      P1   H
ATOM   4090  HG2 GLN X 263     158.480 190.940 200.580  1.00  0.00      P1   H
ATOM   4091  CD  GLN X 263     158.440 192.970 200.960  1.00  0.00      P1   C
ATOM   4092  OE1 GLN X 263     157.240 193.200 200.900  1.00  0.00      P1   O
ATOM   4093  NE2 GLN X 263     159.240 193.840 201.540  1.00  0.00      P1   N
ATOM   4094 HE21 GLN X 263     160.220 193.670 201.570  1.00  0.00      P1   H
ATOM   4095 HE22 GLN X 263     158.860 194.670 201.960  1.00  0.00      P1   H
ATOM   4096  C   GLN X 263     157.230 190.380 198.640  1.00  0.00      P1   C
ATOM   4097  O   GLN X 263     157.130 189.250 199.090  1.00  0.00      P1   O
ATOM   4098  N   ARG X 264     156.270 191.310 198.580  1.00  0.00      P1   N
ATOM   4099  HN  ARG X 264     156.436 192.211 198.186  0.00  0.00      P1    
ATOM   4100  CA  ARG X 264     154.950 191.060 199.080  1.00  0.00      P1   C
ATOM   4101  HA  ARG X 264     155.100 191.190 200.060  1.00  0.00      P1   H
ATOM   4102  CB  ARG X 264     153.880 192.080 198.630  1.00  0.00      P1   C
ATOM   4103  HB1 ARG X 264     152.980 191.660 198.720  1.00  0.00      P1   H
ATOM   4104  HB2 ARG X 264     154.050 192.300 197.670  1.00  0.00      P1   H
ATOM   4105  CG  ARG X 264     153.890 193.390 199.440  1.00  0.00      P1   C
ATOM   4106  HG1 ARG X 264     154.740 193.870 199.260  1.00  0.00      P1   H
ATOM   4107  HG2 ARG X 264     153.830 193.160 200.410  1.00  0.00      P1   H
ATOM   4108  CD  ARG X 264     152.710 194.310 199.070  1.00  0.00      P1   C
ATOM   4109  HD1 ARG X 264     152.880 195.220 199.460  1.00  0.00      P1   H
ATOM   4110  HD2 ARG X 264     151.870 193.940 199.450  1.00  0.00      P1   H
ATOM   4111  NE  ARG X 264     152.490 194.500 197.620  1.00  0.00      P1   N
ATOM   4112  HE  ARG X 264     151.720 194.000 197.230  1.00  0.00      P1   H
ATOM   4113  CZ  ARG X 264     153.180 195.220 196.760  1.00  0.00      P1   C
ATOM   4114  NH1 ARG X 264     152.750 195.400 195.550  1.00  0.00      P1   N
ATOM   4115 HH11 ARG X 264     151.880 194.980 195.270  1.00  0.00      P1   H
ATOM   4116 HH12 ARG X 264     153.270 195.960 194.910  1.00  0.00      P1   H
ATOM   4117  NH2 ARG X 264     154.310 195.770 197.090  1.00  0.00      P1   N
ATOM   4118 HH21 ARG X 264     154.680 195.650 198.010  1.00  0.00      P1   H
ATOM   4119 HH22 ARG X 264     154.810 196.320 196.410  1.00  0.00      P1   H
ATOM   4120  C   ARG X 264     154.490 189.650 198.830  1.00  0.00      P1   C
ATOM   4121  O   ARG X 264     154.370 188.880 199.760  1.00  0.00      P1   O
ATOM   4122  N   LYS X 265     154.340 189.260 197.580  1.00  0.00      P1   N
ATOM   4123  HN  LYS X 265     154.519 189.790 196.752  0.00  0.00      P1    
ATOM   4124  CA  LYS X 265     153.850 187.880 197.350  1.00  0.00      P1   C
ATOM   4125  HA  LYS X 265     153.260 187.750 198.150  1.00  0.00      P1   H
ATOM   4126  CB  LYS X 265     153.030 187.790 196.050  1.00  0.00      P1   C
ATOM   4127  HB1 LYS X 265     153.520 187.240 195.380  1.00  0.00      P1   H
ATOM   4128  HB2 LYS X 265     152.870 188.710 195.680  1.00  0.00      P1   H
ATOM   4129  CG  LYS X 265     151.680 187.130 196.380  1.00  0.00      P1   C
ATOM   4130  HG1 LYS X 265     151.270 187.620 197.150  1.00  0.00      P1   H
ATOM   4131  HG2 LYS X 265     151.850 186.180 196.640  1.00  0.00      P1   H
ATOM   4132  CD  LYS X 265     150.700 187.150 195.200  1.00  0.00      P1   C
ATOM   4133  HD1 LYS X 265     151.020 186.510 194.500  1.00  0.00      P1   H
ATOM   4134  HD2 LYS X 265     150.660 188.070 194.830  1.00  0.00      P1   H
ATOM   4135  CE  LYS X 265     149.300 186.730 195.670  1.00  0.00      P1   C
ATOM   4136  HE1 LYS X 265     149.360 185.850 196.150  1.00  0.00      P1   H
ATOM   4137  HE2 LYS X 265     148.700 186.640 194.880  1.00  0.00      P1   H
ATOM   4138  NZ  LYS X 265     148.710 187.720 196.600  1.00  0.00      P1   N
ATOM   4139  HZ1 LYS X 265     147.800 187.420 196.880  1.00  0.00      P1   H
ATOM   4140  HZ2 LYS X 265     149.290 187.820 197.400  1.00  0.00      P1   H
ATOM   4141  HZ3 LYS X 265     148.630 188.610 196.130  1.00  0.00      P1   H
ATOM   4142  C   LYS X 265     154.860 186.760 197.500  1.00  0.00      P1   C
ATOM   4143  O   LYS X 265     154.410 185.640 197.670  1.00  0.00      P1   O
ATOM   4144  N   LYS X 266     156.180 187.000 197.560  1.00  0.00      P1   N
ATOM   4145  HN  LYS X 266     156.572 187.916 197.489  0.00  0.00      P1    
ATOM   4146  CA  LYS X 266     157.170 185.900 197.740  1.00  0.00      P1   C
ATOM   4147  HA  LYS X 266     156.710 185.010 197.710  1.00  0.00      P1   H
ATOM   4148  CB  LYS X 266     158.170 186.090 196.580  1.00  0.00      P1   C
ATOM   4149  HB1 LYS X 266     158.560 187.010 196.650  1.00  0.00      P1   H
ATOM   4150  HB2 LYS X 266     157.660 186.010 195.720  1.00  0.00      P1   H
ATOM   4151  CG  LYS X 266     159.340 185.100 196.510  1.00  0.00      P1   C
ATOM   4152  HG1 LYS X 266     159.000 184.190 196.260  1.00  0.00      P1   H
ATOM   4153  HG2 LYS X 266     159.800 185.050 197.400  1.00  0.00      P1   H
ATOM   4154  CD  LYS X 266     160.340 185.590 195.440  1.00  0.00      P1   C
ATOM   4155  HD1 LYS X 266     160.510 186.560 195.590  1.00  0.00      P1   H
ATOM   4156  HD2 LYS X 266     159.930 185.450 194.540  1.00  0.00      P1   H
ATOM   4157  CE  LYS X 266     161.670 184.830 195.500  1.00  0.00      P1   C
ATOM   4158  HE1 LYS X 266     161.530 183.870 195.280  1.00  0.00      P1   H
ATOM   4159  HE2 LYS X 266     162.070 184.910 196.420  1.00  0.00      P1   H
ATOM   4160  NZ  LYS X 266     162.620 185.410 194.520  1.00  0.00      P1   N
ATOM   4161  HZ1 LYS X 266     163.480 184.910 194.560  1.00  0.00      P1   H
ATOM   4162  HZ2 LYS X 266     162.230 185.330 193.600  1.00  0.00      P1   H
ATOM   4163  HZ3 LYS X 266     162.770 186.370 194.740  1.00  0.00      P1   H
ATOM   4164  C   LYS X 266     157.840 185.890 199.110  1.00  0.00      P1   C
ATOM   4165  O   LYS X 266     157.440 185.130 199.970  1.00  0.00      P1   O
ATOM   4166  N   GLN X 267     158.770 186.800 199.390  1.00  0.00      P1   N
ATOM   4167  HN  GLN X 267     159.192 187.407 198.719  0.00  0.00      P1    
ATOM   4168  CA  GLN X 267     159.260 186.980 200.770  1.00  0.00      P1   C
ATOM   4169  HA  GLN X 267     159.660 186.100 201.000  1.00  0.00      P1   H
ATOM   4170  CB  GLN X 267     160.310 188.120 200.820  1.00  0.00      P1   C
ATOM   4171  HB1 GLN X 267     160.440 188.370 201.780  1.00  0.00      P1   H
ATOM   4172  HB2 GLN X 267     159.950 188.900 200.310  1.00  0.00      P1   H
ATOM   4173  CG  GLN X 267     161.690 187.790 200.240  1.00  0.00      P1   C
ATOM   4174  HG1 GLN X 267     161.960 186.870 200.540  1.00  0.00      P1   H
ATOM   4175  HG2 GLN X 267     162.350 188.450 200.590  1.00  0.00      P1   H
ATOM   4176  CD  GLN X 267     161.740 187.820 198.720  1.00  0.00      P1   C
ATOM   4177  OE1 GLN X 267     161.630 186.810 198.050  1.00  0.00      P1   O
ATOM   4178  NE2 GLN X 267     161.890 188.980 198.110  1.00  0.00      P1   N
ATOM   4179 HE21 GLN X 267     161.970 189.820 198.650  1.00  0.00      P1   H
ATOM   4180 HE22 GLN X 267     161.920 189.020 197.110  1.00  0.00      P1   H
ATOM   4181  C   GLN X 267     158.130 187.320 201.750  1.00  0.00      P1   C
ATOM   4182  O   GLN X 267     158.330 187.200 202.950  1.00  0.00      P1   O
ATOM   4183  N   ILE X 268     156.940 187.720 201.270  1.00  0.00      P1   N
ATOM   4184  HN  ILE X 268     156.802 187.918 200.302  0.00  0.00      P1    
ATOM   4185  CA  ILE X 268     155.770 187.900 202.080  1.00  0.00      P1   C
ATOM   4186  HA  ILE X 268     156.030 187.550 202.980  1.00  0.00      P1   H
ATOM   4187  CB  ILE X 268     155.520 189.400 202.350  1.00  0.00      P1   C
ATOM   4188  HB  ILE X 268     155.720 189.840 201.470  1.00  0.00      P1   H
ATOM   4189  CG2 ILE X 268     154.060 189.750 202.660  1.00  0.00      P1   C
ATOM   4190 HG21 ILE X 268     153.980 190.730 202.820  1.00  0.00      P1   H
ATOM   4191 HG22 ILE X 268     153.480 189.490 201.880  1.00  0.00      P1   H
ATOM   4192 HG23 ILE X 268     153.770 189.250 203.480  1.00  0.00      P1   H
ATOM   4193  CG1 ILE X 268     156.480 189.980 203.410  1.00  0.00      P1   C
ATOM   4194 HG11 ILE X 268     156.280 190.960 203.490  1.00  0.00      P1   H
ATOM   4195 HG12 ILE X 268     157.420 189.860 203.080  1.00  0.00      P1   H
ATOM   4196  CD  ILE X 268     156.410 189.380 204.830  1.00  0.00      P1   C
ATOM   4197  HD1 ILE X 268     157.070 189.840 205.420  1.00  0.00      P1   H
ATOM   4198  HD2 ILE X 268     155.490 189.510 205.200  1.00  0.00      P1   H
ATOM   4199  HD3 ILE X 268     156.620 188.410 204.790  1.00  0.00      P1   H
ATOM   4200  C   ILE X 268     154.590 186.940 201.710  1.00  0.00      P1   C
ATOM   4201  O   ILE X 268     153.630 186.850 202.480  1.00  0.00      P1   O
ATOM   4202  N   ALA X 269     154.730 186.020 200.730  1.00  0.00      P1   N
ATOM   4203  HN  ALA X 269     154.970 186.215 199.779  0.00  0.00      P1    
ATOM   4204  CA  ALA X 269     154.520 184.600 201.050  1.00  0.00      P1   C
ATOM   4205  HA  ALA X 269     153.650 184.580 201.540  1.00  0.00      P1   H
ATOM   4206  CB  ALA X 269     154.310 183.710 199.830  1.00  0.00      P1   C
ATOM   4207  HB1 ALA X 269     154.180 182.760 200.120  1.00  0.00      P1   H
ATOM   4208  HB2 ALA X 269     153.510 184.020 199.320  1.00  0.00      P1   H
ATOM   4209  HB3 ALA X 269     155.120 183.760 199.240  1.00  0.00      P1   H
ATOM   4210  C   ALA X 269     155.710 184.070 201.930  1.00  0.00      P1   C
ATOM   4211  O   ALA X 269     156.570 183.250 201.580  1.00  0.00      P1   O
ATOM   4212  N   VAL X 270     155.760 184.580 203.130  1.00  0.00      P1   N
ATOM   4213  HN  VAL X 270     155.774 185.570 203.244  0.00  0.00      P1    
ATOM   4214  CA  VAL X 270     155.800 183.810 204.410  1.00  0.00      P1   C
ATOM   4215  HA  VAL X 270     156.750 183.980 204.690  1.00  0.00      P1   H
ATOM   4216  CB  VAL X 270     154.660 184.380 205.300  1.00  0.00      P1   C
ATOM   4217  HB  VAL X 270     154.700 183.850 206.140  1.00  0.00      P1   H
ATOM   4218  CG1 VAL X 270     154.870 185.870 205.620  1.00  0.00      P1   C
ATOM   4219 HG11 VAL X 270     154.120 186.200 206.190  1.00  0.00      P1   H
ATOM   4220 HG12 VAL X 270     155.730 185.990 206.110  1.00  0.00      P1   H
ATOM   4221 HG13 VAL X 270     154.890 186.400 204.770  1.00  0.00      P1   H
ATOM   4222  CG2 VAL X 270     153.250 184.190 204.710  1.00  0.00      P1   C
ATOM   4223 HG21 VAL X 270     152.580 184.580 205.340  1.00  0.00      P1   H
ATOM   4224 HG22 VAL X 270     153.190 184.650 203.830  1.00  0.00      P1   H
ATOM   4225 HG23 VAL X 270     153.070 183.210 204.590  1.00  0.00      P1   H
ATOM   4226  C   VAL X 270     155.680 182.250 204.410  1.00  0.00      P1   C
ATOM   4227  O   VAL X 270     155.510 181.640 205.460  1.00  0.00      P1   O
ATOM   4228  N   GLU X 271     155.830 181.510 203.310  1.00  0.00      P1   N
ATOM   4229  HN  GLU X 271     155.382 181.781 202.463  0.00  0.00      P1    
ATOM   4230  CA  GLU X 271     156.620 180.280 203.200  1.00  0.00      P1   C
ATOM   4231  HA  GLU X 271     156.270 179.720 203.960  1.00  0.00      P1   H
ATOM   4232  CB  GLU X 271     156.400 179.670 201.810  1.00  0.00      P1   C
ATOM   4233  HB1 GLU X 271     157.010 178.890 201.710  1.00  0.00      P1   H
ATOM   4234  HB2 GLU X 271     156.630 180.370 201.130  1.00  0.00      P1   H
ATOM   4235  CG  GLU X 271     154.970 179.190 201.520  1.00  0.00      P1   C
ATOM   4236  HG1 GLU X 271     154.320 179.870 201.860  1.00  0.00      P1   H
ATOM   4237  HG2 GLU X 271     154.820 178.320 201.990  1.00  0.00      P1   H
ATOM   4238  CD  GLU X 271     154.760 178.990 200.010  1.00  0.00      P1   C
ATOM   4239  OE1 GLU X 271     155.570 178.280 199.380  1.00  0.00      P1   O
ATOM   4240  OE2 GLU X 271     153.790 179.590 199.490  1.00  0.00      P1   O
ATOM   4241  C   GLU X 271     158.150 180.510 203.340  1.00  0.00      P1   C
ATOM   4242  O   GLU X 271     158.890 179.730 203.970  1.00  0.00      P1   O
ATOM   4243  N   ALA X 272     158.590 181.690 202.880  1.00  0.00      P1   N
ATOM   4244  HN  ALA X 272     158.113 182.156 202.136  0.00  0.00      P1    
ATOM   4245  CA  ALA X 272     159.760 182.380 203.400  1.00  0.00      P1   C
ATOM   4246  HA  ALA X 272     160.560 181.840 203.130  1.00  0.00      P1   H
ATOM   4247  CB  ALA X 272     159.830 183.770 202.750  1.00  0.00      P1   C
ATOM   4248  HB1 ALA X 272     160.630 184.260 203.100  1.00  0.00      P1   H
ATOM   4249  HB2 ALA X 272     159.900 183.670 201.760  1.00  0.00      P1   H
ATOM   4250  HB3 ALA X 272     159.000 184.280 202.970  1.00  0.00      P1   H
ATOM   4251  C   ALA X 272     159.750 182.460 204.950  1.00  0.00      P1   C
ATOM   4252  O   ALA X 272     160.800 182.490 205.600  1.00  0.00      P1   O
ATOM   4253  N   GLN X 273     158.520 182.410 205.500  1.00  0.00      P1   N
ATOM   4254  HN  GLN X 273     157.726 182.502 204.901  0.00  0.00      P1    
ATOM   4255  CA  GLN X 273     158.190 182.230 206.930  1.00  0.00      P1   C
ATOM   4256  HA  GLN X 273     159.070 182.220 207.400  1.00  0.00      P1   H
ATOM   4257  CB  GLN X 273     157.370 183.430 207.430  1.00  0.00      P1   C
ATOM   4258  HB1 GLN X 273     156.400 183.240 207.270  1.00  0.00      P1   H
ATOM   4259  HB2 GLN X 273     157.640 184.240 206.900  1.00  0.00      P1   H
ATOM   4260  CG  GLN X 273     157.540 183.770 208.920  1.00  0.00      P1   C
ATOM   4261  HG1 GLN X 273     158.480 184.070 209.080  1.00  0.00      P1   H
ATOM   4262  HG2 GLN X 273     157.370 182.950 209.460  1.00  0.00      P1   H
ATOM   4263  CD  GLN X 273     156.590 184.870 209.390  1.00  0.00      P1   C
ATOM   4264  OE1 GLN X 273     155.610 185.210 208.750  1.00  0.00      P1   O
ATOM   4265  NE2 GLN X 273     156.830 185.480 210.530  1.00  0.00      P1   N
ATOM   4266 HE21 GLN X 273     157.620 185.220 211.080  1.00  0.00      P1   H
ATOM   4267 HE22 GLN X 273     156.220 186.210 210.850  1.00  0.00      P1   H
ATOM   4268  C   GLN X 273     157.510 180.860 207.230  1.00  0.00      P1   C
ATOM   4269  O   GLN X 273     156.710 180.780 208.150  1.00  0.00      P1   O
ATOM   4270  N   GLU X 274     157.750 179.810 206.430  1.00  0.00      P1   N
ATOM   4271  HN  GLU X 274     157.945 180.010 205.474  0.00  0.00      P1    
ATOM   4272  CA  GLU X 274     157.770 178.360 206.760  1.00  0.00      P1   C
ATOM   4273  HA  GLU X 274     157.000 178.240 207.390  1.00  0.00      P1   H
ATOM   4274  CB  GLU X 274     157.520 177.470 205.520  1.00  0.00      P1   C
ATOM   4275  HB1 GLU X 274     158.370 177.410 205.000  1.00  0.00      P1   H
ATOM   4276  HB2 GLU X 274     156.810 177.900 204.960  1.00  0.00      P1   H
ATOM   4277  CG  GLU X 274     157.060 176.040 205.870  1.00  0.00      P1   C
ATOM   4278  HG1 GLU X 274     157.660 175.660 206.570  1.00  0.00      P1   H
ATOM   4279  HG2 GLU X 274     157.100 175.480 205.040  1.00  0.00      P1   H
ATOM   4280  CD  GLU X 274     155.620 176.040 206.390  1.00  0.00      P1   C
ATOM   4281  OE1 GLU X 274     155.410 175.650 207.570  1.00  0.00      P1   O
ATOM   4282  OE2 GLU X 274     154.710 176.550 205.690  1.00  0.00      P1   O
ATOM   4283  C   GLU X 274     159.140 177.980 207.430  1.00  0.00      P1   C
ATOM   4284  O   GLU X 274     159.280 177.790 208.650  1.00  0.00      P1   O
ATOM   4285  N   ILE X 275     160.260 178.110 206.690  1.00  0.00      P1   N
ATOM   4286  HN  ILE X 275     160.378 177.938 205.714  0.00  0.00      P1    
ATOM   4287  CA  ILE X 275     161.510 178.570 207.390  1.00  0.00      P1   C
ATOM   4288  HA  ILE X 275     161.670 178.020 208.210  1.00  0.00      P1   H
ATOM   4289  CB  ILE X 275     162.750 178.390 206.480  1.00  0.00      P1   C
ATOM   4290  HB  ILE X 275     163.530 178.790 206.940  1.00  0.00      P1   H
ATOM   4291  CG2 ILE X 275     163.000 176.880 206.270  1.00  0.00      P1   C
ATOM   4292 HG21 ILE X 275     163.800 176.760 205.680  1.00  0.00      P1   H
ATOM   4293 HG22 ILE X 275     163.160 176.440 207.150  1.00  0.00      P1   H
ATOM   4294 HG23 ILE X 275     162.200 176.470 205.830  1.00  0.00      P1   H
ATOM   4295  CG1 ILE X 275     162.630 179.150 205.140  1.00  0.00      P1   C
ATOM   4296 HG11 ILE X 275     162.400 180.100 205.330  1.00  0.00      P1   H
ATOM   4297 HG12 ILE X 275     161.900 178.730 204.600  1.00  0.00      P1   H
ATOM   4298  CD  ILE X 275     163.910 179.130 204.300  1.00  0.00      P1   C
ATOM   4299  HD1 ILE X 275     163.770 179.630 203.450  1.00  0.00      P1   H
ATOM   4300  HD2 ILE X 275     164.660 179.550 204.820  1.00  0.00      P1   H
ATOM   4301  HD3 ILE X 275     164.160 178.180 204.090  1.00  0.00      P1   H
ATOM   4302  C   ILE X 275     161.270 180.030 207.730  1.00  0.00      P1   C
ATOM   4303  O   ILE X 275     160.270 180.540 207.350  1.00  0.00      P1   O
ATOM   4304  N   LEU X 276     162.000 180.780 208.520  1.00  0.00      P1   N
ATOM   4305  HN  LEU X 276     162.988 180.703 208.640  0.00  0.00      P1    
ATOM   4306  CA  LEU X 276     161.370 181.850 209.330  1.00  0.00      P1   C
ATOM   4307  HA  LEU X 276     162.050 181.760 210.060  1.00  0.00      P1   H
ATOM   4308  CB  LEU X 276     161.510 183.270 208.760  1.00  0.00      P1   C
ATOM   4309  HB1 LEU X 276     161.040 183.910 209.370  1.00  0.00      P1   H
ATOM   4310  HB2 LEU X 276     161.080 183.290 207.850  1.00  0.00      P1   H
ATOM   4311  CG  LEU X 276     162.980 183.740 208.610  1.00  0.00      P1   C
ATOM   4312  HG  LEU X 276     163.500 183.280 209.310  1.00  0.00      P1   H
ATOM   4313  CD1 LEU X 276     163.570 183.380 207.240  1.00  0.00      P1   C
ATOM   4314 HD11 LEU X 276     164.510 183.700 207.190  1.00  0.00      P1   H
ATOM   4315 HD12 LEU X 276     163.550 182.390 207.120  1.00  0.00      P1   H
ATOM   4316 HD13 LEU X 276     163.030 183.810 206.520  1.00  0.00      P1   H
ATOM   4317  CD2 LEU X 276     163.070 185.260 208.770  1.00  0.00      P1   C
ATOM   4318 HD21 LEU X 276     164.020 185.550 208.670  1.00  0.00      P1   H
ATOM   4319 HD22 LEU X 276     162.510 185.710 208.080  1.00  0.00      P1   H
ATOM   4320 HD23 LEU X 276     162.730 185.510 209.680  1.00  0.00      P1   H
ATOM   4321  C   LEU X 276     159.980 181.570 210.040  1.00  0.00      P1   C
ATOM   4322  O   LEU X 276     159.670 182.250 211.030  1.00  0.00      P1   O
ATOM   4323  N   ARG X 277     159.200 180.500 209.780  1.00  0.00      P1   N
ATOM   4324  HN  ARG X 277     159.095 180.142 208.855  0.00  0.00      P1    
ATOM   4325  CA  ARG X 277     158.460 179.800 210.850  1.00  0.00      P1   C
ATOM   4326  HA  ARG X 277     158.010 180.570 211.310  1.00  0.00      P1   H
ATOM   4327  CB  ARG X 277     157.320 178.850 210.420  1.00  0.00      P1   C
ATOM   4328  HB1 ARG X 277     157.560 177.920 210.710  1.00  0.00      P1   H
ATOM   4329  HB2 ARG X 277     157.250 178.880 209.420  1.00  0.00      P1   H
ATOM   4330  CG  ARG X 277     155.960 179.210 211.020  1.00  0.00      P1   C
ATOM   4331  HG1 ARG X 277     155.860 180.210 211.010  1.00  0.00      P1   H
ATOM   4332  HG2 ARG X 277     155.930 178.890 211.970  1.00  0.00      P1   H
ATOM   4333  CD  ARG X 277     154.790 178.580 210.250  1.00  0.00      P1   C
ATOM   4334  HD1 ARG X 277     153.940 178.700 210.770  1.00  0.00      P1   H
ATOM   4335  HD2 ARG X 277     154.960 177.610 210.110  1.00  0.00      P1   H
ATOM   4336  NE  ARG X 277     154.610 179.210 208.930  1.00  0.00      P1   N
ATOM   4337  HE  ARG X 277     154.920 180.160 208.840  1.00  0.00      P1   H
ATOM   4338  CZ  ARG X 277     154.080 178.660 207.850  1.00  0.00      P1   C
ATOM   4339  NH1 ARG X 277     154.260 179.170 206.670  1.00  0.00      P1   N
ATOM   4340 HH11 ARG X 277     154.810 180.000 206.550  1.00  0.00      P1   H
ATOM   4341 HH12 ARG X 277     153.850 178.730 205.870  1.00  0.00      P1   H
ATOM   4342  NH2 ARG X 277     153.430 177.550 207.890  1.00  0.00      P1   N
ATOM   4343 HH21 ARG X 277     153.300 177.070 208.760  1.00  0.00      P1   H
ATOM   4344 HH22 ARG X 277     153.040 177.170 207.050  1.00  0.00      P1   H
ATOM   4345  C   ARG X 277     159.420 179.110 211.790  1.00  0.00      P1   C
ATOM   4346  O   ARG X 277     159.050 178.840 212.910  1.00  0.00      P1   O
ATOM   4347  N   THR X 278     160.690 178.970 211.420  1.00  0.00      P1   N
ATOM   4348  HN  THR X 278     160.998 178.871 210.474  0.00  0.00      P1    
ATOM   4349  CA  THR X 278     161.780 178.950 212.420  1.00  0.00      P1   C
ATOM   4350  HA  THR X 278     161.390 178.370 213.140  1.00  0.00      P1   H
ATOM   4351  CB  THR X 278     163.070 178.410 211.770  1.00  0.00      P1   C
ATOM   4352  HB  THR X 278     163.810 178.440 212.440  1.00  0.00      P1   H
ATOM   4353  OG1 THR X 278     163.440 179.250 210.690  1.00  0.00      P1   O
ATOM   4354  HG1 THR X 278     164.280 178.900 210.270  1.00  0.00      P1   H
ATOM   4355  CG2 THR X 278     162.900 177.000 211.210  1.00  0.00      P1   C
ATOM   4356 HG21 THR X 278     163.760 176.700 210.800  1.00  0.00      P1   H
ATOM   4357 HG22 THR X 278     162.650 176.380 211.950  1.00  0.00      P1   H
ATOM   4358 HG23 THR X 278     162.180 177.000 210.520  1.00  0.00      P1   H
ATOM   4359  C   THR X 278     162.150 180.270 213.090  1.00  0.00      P1   C
ATOM   4360  O   THR X 278     162.760 180.180 214.130  1.00  0.00      P1   O
ATOM   4361  N   ASP X 279     161.810 181.470 212.580  1.00  0.00      P1   N
ATOM   4362  HN  ASP X 279     161.570 181.696 211.640  0.00  0.00      P1    
ATOM   4363  CA  ASP X 279     161.770 182.650 213.490  1.00  0.00      P1   C
ATOM   4364  HA  ASP X 279     162.670 182.760 213.930  1.00  0.00      P1   H
ATOM   4365  CB  ASP X 279     161.530 183.970 212.740  1.00  0.00      P1   C
ATOM   4366  HB1 ASP X 279     160.590 183.980 212.400  1.00  0.00      P1   H
ATOM   4367  HB2 ASP X 279     162.160 184.030 211.970  1.00  0.00      P1   H
ATOM   4368  CG  ASP X 279     161.750 185.170 213.650  1.00  0.00      P1   C
ATOM   4369  OD1 ASP X 279     162.930 185.530 213.820  1.00  0.00      P1   O
ATOM   4370  OD2 ASP X 279     160.730 185.710 214.130  1.00  0.00      P1   O
ATOM   4371  C   ASP X 279     160.710 182.370 214.540  1.00  0.00      P1   C
ATOM   4372  O   ASP X 279     161.040 182.300 215.720  1.00  0.00      P1   O
ATOM   4373  N   LYS X 280     159.500 181.980 214.130  1.00  0.00      P1   N
ATOM   4374  HN  LYS X 280     159.228 181.915 213.171  0.00  0.00      P1    
ATOM   4375  CA  LYS X 280     158.460 181.610 215.100  1.00  0.00      P1   C
ATOM   4376  HA  LYS X 280     158.380 182.440 215.650  1.00  0.00      P1   H
ATOM   4377  CB  LYS X 280     157.140 181.280 214.370  1.00  0.00      P1   C
ATOM   4378  HB1 LYS X 280     157.300 180.520 213.740  1.00  0.00      P1   H
ATOM   4379  HB2 LYS X 280     156.840 182.080 213.860  1.00  0.00      P1   H
ATOM   4380  CG  LYS X 280     156.010 180.870 215.340  1.00  0.00      P1   C
ATOM   4381  HG1 LYS X 280     155.810 181.650 215.940  1.00  0.00      P1   H
ATOM   4382  HG2 LYS X 280     156.310 180.090 215.890  1.00  0.00      P1   H
ATOM   4383  CD  LYS X 280     154.710 180.480 214.610  1.00  0.00      P1   C
ATOM   4384  HD1 LYS X 280     154.960 179.960 213.790  1.00  0.00      P1   H
ATOM   4385  HD2 LYS X 280     154.230 181.320 214.340  1.00  0.00      P1   H
ATOM   4386  CE  LYS X 280     153.780 179.630 215.480  1.00  0.00      P1   C
ATOM   4387  HE1 LYS X 280     152.900 179.510 215.010  1.00  0.00      P1   H
ATOM   4388  HE2 LYS X 280     153.640 180.070 216.360  1.00  0.00      P1   H
ATOM   4389  NZ  LYS X 280     154.350 178.280 215.730  1.00  0.00      P1   N
ATOM   4390  HZ1 LYS X 280     153.720 177.750 216.290  1.00  0.00      P1   H
ATOM   4391  HZ2 LYS X 280     154.490 177.810 214.860  1.00  0.00      P1   H
ATOM   4392  HZ3 LYS X 280     155.230 178.380 216.200  1.00  0.00      P1   H
ATOM   4393  C   LYS X 280     158.820 180.520 216.100  1.00  0.00      P1   C
ATOM   4394  O   LYS X 280     158.500 180.690 217.270  1.00  0.00      P1   O
ATOM   4395  N   GLU X 281     159.410 179.400 215.700  1.00  0.00      P1   N
ATOM   4396  HN  GLU X 281     159.708 179.232 214.764  0.00  0.00      P1    
ATOM   4397  CA  GLU X 281     159.680 178.290 216.620  1.00  0.00      P1   C
ATOM   4398  HA  GLU X 281     158.890 178.290 217.240  1.00  0.00      P1   H
ATOM   4399  CB  GLU X 281     159.740 176.940 215.890  1.00  0.00      P1   C
ATOM   4400  HB1 GLU X 281     159.890 176.240 216.590  1.00  0.00      P1   H
ATOM   4401  HB2 GLU X 281     160.540 176.970 215.290  1.00  0.00      P1   H
ATOM   4402  CG  GLU X 281     158.550 176.470 215.020  1.00  0.00      P1   C
ATOM   4403  HG1 GLU X 281     158.430 175.490 215.180  1.00  0.00      P1   H
ATOM   4404  HG2 GLU X 281     158.790 176.630 214.070  1.00  0.00      P1   H
ATOM   4405  CD  GLU X 281     157.190 177.150 215.270  1.00  0.00      P1   C
ATOM   4406  OE1 GLU X 281     156.430 177.380 214.300  1.00  0.00      P1   O
ATOM   4407  OE2 GLU X 281     156.820 177.420 216.440  1.00  0.00      P1   O
ATOM   4408  C   GLU X 281     160.970 178.520 217.420  1.00  0.00      P1   C
ATOM   4409  O   GLU X 281     161.020 178.180 218.600  1.00  0.00      P1   O
ATOM   4410  N   LEU X 282     161.970 179.200 216.840  1.00  0.00      P1   N
ATOM   4411  HN  LEU X 282     161.995 179.436 215.871  0.00  0.00      P1    
ATOM   4412  CA  LEU X 282     163.130 179.660 217.600  1.00  0.00      P1   C
ATOM   4413  HA  LEU X 282     163.440 178.850 218.090  1.00  0.00      P1   H
ATOM   4414  CB  LEU X 282     164.240 180.170 216.660  1.00  0.00      P1   C
ATOM   4415  HB1 LEU X 282     163.910 181.010 216.230  1.00  0.00      P1   H
ATOM   4416  HB2 LEU X 282     164.390 179.480 215.960  1.00  0.00      P1   H
ATOM   4417  CG  LEU X 282     165.590 180.480 217.330  1.00  0.00      P1   C
ATOM   4418  HG  LEU X 282     165.420 181.130 218.070  1.00  0.00      P1   H
ATOM   4419  CD1 LEU X 282     166.250 179.230 217.930  1.00  0.00      P1   C
ATOM   4420 HD11 LEU X 282     167.120 179.480 218.350  1.00  0.00      P1   H
ATOM   4421 HD12 LEU X 282     165.650 178.840 218.620  1.00  0.00      P1   H
ATOM   4422 HD13 LEU X 282     166.410 178.560 217.210  1.00  0.00      P1   H
ATOM   4423  CD2 LEU X 282     166.560 181.050 216.290  1.00  0.00      P1   C
ATOM   4424 HD21 LEU X 282     167.440 181.250 216.720  1.00  0.00      P1   H
ATOM   4425 HD22 LEU X 282     166.690 180.380 215.560  1.00  0.00      P1   H
ATOM   4426 HD23 LEU X 282     166.180 181.890 215.910  1.00  0.00      P1   H
ATOM   4427  C   LEU X 282     162.750 180.720 218.630  1.00  0.00      P1   C
ATOM   4428  O   LEU X 282     163.430 180.830 219.650  1.00  0.00      P1   O
ATOM   4429  N   ILE X 283     161.640 181.430 218.430  1.00  0.00      P1   N
ATOM   4430  HN  ILE X 283     161.128 181.330 217.580  0.00  0.00      P1    
ATOM   4431  CA  ILE X 283     161.060 182.390 219.370  1.00  0.00      P1   C
ATOM   4432  HA  ILE X 283     161.790 182.620 220.010  1.00  0.00      P1   H
ATOM   4433  CB  ILE X 283     160.690 183.690 218.610  1.00  0.00      P1   C
ATOM   4434  HB  ILE X 283     161.000 183.600 217.670  1.00  0.00      P1   H
ATOM   4435  CG2 ILE X 283     159.180 183.920 218.440  1.00  0.00      P1   C
ATOM   4436 HG21 ILE X 283     159.020 184.780 217.950  1.00  0.00      P1   H
ATOM   4437 HG22 ILE X 283     158.780 183.160 217.920  1.00  0.00      P1   H
ATOM   4438 HG23 ILE X 283     158.740 183.970 219.340  1.00  0.00      P1   H
ATOM   4439  CG1 ILE X 283     161.430 184.900 219.210  1.00  0.00      P1   C
ATOM   4440 HG11 ILE X 283     162.390 184.640 219.370  1.00  0.00      P1   H
ATOM   4441 HG12 ILE X 283     161.010 185.130 220.090  1.00  0.00      P1   H
ATOM   4442  CD  ILE X 283     161.410 186.140 218.310  1.00  0.00      P1   C
ATOM   4443  HD1 ILE X 283     161.910 186.890 218.760  1.00  0.00      P1   H
ATOM   4444  HD2 ILE X 283     161.840 185.930 217.440  1.00  0.00      P1   H
ATOM   4445  HD3 ILE X 283     160.460 186.420 218.150  1.00  0.00      P1   H
ATOM   4446  C   ILE X 283     159.960 181.760 220.260  1.00  0.00      P1   C
ATOM   4447  O   ILE X 283     159.590 182.290 221.300  1.00  0.00      P1   O
ATOM   4448  N   ALA X 284     159.540 180.530 219.960  1.00  0.00      P1   N
ATOM   4449  HN  ALA X 284     159.682 180.138 219.052  0.00  0.00      P1    
ATOM   4450  CA  ALA X 284     158.860 179.680 220.900  1.00  0.00      P1   C
ATOM   4451  HA  ALA X 284     158.180 180.250 221.360  1.00  0.00      P1   H
ATOM   4452  CB  ALA X 284     158.120 178.550 220.170  1.00  0.00      P1   C
ATOM   4453  HB1 ALA X 284     157.660 177.970 220.840  1.00  0.00      P1   H
ATOM   4454  HB2 ALA X 284     157.450 178.940 219.550  1.00  0.00      P1   H
ATOM   4455  HB3 ALA X 284     158.780 178.000 219.660  1.00  0.00      P1   H
ATOM   4456  C   ALA X 284     159.850 179.150 221.950  1.00  0.00      P1   C
ATOM   4457  O   ALA X 284     159.520 179.120 223.130  1.00  0.00      P1   O
ATOM   4458  N   THR X 285     161.090 178.850 221.540  1.00  0.00      P1   N
ATOM   4459  HN  THR X 285     161.360 178.730 220.585  0.00  0.00      P1    
ATOM   4460  CA  THR X 285     162.180 178.670 222.500  1.00  0.00      P1   C
ATOM   4461  HA  THR X 285     161.730 178.120 223.200  1.00  0.00      P1   H
ATOM   4462  CB  THR X 285     163.380 177.880 221.940  1.00  0.00      P1   C
ATOM   4463  HB  THR X 285     164.170 178.110 222.500  1.00  0.00      P1   H
ATOM   4464  OG1 THR X 285     163.760 178.240 220.630  1.00  0.00      P1   O
ATOM   4465  HG1 THR X 285     164.540 177.690 220.340  1.00  0.00      P1   H
ATOM   4466  CG2 THR X 285     163.040 176.390 221.850  1.00  0.00      P1   C
ATOM   4467 HG21 THR X 285     163.820 175.890 221.480  1.00  0.00      P1   H
ATOM   4468 HG22 THR X 285     162.820 176.050 222.760  1.00  0.00      P1   H
ATOM   4469 HG23 THR X 285     162.250 176.270 221.250  1.00  0.00      P1   H
ATOM   4470  C   THR X 285     162.640 179.960 223.160  1.00  0.00      P1   C
ATOM   4471  O   THR X 285     162.840 180.000 224.370  1.00  0.00      P1   O
ATOM   4472  N   VAL X 286     162.690 181.080 222.420  1.00  0.00      P1   N
ATOM   4473  HN  VAL X 286     162.696 181.044 221.424  0.00  0.00      P1    
ATOM   4474  CA  VAL X 286     162.740 182.440 222.980  1.00  0.00      P1   C
ATOM   4475  HA  VAL X 286     163.280 182.340 223.810  1.00  0.00      P1   H
ATOM   4476  CB  VAL X 286     163.600 183.440 222.170  1.00  0.00      P1   C
ATOM   4477  HB  VAL X 286     163.090 183.620 221.330  1.00  0.00      P1   H
ATOM   4478  CG1 VAL X 286     163.850 184.730 222.970  1.00  0.00      P1   C
ATOM   4479 HG11 VAL X 286     164.400 185.360 222.420  1.00  0.00      P1   H
ATOM   4480 HG12 VAL X 286     162.970 185.170 223.180  1.00  0.00      P1   H
ATOM   4481 HG13 VAL X 286     164.330 184.520 223.810  1.00  0.00      P1   H
ATOM   4482  CG2 VAL X 286     164.990 182.870 221.880  1.00  0.00      P1   C
ATOM   4483 HG21 VAL X 286     165.520 183.540 221.360  1.00  0.00      P1   H
ATOM   4484 HG22 VAL X 286     165.460 182.680 222.740  1.00  0.00      P1   H
ATOM   4485 HG23 VAL X 286     164.910 182.030 221.350  1.00  0.00      P1   H
ATOM   4486  C   VAL X 286     161.320 182.900 223.370  1.00  0.00      P1   C
ATOM   4487  O   VAL X 286     160.810 183.960 223.010  1.00  0.00      P1   O
ATOM   4488  N   ARG X 287     160.680 182.080 224.210  1.00  0.00      P1   N
ATOM   4489  HN  ARG X 287     161.137 181.208 224.370  0.00  0.00      P1    
ATOM   4490  CA  ARG X 287     159.400 182.300 224.920  1.00  0.00      P1   C
ATOM   4491  HA  ARG X 287     158.780 182.280 224.140  1.00  0.00      P1   H
ATOM   4492  CB  ARG X 287     159.150 181.160 225.940  1.00  0.00      P1   C
ATOM   4493  HB1 ARG X 287     159.720 181.330 226.740  1.00  0.00      P1   H
ATOM   4494  HB2 ARG X 287     159.410 180.300 225.520  1.00  0.00      P1   H
ATOM   4495  CG  ARG X 287     157.670 181.050 226.400  1.00  0.00      P1   C
ATOM   4496  HG1 ARG X 287     157.410 180.080 226.340  1.00  0.00      P1   H
ATOM   4497  HG2 ARG X 287     157.110 181.590 225.780  1.00  0.00      P1   H
ATOM   4498  CD  ARG X 287     157.350 181.520 227.840  1.00  0.00      P1   C
ATOM   4499  HD1 ARG X 287     157.920 182.300 228.070  1.00  0.00      P1   H
ATOM   4500  HD2 ARG X 287     157.530 180.770 228.480  1.00  0.00      P1   H
ATOM   4501  NE  ARG X 287     155.930 181.920 228.010  1.00  0.00      P1   N
ATOM   4502  HE  ARG X 287     155.790 182.850 228.340  1.00  0.00      P1   H
ATOM   4503  CZ  ARG X 287     154.830 181.230 227.780  1.00  0.00      P1   C
ATOM   4504  NH1 ARG X 287     153.670 181.760 227.960  1.00  0.00      P1   N
ATOM   4505 HH11 ARG X 287     153.600 182.710 228.270  1.00  0.00      P1   H
ATOM   4506 HH12 ARG X 287     152.840 181.230 227.790  1.00  0.00      P1   H
ATOM   4507  NH2 ARG X 287     154.850 179.980 227.380  1.00  0.00      P1   N
ATOM   4508 HH21 ARG X 287     155.720 179.520 227.230  1.00  0.00      P1   H
ATOM   4509 HH22 ARG X 287     153.980 179.500 227.220  1.00  0.00      P1   H
ATOM   4510  C   ARG X 287     159.180 183.690 225.590  1.00  0.00      P1   C
ATOM   4511  O   ARG X 287     158.100 183.960 226.140  1.00  0.00      P1   O
ATOM   4512  N   ARG X 288     160.210 184.540 225.540  1.00  0.00      P1   N
ATOM   4513  HN  ARG X 288     161.052 184.115 225.217  0.00  0.00      P1    
ATOM   4514  CA  ARG X 288     160.280 185.960 225.880  1.00  0.00      P1   C
ATOM   4515  HA  ARG X 288     159.670 185.980 226.680  1.00  0.00      P1   H
ATOM   4516  CB  ARG X 288     161.730 186.350 226.190  1.00  0.00      P1   C
ATOM   4517  HB1 ARG X 288     161.750 187.320 226.410  1.00  0.00      P1   H
ATOM   4518  HB2 ARG X 288     162.280 186.170 225.380  1.00  0.00      P1   H
ATOM   4519  CG  ARG X 288     162.360 185.580 227.370  1.00  0.00      P1   C
ATOM   4520  HG1 ARG X 288     162.390 184.600 227.170  1.00  0.00      P1   H
ATOM   4521  HG2 ARG X 288     161.820 185.740 228.200  1.00  0.00      P1   H
ATOM   4522  CD  ARG X 288     163.790 186.080 227.600  1.00  0.00      P1   C
ATOM   4523  HD1 ARG X 288     163.770 187.050 227.830  1.00  0.00      P1   H
ATOM   4524  HD2 ARG X 288     164.330 185.950 226.770  1.00  0.00      P1   H
ATOM   4525  NE  ARG X 288     164.450 185.350 228.700  1.00  0.00      P1   N
ATOM   4526  HE  ARG X 288     163.860 184.970 229.410  1.00  0.00      P1   H
ATOM   4527  CZ  ARG X 288     165.750 185.150 228.850  1.00  0.00      P1   C
ATOM   4528  NH1 ARG X 288     166.190 184.440 229.850  1.00  0.00      P1   N
ATOM   4529 HH11 ARG X 288     165.550 184.050 230.510  1.00  0.00      P1   H
ATOM   4530 HH12 ARG X 288     167.180 184.290 229.960  1.00  0.00      P1   H
ATOM   4531  NH2 ARG X 288     166.630 185.630 228.020  1.00  0.00      P1   N
ATOM   4532 HH21 ARG X 288     166.330 186.170 227.230  1.00  0.00      P1   H
ATOM   4533 HH22 ARG X 288     167.610 185.450 228.160  1.00  0.00      P1   H
ATOM   4534  C   ARG X 288     159.730 186.960 224.820  1.00  0.00      P1   C
ATOM   4535  O   ARG X 288     159.590 188.130 225.180  1.00  0.00      P1   O
ATOM   4536  N   PRO X 289     159.510 186.590 223.540  1.00  0.00      P1   N
ATOM   4537  CD  PRO X 289     160.320 187.170 222.470  1.00  0.00      P1   C
ATOM   4538  HD1 PRO X 289     161.100 186.580 222.300  1.00  0.00      P1   H
ATOM   4539  HD2 PRO X 289     160.630 188.070 222.750  1.00  0.00      P1   H
ATOM   4540  CA  PRO X 289     158.160 186.420 222.950  1.00  0.00      P1   C
ATOM   4541  HA  PRO X 289     157.580 187.240 223.020  1.00  0.00      P1   H
ATOM   4542  CB  PRO X 289     158.390 186.160 221.470  1.00  0.00      P1   C
ATOM   4543  HB1 PRO X 289     158.760 185.240 221.300  1.00  0.00      P1   H
ATOM   4544  HB2 PRO X 289     157.550 186.280 220.930  1.00  0.00      P1   H
ATOM   4545  CG  PRO X 289     159.410 187.260 221.230  1.00  0.00      P1   C
ATOM   4546  HG1 PRO X 289     159.920 187.090 220.390  1.00  0.00      P1   H
ATOM   4547  HG2 PRO X 289     158.960 188.150 221.180  1.00  0.00      P1   H
ATOM   4548  C   PRO X 289     157.320 185.480 223.770  1.00  0.00      P1   C
ATOM   4549  O   PRO X 289     156.920 186.000 224.780  1.00  0.00      P1   O
ATOM   4550  N   ALA X 290     157.120 184.200 223.380  1.00  0.00      P1   N
ATOM   4551  HN  ALA X 290     157.865 183.759 222.880  0.00  0.00      P1    
ATOM   4552  CA  ALA X 290     155.890 183.340 223.610  1.00  0.00      P1   C
ATOM   4553  HA  ALA X 290     155.260 183.870 223.040  1.00  0.00      P1   H
ATOM   4554  CB  ALA X 290     156.110 181.920 223.060  1.00  0.00      P1   C
ATOM   4555  HB1 ALA X 290     155.300 181.370 223.230  1.00  0.00      P1   H
ATOM   4556  HB2 ALA X 290     156.290 181.970 222.080  1.00  0.00      P1   H
ATOM   4557  HB3 ALA X 290     156.890 181.500 223.530  1.00  0.00      P1   H
ATOM   4558  C   ALA X 290     154.930 183.490 224.850  1.00  0.00      P1   C
ATOM   4559  O   ALA X 290     154.040 182.650 225.000  1.00  0.00      P1   O
ATOM   4560  N   GLU X 291     154.980 184.560 225.650  1.00  0.00      P1   N
ATOM   4561  HN  GLU X 291     155.733 184.753 226.273  0.00  0.00      P1    
ATOM   4562  CA  GLU X 291     153.880 185.590 225.680  1.00  0.00      P1   C
ATOM   4563  HA  GLU X 291     153.030 185.150 225.950  1.00  0.00      P1   H
ATOM   4564  CB  GLU X 291     154.200 186.650 226.740  1.00  0.00      P1   C
ATOM   4565  HB1 GLU X 291     153.930 187.550 226.390  1.00  0.00      P1   H
ATOM   4566  HB2 GLU X 291     155.180 186.640 226.920  1.00  0.00      P1   H
ATOM   4567  CG  GLU X 291     153.450 186.390 228.070  1.00  0.00      P1   C
ATOM   4568  HG1 GLU X 291     152.510 186.700 227.970  1.00  0.00      P1   H
ATOM   4569  HG2 GLU X 291     153.900 186.920 228.790  1.00  0.00      P1   H
ATOM   4570  CD  GLU X 291     153.450 184.910 228.470  1.00  0.00      P1   C
ATOM   4571  OE1 GLU X 291     154.510 184.350 228.810  1.00  0.00      P1   O
ATOM   4572  OE2 GLU X 291     152.370 184.280 228.350  1.00  0.00      P1   O
ATOM   4573  C   GLU X 291     153.620 186.140 224.260  1.00  0.00      P1   C
ATOM   4574  O   GLU X 291     152.570 185.880 223.710  1.00  0.00      P1   O
ATOM   4575  N   ALA X 292     154.590 186.850 223.670  1.00  0.00      P1   N
ATOM   4576  HN  ALA X 292     155.363 187.088 224.257  0.00  0.00      P1    
ATOM   4577  CA  ALA X 292     154.680 187.330 222.280  1.00  0.00      P1   C
ATOM   4578  HA  ALA X 292     155.620 187.670 222.260  1.00  0.00      P1   H
ATOM   4579  CB  ALA X 292     154.500 186.190 221.270  1.00  0.00      P1   C
ATOM   4580  HB1 ALA X 292     154.570 186.560 220.340  1.00  0.00      P1   H
ATOM   4581  HB2 ALA X 292     155.200 185.500 221.410  1.00  0.00      P1   H
ATOM   4582  HB3 ALA X 292     153.590 185.780 221.400  1.00  0.00      P1   H
ATOM   4583  C   ALA X 292     153.820 188.550 221.930  1.00  0.00      P1   C
ATOM   4584  O   ALA X 292     152.610 188.440 221.700  1.00  0.00      P1   O
ATOM   4585  N   GLU X 293     154.460 189.710 221.910  1.00  0.00      P1   N
ATOM   4586  HN  GLU X 293     155.456 189.725 221.915  0.00  0.00      P1    
ATOM   4587  CA  GLU X 293     153.840 191.050 221.880  1.00  0.00      P1   C
ATOM   4588  HA  GLU X 293     154.490 191.730 222.210  1.00  0.00      P1   H
ATOM   4589  CB  GLU X 293     153.560 191.470 220.420  1.00  0.00      P1   C
ATOM   4590  HB1 GLU X 293     153.360 192.450 220.420  1.00  0.00      P1   H
ATOM   4591  HB2 GLU X 293     152.760 190.960 220.100  1.00  0.00      P1   H
ATOM   4592  CG  GLU X 293     154.730 191.210 219.430  1.00  0.00      P1   C
ATOM   4593  HG1 GLU X 293     154.730 191.930 218.740  1.00  0.00      P1   H
ATOM   4594  HG2 GLU X 293     154.580 190.320 219.000  1.00  0.00      P1   H
ATOM   4595  CD  GLU X 293     156.130 191.180 220.090  1.00  0.00      P1   C
ATOM   4596  OE1 GLU X 293     156.560 192.250 220.580  1.00  0.00      P1   O
ATOM   4597  OE2 GLU X 293     156.690 190.070 220.250  1.00  0.00      P1   O
ATOM   4598  C   GLU X 293     152.700 191.130 222.910  1.00  0.00      P1   C
ATOM   4599  O   GLU X 293     151.660 191.730 222.680  1.00  0.00      P1   O
ATOM   4600  N   ALA X 294     152.940 190.440 224.030  1.00  0.00      P1   N
ATOM   4601  HN  ALA X 294     153.760 190.671 224.553  0.00  0.00      P1    
ATOM   4602  CA  ALA X 294     152.120 189.360 224.590  1.00  0.00      P1   C
ATOM   4603  HA  ALA X 294     152.650 188.550 224.320  1.00  0.00      P1   H
ATOM   4604  CB  ALA X 294     152.020 189.640 226.100  1.00  0.00      P1   C
ATOM   4605  HB1 ALA X 294     151.470 188.930 226.530  1.00  0.00      P1   H
ATOM   4606  HB2 ALA X 294     152.930 189.650 226.500  1.00  0.00      P1   H
ATOM   4607  HB3 ALA X 294     151.580 190.530 226.240  1.00  0.00      P1   H
ATOM   4608  C   ALA X 294     150.700 189.100 224.020  1.00  0.00      P1   C
ATOM   4609  O   ALA X 294     149.870 189.990 223.780  1.00  0.00      P1   O
ATOM   4610  N   HSD X 295     150.410 187.800 223.920  1.00  0.00      P1   N
ATOM   4611  HN  HSD X 295     151.098 187.161 224.260  0.00  0.00      P1    
ATOM   4612  CA  HSD X 295     149.200 187.180 223.370  1.00  0.00      P1   C
ATOM   4613  HA  HSD X 295     149.420 186.260 223.050  1.00  0.00      P1   H
ATOM   4614  CB  HSD X 295     148.170 187.000 224.490  1.00  0.00      P1   C
ATOM   4615  HB1 HSD X 295     147.300 186.690 224.100  1.00  0.00      P1   H
ATOM   4616  HB2 HSD X 295     148.030 187.860 224.970  1.00  0.00      P1   H
ATOM   4617  ND1 HSD X 295     148.470 184.580 225.310  1.00  0.00      P1   N
ATOM   4618  HD1 HSD X 295     147.921 184.133 224.603  0.00  0.00      P1    
ATOM   4619  CG  HSD X 295     148.660 185.950 225.460  1.00  0.00      P1   C
ATOM   4620  CE1 HSD X 295     149.260 183.990 226.220  1.00  0.00      P1   C
ATOM   4621  HE1 HSD X 295     149.330 183.010 226.360  1.00  0.00      P1   H
ATOM   4622  NE2 HSD X 295     149.940 184.910 226.930  1.00  0.00      P1   N
ATOM   4623  CD2 HSD X 295     149.570 186.160 226.470  1.00  0.00      P1   C
ATOM   4624  HD2 HSD X 295     149.900 187.040 226.810  1.00  0.00      P1   H
ATOM   4625  C   HSD X 295     148.750 187.920 222.090  1.00  0.00      P1   C
ATOM   4626  O   HSD X 295     147.600 188.320 221.950  1.00  0.00      P1   O
ATOM   4627  N   ARG X 296     149.730 188.100 221.210  1.00  0.00      P1   N
ATOM   4628  HN  ARG X 296     150.557 187.630 221.509  0.00  0.00      P1    
ATOM   4629  CA  ARG X 296     149.810 188.830 219.940  1.00  0.00      P1   C
ATOM   4630  HA  ARG X 296     150.800 188.980 219.940  1.00  0.00      P1   H
ATOM   4631  CB  ARG X 296     149.330 187.980 218.740  1.00  0.00      P1   C
ATOM   4632  HB1 ARG X 296     148.340 188.050 218.670  1.00  0.00      P1   H
ATOM   4633  HB2 ARG X 296     149.590 187.030 218.890  1.00  0.00      P1   H
ATOM   4634  CG  ARG X 296     149.980 188.490 217.430  1.00  0.00      P1   C
ATOM   4635  HG1 ARG X 296     150.860 188.030 217.320  1.00  0.00      P1   H
ATOM   4636  HG2 ARG X 296     150.120 189.470 217.510  1.00  0.00      P1   H
ATOM   4637  CD  ARG X 296     149.160 188.230 216.150  1.00  0.00      P1   C
ATOM   4638  HD1 ARG X 296     148.520 187.470 216.310  1.00  0.00      P1   H
ATOM   4639  HD2 ARG X 296     149.770 188.000 215.400  1.00  0.00      P1   H
ATOM   4640  NE  ARG X 296     148.370 189.410 215.750  1.00  0.00      P1   N
ATOM   4641  HE  ARG X 296     148.860 190.090 215.200  1.00  0.00      P1   H
ATOM   4642  CZ  ARG X 296     147.110 189.690 216.010  1.00  0.00      P1   C
ATOM   4643  NH1 ARG X 296     146.580 190.780 215.550  1.00  0.00      P1   N
ATOM   4644 HH11 ARG X 296     147.130 191.410 215.000  1.00  0.00      P1   H
ATOM   4645 HH12 ARG X 296     145.630 191.000 215.750  1.00  0.00      P1   H
ATOM   4646  NH2 ARG X 296     146.320 188.930 216.710  1.00  0.00      P1   N
ATOM   4647 HH21 ARG X 296     146.670 188.070 217.090  1.00  0.00      P1   H
ATOM   4648 HH22 ARG X 296     145.370 189.200 216.870  1.00  0.00      P1   H
ATOM   4649  C   ARG X 296     149.260 190.250 219.860  1.00  0.00      P1   C
ATOM   4650  O   ARG X 296     148.130 190.440 219.400  1.00  0.00      P1   O
ATOM   4651  N   ILE X 297     150.160 191.180 220.190  1.00  0.00      P1   N
ATOM   4652  HN  ILE X 297     151.050 190.817 220.457  0.00  0.00      P1    
ATOM   4653  CA  ILE X 297     150.070 192.660 220.230  1.00  0.00      P1   C
ATOM   4654  HA  ILE X 297     150.880 192.990 220.730  1.00  0.00      P1   H
ATOM   4655  CB  ILE X 297     150.230 193.280 218.820  1.00  0.00      P1   C
ATOM   4656  HB  ILE X 297     150.960 192.750 218.380  1.00  0.00      P1   H
ATOM   4657  CG2 ILE X 297     149.030 193.110 217.880  1.00  0.00      P1   C
ATOM   4658 HG21 ILE X 297     149.220 193.540 217.000  1.00  0.00      P1   H
ATOM   4659 HG22 ILE X 297     148.850 192.130 217.740  1.00  0.00      P1   H
ATOM   4660 HG23 ILE X 297     148.220 193.540 218.290  1.00  0.00      P1   H
ATOM   4661  CG1 ILE X 297     150.650 194.770 218.910  1.00  0.00      P1   C
ATOM   4662 HG11 ILE X 297     151.150 194.910 219.760  1.00  0.00      P1   H
ATOM   4663 HG12 ILE X 297     149.830 195.340 218.900  1.00  0.00      P1   H
ATOM   4664  CD  ILE X 297     151.550 195.190 217.740  1.00  0.00      P1   C
ATOM   4665  HD1 ILE X 297     151.790 196.160 217.840  1.00  0.00      P1   H
ATOM   4666  HD2 ILE X 297     152.380 194.640 217.740  1.00  0.00      P1   H
ATOM   4667  HD3 ILE X 297     151.060 195.060 216.880  1.00  0.00      P1   H
ATOM   4668  C   ILE X 297     148.940 193.150 221.130  1.00  0.00      P1   C
ATOM   4669  O   ILE X 297     148.290 194.150 220.830  1.00  0.00      P1   O
ATOM   4670  N   GLN X 298     148.650 192.350 222.160  1.00  0.00      P1   N
ATOM   4671  HN  GLN X 298     149.341 192.042 222.812  0.00  0.00      P1    
ATOM   4672  CA  GLN X 298     147.290 191.850 222.430  1.00  0.00      P1   C
ATOM   4673  HA  GLN X 298     147.510 190.930 222.730  1.00  0.00      P1   H
ATOM   4674  CB  GLN X 298     146.590 192.560 223.610  1.00  0.00      P1   C
ATOM   4675  HB1 GLN X 298     145.760 192.050 223.850  1.00  0.00      P1   H
ATOM   4676  HB2 GLN X 298     146.350 193.490 223.340  1.00  0.00      P1   H
ATOM   4677  CG  GLN X 298     147.520 192.620 224.840  1.00  0.00      P1   C
ATOM   4678  HG1 GLN X 298     148.150 193.380 224.720  1.00  0.00      P1   H
ATOM   4679  HG2 GLN X 298     148.040 191.760 224.890  1.00  0.00      P1   H
ATOM   4680  CD  GLN X 298     146.790 192.810 226.170  1.00  0.00      P1   C
ATOM   4681  OE1 GLN X 298     145.940 193.670 226.340  1.00  0.00      P1   O
ATOM   4682  NE2 GLN X 298     147.080 192.010 227.170  1.00  0.00      P1   N
ATOM   4683 HE21 GLN X 298     147.770 191.300 227.060  1.00  0.00      P1   H
ATOM   4684 HE22 GLN X 298     146.620 192.120 228.050  1.00  0.00      P1   H
ATOM   4685  C   GLN X 298     146.420 191.550 221.230  1.00  0.00      P1   C
ATOM   4686  O   GLN X 298     146.500 192.300 220.270  1.00  0.00      P1   O
ATOM   4687  N   GLN X 299     145.640 190.450 221.250  1.00  0.00      P1   N
ATOM   4688  HN  GLN X 299     145.423 189.991 222.110  0.00  0.00      P1    
ATOM   4689  CA  GLN X 299     145.040 189.820 220.050  1.00  0.00      P1   C
ATOM   4690  HA  GLN X 299     145.830 189.440 219.570  1.00  0.00      P1   H
ATOM   4691  CB  GLN X 299     144.080 188.680 220.420  1.00  0.00      P1   C
ATOM   4692  HB1 GLN X 299     143.650 188.320 219.590  1.00  0.00      P1   H
ATOM   4693  HB2 GLN X 299     143.370 189.040 221.030  1.00  0.00      P1   H
ATOM   4694  CG  GLN X 299     144.830 187.540 221.130  1.00  0.00      P1   C
ATOM   4695  HG1 GLN X 299     145.060 187.850 222.060  1.00  0.00      P1   H
ATOM   4696  HG2 GLN X 299     145.670 187.360 220.620  1.00  0.00      P1   H
ATOM   4697  CD  GLN X 299     144.070 186.230 221.250  1.00  0.00      P1   C
ATOM   4698  OE1 GLN X 299     143.070 185.990 220.610  1.00  0.00      P1   O
ATOM   4699  NE2 GLN X 299     144.540 185.310 222.060  1.00  0.00      P1   N
ATOM   4700 HE21 GLN X 299     145.370 185.480 222.590  1.00  0.00      P1   H
ATOM   4701 HE22 GLN X 299     144.050 184.440 222.160  1.00  0.00      P1   H
ATOM   4702  C   GLN X 299     144.430 190.790 219.040  1.00  0.00      P1   C
ATOM   4703  O   GLN X 299     144.350 190.530 217.840  1.00  0.00      P1   O
ATOM   4704  N   ILE X 300     144.100 191.940 219.600  1.00  0.00      P1   N
ATOM   4705  HN  ILE X 300     144.085 191.967 220.597  0.00  0.00      P1    
ATOM   4706  CA  ILE X 300     143.750 193.190 218.970  1.00  0.00      P1   C
ATOM   4707  HA  ILE X 300     144.340 193.220 218.160  1.00  0.00      P1   H
ATOM   4708  CB  ILE X 300     142.210 193.100 218.690  1.00  0.00      P1   C
ATOM   4709  HB  ILE X 300     141.900 194.040 218.510  1.00  0.00      P1   H
ATOM   4710  CG2 ILE X 300     141.890 192.290 217.420  1.00  0.00      P1   C
ATOM   4711 HG21 ILE X 300     140.900 192.270 217.270  1.00  0.00      P1   H
ATOM   4712 HG22 ILE X 300     142.330 192.720 216.630  1.00  0.00      P1   H
ATOM   4713 HG23 ILE X 300     142.240 191.360 217.520  1.00  0.00      P1   H
ATOM   4714  CG1 ILE X 300     141.370 192.620 219.900  1.00  0.00      P1   C
ATOM   4715 HG11 ILE X 300     141.670 193.120 220.710  1.00  0.00      P1   H
ATOM   4716 HG12 ILE X 300     141.530 191.640 220.030  1.00  0.00      P1   H
ATOM   4717  CD  ILE X 300     139.860 192.840 219.730  1.00  0.00      P1   C
ATOM   4718  HD1 ILE X 300     139.380 192.500 220.540  1.00  0.00      P1   H
ATOM   4719  HD2 ILE X 300     139.680 193.810 219.610  1.00  0.00      P1   H
ATOM   4720  HD3 ILE X 300     139.540 192.340 218.920  1.00  0.00      P1   H
ATOM   4721  C   ILE X 300     144.100 194.480 219.810  1.00  0.00      P1   C
ATOM   4722  O   ILE X 300     143.220 195.330 219.930  1.00  0.00      P1   O
ATOM   4723  N   ALA X 301     145.310 194.730 220.360  1.00  0.00      P1   N
ATOM   4724  HN  ALA X 301     146.045 194.063 220.479  0.00  0.00      P1    
ATOM   4725  CA  ALA X 301     145.610 196.100 220.840  1.00  0.00      P1   C
ATOM   4726  HA  ALA X 301     144.780 196.280 221.370  1.00  0.00      P1   H
ATOM   4727  CB  ALA X 301     146.750 196.270 221.850  1.00  0.00      P1   C
ATOM   4728  HB1 ALA X 301     146.850 197.240 222.090  1.00  0.00      P1   H
ATOM   4729  HB2 ALA X 301     146.540 195.750 222.680  1.00  0.00      P1   H
ATOM   4730  HB3 ALA X 301     147.610 195.940 221.460  1.00  0.00      P1   H
ATOM   4731  C   ALA X 301     145.780 197.080 219.660  1.00  0.00      P1   C
ATOM   4732  O   ALA X 301     145.080 198.080 219.490  1.00  0.00      P1   O
ATOM   4733  N   GLU X 302     146.560 196.670 218.670  1.00  0.00      P1   N
ATOM   4734  HN  GLU X 302     147.285 195.993 218.761  0.00  0.00      P1    
ATOM   4735  CA  GLU X 302     146.410 197.200 217.320  1.00  0.00      P1   C
ATOM   4736  HA  GLU X 302     146.360 198.190 217.430  1.00  0.00      P1   H
ATOM   4737  CB  GLU X 302     147.640 196.710 216.510  1.00  0.00      P1   C
ATOM   4738  HB1 GLU X 302     147.430 196.780 215.530  1.00  0.00      P1   H
ATOM   4739  HB2 GLU X 302     147.820 195.750 216.750  1.00  0.00      P1   H
ATOM   4740  CG  GLU X 302     148.930 197.510 216.760  1.00  0.00      P1   C
ATOM   4741  HG1 GLU X 302     149.720 196.960 216.470  1.00  0.00      P1   H
ATOM   4742  HG2 GLU X 302     149.010 197.700 217.740  1.00  0.00      P1   H
ATOM   4743  CD  GLU X 302     148.930 198.830 215.990  1.00  0.00      P1   C
ATOM   4744  OE1 GLU X 302     149.090 198.780 214.750  1.00  0.00      P1   O
ATOM   4745  OE2 GLU X 302     148.670 199.880 216.610  1.00  0.00      P1   O
ATOM   4746  C   GLU X 302     145.130 196.740 216.610  1.00  0.00      P1   C
ATOM   4747  O   GLU X 302     145.000 196.910 215.410  1.00  0.00      P1   O
ATOM   4748  N   GLY X 303     144.160 196.210 217.360  1.00  0.00      P1   N
ATOM   4749  HN  GLY X 303     144.410 195.833 218.251  0.00  0.00      P1    
ATOM   4750  CA  GLY X 303     142.740 196.120 217.010  1.00  0.00      P1   C
ATOM   4751  HA1 GLY X 303     142.390 195.250 217.350  1.00  0.00      P1   H
ATOM   4752  HA2 GLY X 303     142.670 196.140 216.010  1.00  0.00      P1   H
ATOM   4753  C   GLY X 303     141.920 197.250 217.600  1.00  0.00      P1   C
ATOM   4754  O   GLY X 303     140.900 197.620 217.040  1.00  0.00      P1   O
ATOM   4755  N   GLU X 304     142.450 197.930 218.610  1.00  0.00      P1   N
ATOM   4756  HN  GLU X 304     143.018 197.535 219.327  0.00  0.00      P1    
ATOM   4757  CA  GLU X 304     142.230 199.370 218.750  1.00  0.00      P1   C
ATOM   4758  HA  GLU X 304     141.240 199.440 218.680  1.00  0.00      P1   H
ATOM   4759  CB  GLU X 304     142.690 199.920 220.110  1.00  0.00      P1   C
ATOM   4760  HB1 GLU X 304     143.690 199.950 220.120  1.00  0.00      P1   H
ATOM   4761  HB2 GLU X 304     142.370 199.290 220.820  1.00  0.00      P1   H
ATOM   4762  CG  GLU X 304     142.170 201.330 220.450  1.00  0.00      P1   C
ATOM   4763  HG1 GLU X 304     142.360 201.930 219.680  1.00  0.00      P1   H
ATOM   4764  HG2 GLU X 304     142.660 201.660 221.260  1.00  0.00      P1   H
ATOM   4765  CD  GLU X 304     140.660 201.410 220.750  1.00  0.00      P1   C
ATOM   4766  OE1 GLU X 304     140.190 202.460 221.240  1.00  0.00      P1   O
ATOM   4767  OE2 GLU X 304     139.900 200.450 220.470  1.00  0.00      P1   O
ATOM   4768  C   GLU X 304     142.800 200.160 217.580  1.00  0.00      P1   C
ATOM   4769  O   GLU X 304     142.120 201.060 217.080  1.00  0.00      P1   O
ATOM   4770  N   LYS X 305     143.960 199.770 217.030  1.00  0.00      P1   N
ATOM   4771  HN  LYS X 305     144.653 199.163 217.417  0.00  0.00      P1    
ATOM   4772  CA  LYS X 305     144.270 200.300 215.670  1.00  0.00      P1   C
ATOM   4773  HA  LYS X 305     144.070 201.270 215.780  1.00  0.00      P1   H
ATOM   4774  CB  LYS X 305     145.760 200.230 215.320  1.00  0.00      P1   C
ATOM   4775  HB1 LYS X 305     145.960 199.340 214.900  1.00  0.00      P1   H
ATOM   4776  HB2 LYS X 305     146.310 200.330 216.150  1.00  0.00      P1   H
ATOM   4777  CG  LYS X 305     146.090 201.360 214.320  1.00  0.00      P1   C
ATOM   4778  HG1 LYS X 305     146.160 202.210 214.850  1.00  0.00      P1   H
ATOM   4779  HG2 LYS X 305     145.320 201.430 213.680  1.00  0.00      P1   H
ATOM   4780  CD  LYS X 305     147.360 201.250 213.470  1.00  0.00      P1   C
ATOM   4781  HD1 LYS X 305     148.110 200.940 214.060  1.00  0.00      P1   H
ATOM   4782  HD2 LYS X 305     147.580 202.160 213.110  1.00  0.00      P1   H
ATOM   4783  CE  LYS X 305     147.200 200.270 212.310  1.00  0.00      P1   C
ATOM   4784  HE1 LYS X 305     147.920 200.420 211.640  1.00  0.00      P1   H
ATOM   4785  HE2 LYS X 305     146.310 200.400 211.870  1.00  0.00      P1   H
ATOM   4786  NZ  LYS X 305     147.270 198.860 212.760  1.00  0.00      P1   N
ATOM   4787  HZ1 LYS X 305     147.160 198.250 211.970  1.00  0.00      P1   H
ATOM   4788  HZ2 LYS X 305     148.160 198.690 213.190  1.00  0.00      P1   H
ATOM   4789  HZ3 LYS X 305     146.540 198.680 213.420  1.00  0.00      P1   H
ATOM   4790  C   LYS X 305     143.330 199.780 214.550  1.00  0.00      P1   C
ATOM   4791  O   LYS X 305     142.950 200.520 213.640  1.00  0.00      P1   O
ATOM   4792  N   VAL X 306     142.790 198.570 214.650  1.00  0.00      P1   N
ATOM   4793  HN  VAL X 306     143.087 197.877 215.302  0.00  0.00      P1    
ATOM   4794  CA  VAL X 306     141.680 198.150 213.780  1.00  0.00      P1   C
ATOM   4795  HA  VAL X 306     142.090 198.310 212.890  1.00  0.00      P1   H
ATOM   4796  CB  VAL X 306     141.310 196.640 213.800  1.00  0.00      P1   C
ATOM   4797  HB  VAL X 306     141.070 196.460 214.760  1.00  0.00      P1   H
ATOM   4798  CG1 VAL X 306     140.130 196.280 212.880  1.00  0.00      P1   C
ATOM   4799 HG11 VAL X 306     139.940 195.300 212.950  1.00  0.00      P1   H
ATOM   4800 HG12 VAL X 306     139.320 196.790 213.170  1.00  0.00      P1   H
ATOM   4801 HG13 VAL X 306     140.360 196.520 211.940  1.00  0.00      P1   H
ATOM   4802  CG2 VAL X 306     142.470 195.770 213.300  1.00  0.00      P1   C
ATOM   4803 HG21 VAL X 306     142.200 194.810 213.330  1.00  0.00      P1   H
ATOM   4804 HG22 VAL X 306     142.700 196.030 212.370  1.00  0.00      P1   H
ATOM   4805 HG23 VAL X 306     143.260 195.910 213.890  1.00  0.00      P1   H
ATOM   4806  C   VAL X 306     140.420 199.050 213.990  1.00  0.00      P1   C
ATOM   4807  O   VAL X 306     139.600 199.260 213.100  1.00  0.00      P1   O
ATOM   4808  N   LYS X 307     140.330 199.770 215.110  1.00  0.00      P1   N
ATOM   4809  HN  LYS X 307     140.911 199.605 215.905  0.00  0.00      P1    
ATOM   4810  CA  LYS X 307     139.370 200.860 215.260  1.00  0.00      P1   C
ATOM   4811  HA  LYS X 307     138.630 200.600 214.650  1.00  0.00      P1   H
ATOM   4812  CB  LYS X 307     138.900 200.910 216.730  1.00  0.00      P1   C
ATOM   4813  HB1 LYS X 307     139.550 201.470 217.260  1.00  0.00      P1   H
ATOM   4814  HB2 LYS X 307     138.890 199.980 217.100  1.00  0.00      P1   H
ATOM   4815  CG  LYS X 307     137.490 201.520 216.860  1.00  0.00      P1   C
ATOM   4816  HG1 LYS X 307     136.870 201.030 216.250  1.00  0.00      P1   H
ATOM   4817  HG2 LYS X 307     137.530 202.480 216.600  1.00  0.00      P1   H
ATOM   4818  CD  LYS X 307     136.960 201.410 218.300  1.00  0.00      P1   C
ATOM   4819  HD1 LYS X 307     137.110 200.480 218.630  1.00  0.00      P1   H
ATOM   4820  HD2 LYS X 307     135.980 201.620 218.290  1.00  0.00      P1   H
ATOM   4821  CE  LYS X 307     137.670 202.390 219.230  1.00  0.00      P1   C
ATOM   4822  HE1 LYS X 307     137.220 203.280 219.190  1.00  0.00      P1   H
ATOM   4823  HE2 LYS X 307     138.620 202.500 218.950  1.00  0.00      P1   H
ATOM   4824  NZ  LYS X 307     137.650 201.920 220.630  1.00  0.00      P1   N
ATOM   4825  HZ1 LYS X 307     138.120 202.590 221.210  1.00  0.00      P1   H
ATOM   4826  HZ2 LYS X 307     136.710 201.830 220.940  1.00  0.00      P1   H
ATOM   4827  HZ3 LYS X 307     138.120 201.040 220.690  1.00  0.00      P1   H
ATOM   4828  C   LYS X 307     139.850 202.220 214.770  1.00  0.00      P1   C
ATOM   4829  O   LYS X 307     139.030 203.040 214.330  1.00  0.00      P1   O
ATOM   4830  N   GLN X 308     141.150 202.420 214.590  1.00  0.00      P1   N
ATOM   4831  HN  GLN X 308     141.892 202.053 215.148  0.00  0.00      P1    
ATOM   4832  CA  GLN X 308     141.590 203.260 213.470  1.00  0.00      P1   C
ATOM   4833  HA  GLN X 308     141.120 204.090 213.770  1.00  0.00      P1   H
ATOM   4834  CB  GLN X 308     143.080 203.610 213.370  1.00  0.00      P1   C
ATOM   4835  HB1 GLN X 308     143.200 204.210 212.580  1.00  0.00      P1   H
ATOM   4836  HB2 GLN X 308     143.580 202.760 213.230  1.00  0.00      P1   H
ATOM   4837  CG  GLN X 308     143.690 204.320 214.590  1.00  0.00      P1   C
ATOM   4838  HG1 GLN X 308     144.020 203.640 215.240  1.00  0.00      P1   H
ATOM   4839  HG2 GLN X 308     142.990 204.890 215.020  1.00  0.00      P1   H
ATOM   4840  CD  GLN X 308     144.850 205.190 214.130  1.00  0.00      P1   C
ATOM   4841  OE1 GLN X 308     145.910 204.720 213.750  1.00  0.00      P1   O
ATOM   4842  NE2 GLN X 308     144.710 206.500 214.100  1.00  0.00      P1   N
ATOM   4843 HE21 GLN X 308     143.840 206.910 214.380  1.00  0.00      P1   H
ATOM   4844 HE22 GLN X 308     145.460 207.090 213.810  1.00  0.00      P1   H
ATOM   4845  C   GLN X 308     141.060 202.780 212.100  1.00  0.00      P1   C
ATOM   4846  O   GLN X 308     141.050 203.580 211.170  1.00  0.00      P1   O
ATOM   4847  N   VAL X 309     140.440 201.590 211.990  1.00  0.00      P1   N
ATOM   4848  HN  VAL X 309     140.633 200.841 212.618  0.00  0.00      P1    
ATOM   4849  CA  VAL X 309     139.420 201.270 210.940  1.00  0.00      P1   C
ATOM   4850  HA  VAL X 309     139.760 201.940 210.290  1.00  0.00      P1   H
ATOM   4851  CB  VAL X 309     139.560 199.890 210.240  1.00  0.00      P1   C
ATOM   4852  HB  VAL X 309     138.990 199.270 210.790  1.00  0.00      P1   H
ATOM   4853  CG1 VAL X 309     139.100 199.910 208.770  1.00  0.00      P1   C
ATOM   4854 HG11 VAL X 309     139.210 198.990 208.370  1.00  0.00      P1   H
ATOM   4855 HG12 VAL X 309     138.140 200.170 208.720  1.00  0.00      P1   H
ATOM   4856 HG13 VAL X 309     139.660 200.560 208.260  1.00  0.00      P1   H
ATOM   4857  CG2 VAL X 309     141.030 199.450 210.160  1.00  0.00      P1   C
ATOM   4858 HG21 VAL X 309     141.090 198.560 209.700  1.00  0.00      P1   H
ATOM   4859 HG22 VAL X 309     141.550 200.120 209.630  1.00  0.00      P1   H
ATOM   4860 HG23 VAL X 309     141.410 199.380 211.080  1.00  0.00      P1   H
ATOM   4861  C   VAL X 309     137.980 201.790 211.120  1.00  0.00      P1   C
ATOM   4862  O   VAL X 309     137.030 201.290 210.560  1.00  0.00      P1   O
ATOM   4863  N   LEU X 310     137.900 202.940 211.780  1.00  0.00      P1   N
ATOM   4864  HN  LEU X 310     138.405 203.071 212.631  0.00  0.00      P1    
ATOM   4865  CA  LEU X 310     137.090 204.120 211.360  1.00  0.00      P1   C
ATOM   4866  HA  LEU X 310     136.900 204.010 210.380  1.00  0.00      P1   H
ATOM   4867  CB  LEU X 310     135.800 204.180 212.210  1.00  0.00      P1   C
ATOM   4868  HB1 LEU X 310     135.280 204.970 211.900  1.00  0.00      P1   H
ATOM   4869  HB2 LEU X 310     136.080 204.310 213.160  1.00  0.00      P1   H
ATOM   4870  CG  LEU X 310     134.830 202.970 212.200  1.00  0.00      P1   C
ATOM   4871  HG  LEU X 310     135.380 202.160 212.410  1.00  0.00      P1   H
ATOM   4872  CD1 LEU X 310     133.710 203.210 213.220  1.00  0.00      P1   C
ATOM   4873 HD11 LEU X 310     133.090 202.430 213.210  1.00  0.00      P1   H
ATOM   4874 HD12 LEU X 310     134.110 203.310 214.130  1.00  0.00      P1   H
ATOM   4875 HD13 LEU X 310     133.210 204.040 212.970  1.00  0.00      P1   H
ATOM   4876  CD2 LEU X 310     134.150 202.770 210.850  1.00  0.00      P1   C
ATOM   4877 HD21 LEU X 310     133.540 201.980 210.900  1.00  0.00      P1   H
ATOM   4878 HD22 LEU X 310     133.630 203.580 210.620  1.00  0.00      P1   H
ATOM   4879 HD23 LEU X 310     134.850 202.610 210.150  1.00  0.00      P1   H
ATOM   4880  C   LEU X 310     137.850 205.420 211.630  1.00  0.00      P1   C
ATOM   4881  O   LEU X 310     137.360 206.440 211.180  1.00  0.00      P1   O
ATOM   4882  N   LEU X 311     138.990 205.410 212.350  1.00  0.00      P1   N
ATOM   4883  HN  LEU X 311     139.358 204.645 212.875  0.00  0.00      P1    
ATOM   4884  CA  LEU X 311     139.820 206.640 212.400  1.00  0.00      P1   C
ATOM   4885  HA  LEU X 311     139.060 207.240 212.620  1.00  0.00      P1   H
ATOM   4886  CB  LEU X 311     140.830 206.760 213.570  1.00  0.00      P1   C
ATOM   4887  HB1 LEU X 311     141.470 207.500 213.350  1.00  0.00      P1   H
ATOM   4888  HB2 LEU X 311     141.340 205.900 213.640  1.00  0.00      P1   H
ATOM   4889  CG  LEU X 311     140.230 207.060 214.960  1.00  0.00      P1   C
ATOM   4890  HG  LEU X 311     139.530 207.750 214.800  1.00  0.00      P1   H
ATOM   4891  CD1 LEU X 311     139.550 205.860 215.620  1.00  0.00      P1   C
ATOM   4892 HD11 LEU X 311     139.190 206.130 216.510  1.00  0.00      P1   H
ATOM   4893 HD12 LEU X 311     138.810 205.530 215.040  1.00  0.00      P1   H
ATOM   4894 HD13 LEU X 311     140.230 205.120 215.740  1.00  0.00      P1   H
ATOM   4895  CD2 LEU X 311     141.320 207.540 215.920  1.00  0.00      P1   C
ATOM   4896 HD21 LEU X 311     140.910 207.730 216.820  1.00  0.00      P1   H
ATOM   4897 HD22 LEU X 311     142.020 206.840 216.020  1.00  0.00      P1   H
ATOM   4898 HD23 LEU X 311     141.730 208.380 215.560  1.00  0.00      P1   H
ATOM   4899  C   LEU X 311     140.420 207.120 211.080  1.00  0.00      P1   C
ATOM   4900  O   LEU X 311     140.810 208.280 210.960  1.00  0.00      P1   O
ATOM   4901  N   ALA X 312     140.440 206.260 210.070  1.00  0.00      P1   N
ATOM   4902  HN  ALA X 312     140.625 205.288 210.213  0.00  0.00      P1    
ATOM   4903  CA  ALA X 312     140.200 206.650 208.700  1.00  0.00      P1   C
ATOM   4904  HA  ALA X 312     140.690 207.490 208.470  1.00  0.00      P1   H
ATOM   4905  CB  ALA X 312     140.710 205.500 207.820  1.00  0.00      P1   C
ATOM   4906  HB1 ALA X 312     140.560 205.730 206.860  1.00  0.00      P1   H
ATOM   4907  HB2 ALA X 312     141.690 205.380 207.980  1.00  0.00      P1   H
ATOM   4908  HB3 ALA X 312     140.220 204.660 208.050  1.00  0.00      P1   H
ATOM   4909  C   ALA X 312     138.710 206.940 208.530  1.00  0.00      P1   C
ATOM   4910  O   ALA X 312     138.240 207.980 208.990  1.00  0.00      P1   O
ATOM   4911  N   GLN X 313     137.970 205.990 207.960  1.00  0.00      P1   N
ATOM   4912  HN  GLN X 313     138.405 205.164 207.607  0.00  0.00      P1    
ATOM   4913  CA  GLN X 313     136.530 206.030 207.790  1.00  0.00      P1   C
ATOM   4914  HA  GLN X 313     136.140 206.350 208.650  1.00  0.00      P1   H
ATOM   4915  CB  GLN X 313     136.000 204.610 207.500  1.00  0.00      P1   C
ATOM   4916  HB1 GLN X 313     136.520 203.960 208.060  1.00  0.00      P1   H
ATOM   4917  HB2 GLN X 313     136.150 204.410 206.530  1.00  0.00      P1   H
ATOM   4918  CG  GLN X 313     134.510 204.430 207.820  1.00  0.00      P1   C
ATOM   4919  HG1 GLN X 313     134.320 204.890 208.690  1.00  0.00      P1   H
ATOM   4920  HG2 GLN X 313     134.320 203.460 207.900  1.00  0.00      P1   H
ATOM   4921  CD  GLN X 313     133.570 205.010 206.770  1.00  0.00      P1   C
ATOM   4922  OE1 GLN X 313     133.300 204.410 205.750  1.00  0.00      P1   O
ATOM   4923  NE2 GLN X 313     132.990 206.170 206.990  1.00  0.00      P1   N
ATOM   4924 HE21 GLN X 313     133.170 206.660 207.840  1.00  0.00      P1   H
ATOM   4925 HE22 GLN X 313     132.370 206.560 206.310  1.00  0.00      P1   H
ATOM   4926  C   GLN X 313     136.140 207.050 206.710  1.00  0.00      P1   C
ATOM   4927  O   GLN X 313     135.950 206.720 205.540  1.00  0.00      P1   O
ATOM   4928  N   ALA X 314     136.110 208.320 207.110  1.00  0.00      P1   N
ATOM   4929  HN  ALA X 314     136.064 208.538 208.085  0.00  0.00      P1    
ATOM   4930  CA  ALA X 314     136.140 209.460 206.220  1.00  0.00      P1   C
ATOM   4931  HA  ALA X 314     135.940 209.060 205.330  1.00  0.00      P1   H
ATOM   4932  CB  ALA X 314     135.090 210.460 206.720  1.00  0.00      P1   C
ATOM   4933  HB1 ALA X 314     135.080 211.260 206.120  1.00  0.00      P1   H
ATOM   4934  HB2 ALA X 314     134.180 210.030 206.700  1.00  0.00      P1   H
ATOM   4935  HB3 ALA X 314     135.310 210.740 207.650  1.00  0.00      P1   H
ATOM   4936  C   ALA X 314     137.500 210.140 206.060  1.00  0.00      P1   C
ATOM   4937  O   ALA X 314     137.730 210.800 205.050  1.00  0.00      P1   O
ATOM   4938  N   GLU X 315     138.440 209.920 206.980  1.00  0.00      P1   N
ATOM   4939  HN  GLU X 315     138.222 209.644 207.912  0.00  0.00      P1    
ATOM   4940  CA  GLU X 315     139.880 210.060 206.720  1.00  0.00      P1   C
ATOM   4941  HA  GLU X 315     140.010 210.910 206.220  1.00  0.00      P1   H
ATOM   4942  CB  GLU X 315     140.660 210.220 208.040  1.00  0.00      P1   C
ATOM   4943  HB1 GLU X 315     141.630 210.110 207.850  1.00  0.00      P1   H
ATOM   4944  HB2 GLU X 315     140.360 209.520 208.680  1.00  0.00      P1   H
ATOM   4945  CG  GLU X 315     140.450 211.600 208.690  1.00  0.00      P1   C
ATOM   4946  HG1 GLU X 315     140.840 211.570 209.610  1.00  0.00      P1   H
ATOM   4947  HG2 GLU X 315     139.460 211.760 208.750  1.00  0.00      P1   H
ATOM   4948  CD  GLU X 315     141.080 212.770 207.930  1.00  0.00      P1   C
ATOM   4949  OE1 GLU X 315     141.050 213.900 208.460  1.00  0.00      P1   O
ATOM   4950  OE2 GLU X 315     141.690 212.590 206.850  1.00  0.00      P1   O
ATOM   4951  C   GLU X 315     140.360 208.980 205.770  1.00  0.00      P1   C
ATOM   4952  O   GLU X 315     141.260 208.230 206.090  1.00  0.00      P1   O
ATOM   4953  N   ALA X 316     139.740 208.870 204.590  1.00  0.00      P1   N
ATOM   4954  HN  ALA X 316     138.847 209.296 204.449  0.00  0.00      P1    
ATOM   4955  CA  ALA X 316     140.280 208.150 203.440  1.00  0.00      P1   C
ATOM   4956  HA  ALA X 316     140.510 207.230 203.750  1.00  0.00      P1   H
ATOM   4957  CB  ALA X 316     139.190 208.070 202.370  1.00  0.00      P1   C
ATOM   4958  HB1 ALA X 316     139.540 207.580 201.570  1.00  0.00      P1   H
ATOM   4959  HB2 ALA X 316     138.390 207.590 202.730  1.00  0.00      P1   H
ATOM   4960  HB3 ALA X 316     138.920 209.000 202.100  1.00  0.00      P1   H
ATOM   4961  C   ALA X 316     141.560 208.850 202.920  1.00  0.00      P1   C
ATOM   4962  O   ALA X 316     142.550 208.210 202.570  1.00  0.00      P1   O
ATOM   4963  N   GLU X 317     141.640 210.190 202.930  1.00  0.00      P1   N
ATOM   4964  HN  GLU X 317     140.914 210.801 203.232  0.00  0.00      P1    
ATOM   4965  CA  GLU X 317     142.850 210.880 202.480  1.00  0.00      P1   C
ATOM   4966  HA  GLU X 317     143.090 210.460 201.610  1.00  0.00      P1   H
ATOM   4967  CB  GLU X 317     142.550 212.380 202.300  1.00  0.00      P1   C
ATOM   4968  HB1 GLU X 317     142.290 212.760 203.190  1.00  0.00      P1   H
ATOM   4969  HB2 GLU X 317     141.790 212.470 201.660  1.00  0.00      P1   H
ATOM   4970  CG  GLU X 317     143.740 213.190 201.760  1.00  0.00      P1   C
ATOM   4971  HG1 GLU X 317     144.470 213.190 202.440  1.00  0.00      P1   H
ATOM   4972  HG2 GLU X 317     143.440 214.130 201.590  1.00  0.00      P1   H
ATOM   4973  CD  GLU X 317     144.290 212.620 200.440  1.00  0.00      P1   C
ATOM   4974  OE1 GLU X 317     143.500 212.260 199.550  1.00  0.00      P1   O
ATOM   4975  OE2 GLU X 317     145.530 212.440 200.310  1.00  0.00      P1   O
ATOM   4976  C   GLU X 317     144.040 210.680 203.440  1.00  0.00      P1   C
ATOM   4977  O   GLU X 317     145.150 210.270 203.070  1.00  0.00      P1   O
ATOM   4978  N   LYS X 318     143.800 210.820 204.730  1.00  0.00      P1   N
ATOM   4979  HN  LYS X 318     142.968 211.216 205.116  0.00  0.00      P1    
ATOM   4980  CA  LYS X 318     144.790 210.380 205.710  1.00  0.00      P1   C
ATOM   4981  HA  LYS X 318     145.680 210.580 205.300  1.00  0.00      P1   H
ATOM   4982  CB  LYS X 318     144.670 211.200 207.010  1.00  0.00      P1   C
ATOM   4983  HB1 LYS X 318     145.350 210.870 207.670  1.00  0.00      P1   H
ATOM   4984  HB2 LYS X 318     143.750 211.080 207.380  1.00  0.00      P1   H
ATOM   4985  CG  LYS X 318     144.920 212.690 206.720  1.00  0.00      P1   C
ATOM   4986  HG1 LYS X 318     144.300 212.980 205.990  1.00  0.00      P1   H
ATOM   4987  HG2 LYS X 318     145.870 212.810 206.430  1.00  0.00      P1   H
ATOM   4988  CD  LYS X 318     144.670 213.580 207.950  1.00  0.00      P1   C
ATOM   4989  HD1 LYS X 318     145.490 213.610 208.510  1.00  0.00      P1   H
ATOM   4990  HD2 LYS X 318     143.910 213.210 208.490  1.00  0.00      P1   H
ATOM   4991  CE  LYS X 318     144.310 215.000 207.480  1.00  0.00      P1   C
ATOM   4992  HE1 LYS X 318     144.940 215.290 206.760  1.00  0.00      P1   H
ATOM   4993  HE2 LYS X 318     144.370 215.640 208.250  1.00  0.00      P1   H
ATOM   4994  NZ  LYS X 318     142.930 215.040 206.940  1.00  0.00      P1   N
ATOM   4995  HZ1 LYS X 318     142.720 215.970 206.640  1.00  0.00      P1   H
ATOM   4996  HZ2 LYS X 318     142.860 214.410 206.170  1.00  0.00      P1   H
ATOM   4997  HZ3 LYS X 318     142.290 214.760 207.660  1.00  0.00      P1   H
ATOM   4998  C   LYS X 318     144.680 208.850 205.940  1.00  0.00      P1   C
ATOM   4999  O   LYS X 318     145.350 208.380 206.840  1.00  0.00      P1   O
ATOM   5000  N   ILE X 319     143.970 208.070 205.110  1.00  0.00      P1   N
ATOM   5001  HN  ILE X 319     143.203 208.463 204.607  0.00  0.00      P1    
ATOM   5002  CA  ILE X 319     144.200 206.630 204.840  1.00  0.00      P1   C
ATOM   5003  HA  ILE X 319     144.720 206.410 205.670  1.00  0.00      P1   H
ATOM   5004  CB  ILE X 319     142.970 205.660 204.890  1.00  0.00      P1   C
ATOM   5005  HB  ILE X 319     142.230 206.200 205.290  1.00  0.00      P1   H
ATOM   5006  CG2 ILE X 319     142.400 205.150 203.540  1.00  0.00      P1   C
ATOM   5007 HG21 ILE X 319     141.630 204.550 203.710  1.00  0.00      P1   H
ATOM   5008 HG22 ILE X 319     142.100 205.930 202.990  1.00  0.00      P1   H
ATOM   5009 HG23 ILE X 319     143.120 204.650 203.040  1.00  0.00      P1   H
ATOM   5010  CG1 ILE X 319     143.380 204.400 205.700  1.00  0.00      P1   C
ATOM   5011 HG11 ILE X 319     143.570 204.690 206.640  1.00  0.00      P1   H
ATOM   5012 HG12 ILE X 319     144.210 204.030 205.290  1.00  0.00      P1   H
ATOM   5013  CD  ILE X 319     142.360 203.250 205.790  1.00  0.00      P1   C
ATOM   5014  HD1 ILE X 319     142.740 202.510 206.340  1.00  0.00      P1   H
ATOM   5015  HD2 ILE X 319     141.520 203.590 206.220  1.00  0.00      P1   H
ATOM   5016  HD3 ILE X 319     142.150 202.920 204.870  1.00  0.00      P1   H
ATOM   5017  C   ILE X 319     145.050 206.410 203.590  1.00  0.00      P1   C
ATOM   5018  O   ILE X 319     145.440 205.300 203.250  1.00  0.00      P1   O
ATOM   5019  N   ARG X 320     145.500 207.500 202.960  1.00  0.00      P1   N
ATOM   5020  HN  ARG X 320     144.943 208.319 202.840  0.00  0.00      P1    
ATOM   5021  CA  ARG X 320     146.850 207.540 202.410  1.00  0.00      P1   C
ATOM   5022  HA  ARG X 320     146.950 206.650 201.950  1.00  0.00      P1   H
ATOM   5023  CB  ARG X 320     146.970 208.700 201.400  1.00  0.00      P1   C
ATOM   5024  HB1 ARG X 320     147.260 209.520 201.900  1.00  0.00      P1   H
ATOM   5025  HB2 ARG X 320     146.070 208.860 201.000  1.00  0.00      P1   H
ATOM   5026  CG  ARG X 320     147.970 208.440 200.260  1.00  0.00      P1   C
ATOM   5027  HG1 ARG X 320     147.580 207.770 199.640  1.00  0.00      P1   H
ATOM   5028  HG2 ARG X 320     148.820 208.090 200.650  1.00  0.00      P1   H
ATOM   5029  CD  ARG X 320     148.280 209.730 199.480  1.00  0.00      P1   C
ATOM   5030  HD1 ARG X 320     148.800 209.500 198.650  1.00  0.00      P1   H
ATOM   5031  HD2 ARG X 320     148.820 210.350 200.050  1.00  0.00      P1   H
ATOM   5032  NE  ARG X 320     147.070 210.460 199.050  1.00  0.00      P1   N
ATOM   5033  HE  ARG X 320     146.710 211.110 199.720  1.00  0.00      P1   H
ATOM   5034  CZ  ARG X 320     146.400 210.380 197.920  1.00  0.00      P1   C
ATOM   5035  NH1 ARG X 320     145.320 211.080 197.770  1.00  0.00      P1   N
ATOM   5036 HH11 ARG X 320     144.990 211.670 198.510  1.00  0.00      P1   H
ATOM   5037 HH12 ARG X 320     144.800 211.020 196.920  1.00  0.00      P1   H
ATOM   5038  NH2 ARG X 320     146.770 209.630 196.920  1.00  0.00      P1   N
ATOM   5039 HH21 ARG X 320     147.600 209.080 196.990  1.00  0.00      P1   H
ATOM   5040 HH22 ARG X 320     146.230 209.610 196.080  1.00  0.00      P1   H
ATOM   5041  C   ARG X 320     147.950 207.630 203.480  1.00  0.00      P1   C
ATOM   5042  O   ARG X 320     148.980 206.970 203.350  1.00  0.00      P1   O
ATOM   5043  N   LYS X 321     147.750 208.380 204.580  1.00  0.00      P1   N
ATOM   5044  HN  LYS X 321     146.931 208.927 204.749  0.00  0.00      P1    
ATOM   5045  CA  LYS X 321     148.800 208.440 205.670  1.00  0.00      P1   C
ATOM   5046  HA  LYS X 321     149.620 208.290 205.130  1.00  0.00      P1   H
ATOM   5047  CB  LYS X 321     148.860 209.820 206.350  1.00  0.00      P1   C
ATOM   5048  HB1 LYS X 321     149.240 209.710 207.260  1.00  0.00      P1   H
ATOM   5049  HB2 LYS X 321     147.920 210.180 206.420  1.00  0.00      P1   H
ATOM   5050  CG  LYS X 321     149.710 210.850 205.580  1.00  0.00      P1   C
ATOM   5051  HG1 LYS X 321     149.680 211.720 206.080  1.00  0.00      P1   H
ATOM   5052  HG2 LYS X 321     149.320 210.980 204.670  1.00  0.00      P1   H
ATOM   5053  CD  LYS X 321     151.190 210.430 205.430  1.00  0.00      P1   C
ATOM   5054  HD1 LYS X 321     151.230 209.660 204.780  1.00  0.00      P1   H
ATOM   5055  HD2 LYS X 321     151.530 210.130 206.320  1.00  0.00      P1   H
ATOM   5056  CE  LYS X 321     152.090 211.550 204.910  1.00  0.00      P1   C
ATOM   5057  HE1 LYS X 321     152.190 212.260 205.610  1.00  0.00      P1   H
ATOM   5058  HE2 LYS X 321     151.690 211.960 204.080  1.00  0.00      P1   H
ATOM   5059  NZ  LYS X 321     153.430 211.020 204.580  1.00  0.00      P1   N
ATOM   5060  HZ1 LYS X 321     154.010 211.760 204.240  1.00  0.00      P1   H
ATOM   5061  HZ2 LYS X 321     153.840 210.620 205.400  1.00  0.00      P1   H
ATOM   5062  HZ3 LYS X 321     153.340 210.310 203.870  1.00  0.00      P1   H
[truncated: 128,459 more chars]
